# Supplementary material for: De novo Transcriptome Analysis of Sinapis alba in Revealing the Glucosinolate and Phytochelatin Pathways
Source: Front Plant Sci. 2016 Mar 4;7:259. doi: 10.3389/fpls.2016.00259 (PMC4777875; doi:10.3389/fpls.2016.00259)
Supplement: Supplementary file 2 [file DataSheet1.ZIP]

Archive with 1 entries (1 files):
- supplementary file 1, sequence of All-Unigene.5-3.fa
