# Supplementary material for: De novo Transcriptome Analysis of Sinapis alba in Revealing the Glucosinolate and Phytochelatin Pathways
Source: Front Plant Sci. 2016 Mar 4;7:259. doi: 10.3389/fpls.2016.00259 (PMC4777875; doi:10.3389/fpls.2016.00259)
Supplement: Supplementary file 2 [file DataSheet1.ZIP › supplementary file 1, sequence of All-Unigene.5-3.fa]

>CL1.Contig1_All  -  nr
CTAAAAATATCAAAATTATCTCTTCAGTATATATAAACACACTTTGTCTTGGGACGTGAT
ATACAGTCAGTAGTGATATACACATTTGCAACCTCTCCACCAACCAATCCAATGGCGAAA
AACTAGAAAGACTATCATCTTTCTGCGTTTTTCTGATTTAAACTCATCACATCTTTTATT
CAATCAATCATATCACCAATGGAGCGCGCACGTAGGCTTGCTTACAGAGGCATCGTGAGA
CGTCTCGTTAACGAATCGAAACGACACCGTAACGGCGAGATCACTCCTCACCATGTTCCC
TCCGTTGTTCCTCACGCTCCGGCGAGGTACATCTCTTCTCTCTCCCCTTTCCTCTCCAAC
CATAGATCCGTCAATCTCACCAGACACCACCACCACCACAACCAGACGCGTTCGATCTCC
GTCGAGGCGGTTAAGCCGGGAGACACTTTCCCCCGCCGCCACAACTCCGCCACACCAGAC
GAGCAAGCGCACATGGCGAAGTACTGCGGATACGATCACATCGACTCCTTAGTCGACGAC
ACCGTCCCGAAACAGATCCGTATAGACTCCATGAAGTTCTCCAAATTCGACGGAGGCTTA
ACCGAGAGCCAGATGATCGCTCACATGACCGAGCTAGCTTCCAAGAACAAGGTCTTCAAG
TCCTTCATCGGGATGGGATACTACAACACTCACGTCCCTCCCGTGATCGTCCGCAACATC
CTGGAGAATCCCGCTTGGTACACTCAGTACACTCCTTACCAAGCTGAGATCTCCCAGGGA
CGTCTCGAGTCGCTTCTCAACTTCCAGACGATGATCACTGACCTCACGGGGCTTCCCATG
TCCAACGCGTCGTTGCTAGACGAAGGGACTGCAGCCGCTGAGGCTATGGCGATGTGTAAC
AATATTCAGAAGGGGAAGAAGAAGACGTTTGTGATTGCTAGTAACTGTCATCCTCAGACG
ATTGAGATTTGTAAGACTAGAGCTGATGGATTTGATCTGAAAGTTGTTACGCGTGATCTT
AAGGAGATAGATTATAGTTGTGGTGATGTGTGTGGGGTTCTTGTTCAGTATCCGGGTACT
GAAGGGGAAGTGTTGGATTATGGTGAGTTTGTTAAGAATGCTCATGCTAAAGGTGTTAAG
GTTGTGATGGCTACGGATTTGTTGGCTTTGACGGTGTTGAAGCCTCCTGGGGAGTTTGGT
GCTGATATTGTCGTTGGTTCGGCTCAGAGGTTTGGTGTTCCGATGGGTTATGGTGGTCCT
CATGCTGCGTTTTTGGCTACTTCACAAGAGTATAAGAGAATGATGCCAGGGAGGATTATT
GGTGTCAGTGTTGATTCTACAGGGAAGCAAGCTCTGCGTATGGCTATGCAGACTAGAGAA
CAGCATATTAGGAGGGACAAAGCCACTAGCAACATCTGTACTGCTCAAGCGTTGCTTGCC
AACATGGCTGCCATGTATGCTGTTTACCATGGACCTGCAGGTCTTAAATCTATCGCCGAA
CGCGTTCATGGTCTTGCTGGCATATTTTCCTTGGGATTGAAGAAGCTTGGGGTTGCTGAA
GTCCAGGATCTTCCCTACTTTGACACTGTAAAAATCAAGTGTTCGGATGCACATGCAATT
GCTGATGCAGCTGTCAAGAGCGAAATGAATCTGCGTGTTGTGGACTCCAACACTATTACT
GCTTCTTTTGACGAAACAACCACCTTGGATGATGTCGATAAACTTTTCAAAGTCTTTTCT
TCTGGCAAGCCTGTTCCGTTCACGGCTGAGTCTCTTGCTCCTGAGGTTCAGAATTCCATT
CCATCTAACCTAACAAGAGAGAGCCCTTATCTCACCCACCCAATCTTCAACATGTACCAC
ACAGAGCATGAGTTACTCAGGTACATCCACAAGTTAGCGACTAAGGATCTCTCACTGTGC
CACAGCATGATTCCATTGGGATCTTGTACAATGAAGTTAAATGCAACAACTGAAATGATG
CCAGTCTCATGGCCAAGTTTCACTGACATCCACCCATTTGCTCCAATTGATCAAGCACAA
GGTTATCAGGAAATGTTCAGCACCTTGGGTGATCTCTTGTGTACAATCACTGGGTTTGAC
TCTCTCTCATTGCAACCCAATGCTGGTGCTTCTGGTGAGTATACCGGGCTCATGGTTATC
CGCGAATATCACAGGTCAAGAGGAGATCATCACAGAAATGTGTGTATCATACCCGTCTCT
GCACATGGGACAAACCCTGCAAGCGCTGCTATGTGCGGAATGAAAATTATTACGGTTGGA
ACTGATGCTAAGGGAAATATCAACATGGAGGAGGTGAGAAAAGCTGCTGAAGACAACAAA
GACAACTTAGCTGCCCTCATGGTTACATACCCTTCAACTCATGGAGTCTATGAAGAGACT
ATTGATGAGATTTGCAAAATAATACACGACAATGGAGGTCAAGTGTACATGGATGGTGCC
AACATGAATGCACAGGTTGGTTTGACAAGCCCTGGTTTCATTGGAGCGGATGTGTGCCAT
CTCAATCTCCACAAGACCTTCTGTATTCCTCATGGAGGTGGTGGGCCTGGAATGGGTCCC
ATCGGTGTGAAGAAGCATTTAGCACCATTTCTTCCTTCTCACCCTGTGATACCCACTGGT
GGTTTCCCGCAACCCGAGAAGACAGAACCGCTGGGTCCCATAGCCGCTGCACCGTGGGGA
TCAGCGCTTATCTTGCCAATATCTTACTCTTACATTGCCATGATGGGATCCAGTGGACTC
ACTGAGGCCTCAAAGATTGCAATCTTGAATGCCAATTACATGGCAAAGCGCCTAGAGAAG
CACTTCCCAGTTCTGTTCCGTGGCGCCAACGGAACAGTAGCACACGAATTCATCATAGAT
TTGAGAGGCTTCAAGAACACTGCTGGAATAGAAGCAGAGGATGTCGCGAAACGGCTAATG
GACTATGGATTCCATGCACCCACAATGTCTTTCCCTGTCTCTGGAACGCTTATGATTGAG
CCGACCGAGAGTGAAAGCAAGGCGGAGTTAGACAGGTTCTGCGATACTCTCATTTCGATC
AGGGAAGAAATTGCACAGATTGAAAAAGGAAATGCAGATGTCCAGAACAACGTTCTCAAG
GGAGCTCCACATTCTCCAGCTATGCTAATGTCAGACACATGGAAGAAGCCGTATTCCCGG
GAGTACGCTGCTTTCCCTACCCCATGGCTCCGATCTGCCAAGTTCTGGCCCACCACAGGG
CGTGTGGACAATGTGTATGGAGACAGGAAGCTGGTGTGCACTCTCCTACCAGAAGAAGAA
CAAGTCGCAGCTGCAGTATCAGCTTGATTTACATTCATGTCTTATGTTATGTGTCCCCCC
CCTCTCTTTCTCTCTTACTCTCATTTCTCTTCTCTCCCATGTTTATGTACACACAGTGTT
CTTATTATCATACACTTTCCATCTAGCTATGTAATGTTTCCATTGGAATGTTGCTAATCA
CACCATCCTTCGTTTCCTTTTAATTTAGTTCGATAAATCTTACATTTCAC
>CL1.Contig2_All  -  nr
ATACAGTCAGTGATATAACCTCTCCACCATCCAATGGCGAAAAACTAGAAAAGCATAATC
TTTCTGCGTTTTCTGATTCCACCTTTATTCAATCAATCATATCACCAATGGAGCGCGCAC
GTAGGCTTGCTTACAGAGGCATCGTGAGACGTCTCGTTAACGAATCGAAACGACACCGTA
ACGGCGAGATCACTCCTCACCATGTTCCCTCCGTTGTTCCTCACGCTCCGGCGAGGTACA
TCTCTTCTCTCTCCCCTTTCCTCTCCAACCATAGATCCGTCAATCTCACCAGACACCACC
ACCACCACAACCAGACGCGTTCGATCTCCGTCGAGGCGGTTAAGCCGGGAGACACTTTCC
CCCGCCGCCACAACTCCGCCACACCAGACGAGCAAGCGCACATGGCGAAGTACTGCGGAT
ACGATCACATCGACTCCTTAGTCGACGACACCGTCCCGAAACAGATCCGTATAGACTCCA
TGAAGTTCTCCAAATTCGACGGAGGCTTAACCGAGAGCCAGATGATCGCTCACATGACCG
AGCTAGCTTCCAAGAACAAGGTCTTCAAGTCCTTCATCGGGATGGGATACTACAACACTC
ACGTCCCTCCCGTGATCGTCCGCAACATCCTGGAGAATCCCGCTTGGTACACTCAGTACA
CTCCTTACCAAGCTGAGATCTCCCAGGGACGTCTCGAGTCGCTTCTCAACTTCCAGACGA
TGATCACTGACCTCACGGGGCTTCCCATGTCCAACGCGTCGTTGCTAGACGAAGGGACTG
CAGCCGCTGAGGCTATGGCGATGTGTAACAATATTCAGAAGGGGAAGAAGAAGACGTTTG
TGATTGCTAGTAACTGTCATCCTCAGACGATTGAGATTTGTAAGACTAGAGCTGATGGAT
TTGATCTGAAAGTTGTTACGCGTGATCTTAAGGAGATAGATTATAGTTGTGGTGATGTGT
GTGGGGTTCTTGTTCAGTATCCGGGTACTGAAGGGGAAGTGTTGGATTATGGTGAGTTTG
TTAAGAATGCTCATGCTAAAGGTGTTAAGGTTGTGATGGCTACGGATTTGTTGGCTTTGA
CGGTGTTGAAGCCTCCTGGGGAGTTTGGTGCTGATATTGTCGTTGGTTCGGCTCAGAGGT
TTGGTGTTCCGATGGGTTATGGTGGTCCTCATGCTGCGTTTTTGGCTACTTCACAAGAGT
ATAAGAGAATGATGCCAGGGAGGATTATTGGTGTCAGTGTTGATTCTACAGGGAAGCAAG
CTCTGCGTATGGCTATGCAGACTAGAGAACAGCATATTAGGAGGGACAAAGCCACTAGCA
ACATCTGTACTGCTCAAGCGTTGCTTGCCAACATGGCTGCCATGTATGCTGTTTACCATG
GACCTGCAGGTCTTAAATCTATCGCCGAACGCGTTCATGGTCTTGCTGGCATATTTTCCT
TGGGATTGAAGAAGCTTGGGGTTGCTGAAGTCCAGGATCTTCCCTACTTTGACACTGTAA
AAATCAAGTGTTCGGATGCACATGCAATTGCTGATGCAGCTGTCAAGAGCGAAATGAATC
TGCGTGTTGTGGACTCCAACACTATTACTGCTTCTTTTGACGAAACAACCACCTTGGATG
ATGTCGATAAACTTTTCAAAGTCTTTTCTTCTGGCAAGCCTGTTCCGTTCACGGCTGAGT
CTCTTGCTCCTGAGGTTCAGAATTCCATTCCATCTAACCTAACAAGAGAGAGCCCTTATC
TCACCCACCCAATCTTCAACATGTACCACACAGAGCATGAGTTACTCAGGTACATCCACA
AGTTAGCGACTAAGGATCTCTCACTGTGCCACAGCATGATTCCATTGGGATCTTGTACAA
TGAAGTTAAATGCAACAACTGAAATGATGCCAGTCTCATGGCCAAGTTTCACTGACATCC
ACCCATTTGCTCCAATTGATCAAGCACAAGGTTATCAGGAAATGTTCAGCACCTTGGGTG
ATCTCTTGTGTACAATCACTGGGTTTGACTCTCTCTCATTGCAACCCAATGCTGGTGCTT
CTGGTGAGTATACCGGGCTCATGGTTATCCGCGAATATCACAGGTCAAGAGGAGATCATC
ACAGAAATGTGTGTATCATACCCGTCTCTGCACATGGGACAAACCCTGCAAGCGCTGCTA
TGTGCGGAATGAAAATTATTACGGTTGGAACTGATGCTAAGGGAAATATCAACATGGAGG
AGGTGAGAAAAGCTGCTGAAGACAACAAAGACAACTTAGCTGCCCTCATGGTTACATACC
CTTCAACTCATGGAGTCTATGAAGAGACTATTGATGAGATTTGCAAAATAATACACGACA
ATGGAGGTCAAGTGTACATGGATGGTGCCAACATGAATGCACAGGTTGGTTTGACAAGCC
CTGGTTTCATTGGAGCGGATGTGTGCCATCTCAATCTCCACAAGACCTTCTGTATTCCTC
ATGGAGGTGGTGGGCCTGGAATGGGTCCCATCGGTGTGAAGAAGCATTTAGCACCATTTC
TTCCTTCTCACCCTGTGATACCCACTGGTGGTTTCCCGCAACCCGAGAAGACAGAACCGC
TGGGTCCCATAGCCGCTGCACCGTGGGGATCAGCGCTTATCTTGCCAATATCTTACTCTT
ACATTGCCATGATGGGATCCAGTGGACTCACTGAGGCCTCAAAGATTGCAATCTTGAATG
CCAATTACATGGCAAAGCGCCTAGAGAAGCACTTCCCAGTTCTGTTCCGTGGCGCCAACG
GAACAGTAGCACACGAATTCATCATAGATTTGAGAGGCTTCAAGAACACTGCTGGAATAG
AAGCAGAGGATGTCGCGAAACGGCTAATGGACTATGGATTCCATGCACCCACAATGTCTT
TCCCTGTCTCTGGAACGCTTATGATTGAGCCGACCGAGAGTGAAAGCAAGGCGGAGTTAG
ACAGGTTCTGCGATACTCTCATTTCGATCAGGGAAGAAATTGCACAGATTGAAAAAGGAA
ATGCAGATGTCCAGAACAACGTTCTCAAGGGAGCTCCACATTCTCCAGCTATGCTAATGT
CAGACACATGGAAGAAGCCGTATTCCCGGGAGTACGCTGCTTTCCCTACCCCATGGCTCC
GATCTGCCAAGTTCTGGCCCACCACAGGGCGTGTGGACAATGTGTATGGAGACAGGAAGC
TGGTGTGCACTCTCCTACCAGAAGAAGAACAAGTCGCAGCTGCAGTATCAGCTTGATTTA
CATTCATGTCTTATGTTATGTGTCCCCCCCCTCTCTTTCTCTCTTACTCTCATTTCTCTT
CTCTCCCATGTTTATGTACACACAGTGTTCTTATTATCATACACTTTCCATCTAGCTATG
TAATGTTTCCATTGGAATGTTGCTAATCACACCATCCTTCGTTTCCTTTTAATTTAGTTC
GATAAATCTTACATTTCAC
>CL2.Contig1_All  +  nr
CTTTTGCACTCTATCGCAAGTGAACTGTGAAAGAAAAAAATAATAGAGAGAGCAGACACA
CACTAATGGCGGCCATAGCTCGTCTTCCACTAAACCATTCTCTTCCAACGATCCTCAACC
ATACGCACTTCCTCCCTCAACGTCTTTCATTTCCAACTTATCTCCATCGCTCTCCCTTTC
GCTCCTTCTCAGCCGTCTCTCCAACCCTCTCCTCCTCCTCCCATGGTGATTCTATTGTCG
GAGATCTTCTTGATTATCTTAATGAATCATGGACTCAGTTTCACGCCACTGCTGAGGCAA
AGAGACAGCTTTTGGCTGCTGGGTTCCATCTCCTTAGTGAAAACGATGACTGGAATCTGA
AACCTGGTGGCCGTTACTTCTTTACTCGTAACATGTCCTGTCTTGTTGCTTTCGCTGTCG
GAGATAAGTATGTTCCTGGGAATGGTTTTCATGCCATAGCTGCTCACACCGACAGTCCAT
GTCTTAAACTTAAACCAAAGTCAGCCTCTTCCAAGTCTGGTTATCTGATGGTGAATGTTC
AGACTTATGGTGGTGGTTTGTGGCATACCTGGTTTGATCGAGACTTGAGTGTTGCAGGGA
GAGCTATCGTGAGAGCTAGCGATGGCTCCTTTGTTCATAGGCTTGTCAAAGTCAAAAGAC
CATTGCTTCGAGTCCCCACTTTGGCCATTCATCTTGATCGGACAGTGAACAGTGAGGGGT
TCAAACCGAACTTGGAGACTCAACTTGTTCCGCTACTGGCGACGAAACAAGAGGAAAGCT
CAGCAGAAACAAAGGACAAAAACCTATCACCCTCCTCCAAAGATGTTCATCATCCATTAC
TCATGCAGATTTTGTCGGATGACCTGGAGTGTAAGGCCGAGGACATAGTGAGCCTTGAGT
TAAATATATGTGACACCCAACCTAGCTGCCTTGGAGGAGCAAACAATGAGTTCATATTCT
CTGGAAGACTTGATAATCTTGCATCAAGTTTCTGCGCTTTGAGAGCTCTCATTGATTCAT
CTGCATCGTCCGAAAGCCTATCCAGTGAACATGGTATCCGGATGATTGCTTTATTTGACA
ACGAGGAGGTAGGTTCAGATTCATGTCAAGGTGCAGGAGCACCCACCATGTTTCAAGCCA
TGAGACGGATTGTAAGTTCACTAGGAAATGCTCAGGTCACGGAGTGTACCTTTGACCGTG
CTATCAGGAAATCGTTTCTTGTGTCTGCAGATATGGCTCATGGAGTGCACCCCAACTTTG
CAGACAAGCATGAAGAGAACCACCGTCCTCAACTACACAAGGGTCTGGTTATCAAACATA
ACGCAAACCAACGCTATGCAACCAGTGGGATCACTTCTTTTCTTTTCAAAGAAGTAGCAA
AGCTCCATGATCTTCCAATTCAGGACTTTGTGGTGAGAAACGATATGGGATGTGGGTCAA
CGATAGGACCTATATTGGCTTCAGGAGTCGGGATTCGAACCGTTGATTGTGGCATAGCTC
AGCTTTCTATGCATAGTGTGAGAGAAGTTTGTGGAACAGACGATATAGACATAGCGTACA
GACATTTCAAGGCGTTTTACCGATCTTTCTCAAGCGTAGACAGGAAGCTCACGGTGGATG
ATTAGCTGCTTCTGCTGCTGCTGCAGGAGTTGAAAAGAGTTGTTTTCAGTCTGGTGGTTT
ACTGGCGGTTTAGTGGTTTTCTTGTTTAACCAAATTGGAATATATATTATTTTGTTTTTG
GTGAAGGTTCTGATTTGTAATACGTGATTATGTTTGTAATTTTGCATTAAACAAAGTTCA
T
>CL2.Contig2_All  +  nr
TCGCAAGTGAACTGTGAAAGAAAAAAATAATAGAGAGAGCAGACACACACTAATGGCGGC
CATAGCTCGTCTTCCACTAAACCATTCTCTTCCAACGATCCTCAACCATACGCACTTCCT
CCCTCAACGTCTTTCATTTCCAACTTATCTCCATCGCTCTCCCTTTCGCTCCTTCTCAGC
CGTCTCTCCAACCCTCTCCTCCTCCTCCCATGGTGATTCTATTGTCGGAGATCTTCTTGA
TTATCTTAATGAATCATGGACTCAGTTTCACGCCACTGCTGAGGCAAAGAGACAGCTTTT
GGCTGCTGGGTTCCATCTCCTTAGTGAAAACGATGACTGGAATCTGAAACCTGGTGGCCG
TTACTTCTTTACTCGTAACATGTCCTGTCTTGTTGCTTTCGCTGTCGGAGATAAGTATGT
TCCTGGGAATGGTTTTCATGCCATAGCTGCTCACACCGACAGTCCATGTCTTAAACTTAA
ACCAAAGTCAGCCTCTTCCAAGTCTGGTTATCTGATGGTGAATGTTCAGACTTATGGTGG
TGGTTTGTGGCATACCTGGTTTGATCGAGACTTGAGTGTTGCAGGGAGAGCTATCGTGAG
AGCTAGCGATGGCTCCTTTGTTCATAGGCTTGTCAAAGTCAAAAGACCATTGCTTCGAGT
CCCCACTTTGGCCATTCATCTTGATCGGACAGTGAACAGTGAGGGGTTCAAACCGAACTT
GGAGACTCAACTTGTTCCGCTACTGGCGACGAAACAAGAGGAAAGCTCAGCAGAAACAAA
GGACAAAAACCTATCACCCTCCTCCAAAGATGTTCATCATCCATTACTCATGCAGATTTT
GTCGGATGACCTGGAGTGTAAGGCCGAGGACATAGTGAGCCTTGAGTTAAATATATGTGA
CACCCAACCTAGCTGCCTTGGAGGAGCAAACAATGAGTTCATATTCTCTGGAAGACTTGA
TAATCTTGCATCAAGTTTCTGCGCTTTGAGAGCTCTCATTGATTCATCTGCATCGTCCGA
AAGCCTATCCAGTGAACATGGTATCCGGATGATTGCTTTATTTGACAACGAGGAGGTAGG
TTCAGATTCATGTCAAGGTGCAGGAGCACCCACCATGTTTCAAGCCATGAGACGGATTGT
AAGTTCACTAGGAAATGCTCAGGTCACGGAGTGTACCTTTGACCGTGCTATCAGGAAATC
GTTTCTTGTGTCTGCAGATATGGCTCATGGAGTGCACCCCAACTTTGCAGACAAGCATGA
AGAGAACCACCGTCCTCAACTACACAAGGGTCTGGTTATCAAACATAACGCAAACCAACG
CTATGCAACCAGTGGGATCACTTCTTTTCTTTTCAAAGAAGTAGCAAAGCTCCATGATCT
TCCAATTCAGGTTACACGTTCTTTAAGACCCAAGAATCTATATATCATTATAGATCGTCA
AGATGCTCTTCACTAATCCACCCATACTTGAGAATGGTGTATACATGCAGTTAGATTTTT
TGTTATTCATGCAGGACTTTGTGGTGAGAAACGATATGGGATGTGGGTCAACGATAGGAC
CTATATTGGCTTCAGGAGTCGGGATTCGAACCGTTGATTGTGGCATAGCTCAGCTTTCTA
TGCATAGTGTGAGAGAAGTTTGTGGAACAGACGATATAGACATAGCGTACAGACATTTCA
AGGCGTTTTACCGATCTTTCTCAAGCGTAGACAGGAAGCTCACGGTGGATGATTAGCTGC
TTCTGCTGCTGCTGCAGGAGTTGAAAAGAGTTGTTTTCAGTCTGGTGGTTTACTGGCGGT
TTAGTGGTTTTCTTGTTTAACCAAATTGGAATATATATTATTTTGTTTTTGGTGAAGGTT
CTGATTTGTAATACGTGATTATGTTTGTAATTTTGCATTAAACAAAGTTCAT
>CL3.Contig1_All  -  nr
TCGACACTTCTTTTACTCTATCGTCGTCGAAGCTCTTCCCCCCCCTACACAATCCCATAG
ACGACGACGACGATTCTGTTGATTCACAGTGAGTTTTGAGTTTTGTGTAAACACACACAC
ACAGAGACAATGGTTTCGTTTCCCGCTACCACCGAGACTCTTTCTCTGGCTCTAGAAGCC
AACAGCTCTGAGGCTATCCAGATGCTTTACCAGGTCTTGGAAGACCCTTCTTCATCTCCA
GAGGCTCTGCGTGTCAAGGAGCAAGCCATTACTAACCTCTGCGATCGTCTCACAGAAGAG
AAGAGAGGTGAGGATCTCCGGACACTGTTGACCAAGCTGAGACCTTTCTTTTCTCTCATC
CCCAAGGCCAAGACTGCGAAAATCGTCAGAGGGATCATAGATTCCGTGGCGAAGATACCT
GGAACGACTGATCTCCAGATCACTCTCTGCAAGGAGATGGTGGAGTGGACTCGCGCTGAG
AAGCGTACTTTCCTTAGGCAGCGTGTGGAGGCTAGGCTTGCTGCTCTTTTGATGGAGAAC
AAGGAGTATGTTGAAGCGTTGGCTCTGTTGAGTACTTTGGTGAAAGAGGTTAGGAGGTTG
GATGATAAGCTTCTTCTTGTTGACATTGACTTGCTGGAGAGCAAACTTCACTTCTCCTTG
AGGAACTTACCGAAGGCGAAAGCTGCACTGACCGCAGCTAGGACTGCTGCAAACGCTATA
TATGTTCCACCGGCACAACAAGGCACCATTGATCTGCAGAGTGGGATTCTTCATGCTGAA
GAGAAAGACTACAAAACCGGATACAGTTACTTCTTTGAAGCCTTTGAGTCTTTCAACGCT
CTTGGAGATTCAAGAGCTGTTTTCAGTTTGAAATACATGTTGTTGTGCAAGATCATGGTC
AGCCAAGCTGATGATGTTGCGGGAATAATCTCTTCAAAGGCAGGACTCCAGTACGTTGGC
CCTGATCTGGATGCCATGAAGGCAGTCGCTGATGCACACTCAAAGAGGTCCTTGAAACTG
TTTGAGAACGCTCTCCGTGACTACAAAGCGCAGCTAGAGGATGACCCAATTGTCCACAGG
CATCTCTCTTCTCTCTACGACACGCTTTTGGAGCAAAACCTGTGCCGTTTGATTGAGCCC
TTCTCACGAGTTGAGATTGCACACATCGCTGAGTTGATTGGATTACCGGTTGACCATGTG
GAGAAGAAGCTATCTCAGATGATTCTTGACAAGAAATTCGCAGGTACGTTGGACCAAGGA
GCTGGATGTCTCATCATATTCGAAGATCCAAAGGCGGATGCTATATACTCGGCTACTCTT
GACACCATTGCAAACATGGGGAAGGTTGTTGACAGCCTTTATGTCCGGTCTGCCAAAATC
ATGGCCTGAATGAGTGATTGAGTTCGTCGTCTGAATCACATTCTATCTCTTTCTTTACTC
CTTTTTTGCTGTTTCTTAGTTAATCGTTTGGACTCAGAAAGAAACTGATGCTTCTCATGG
AGAGAGTTTAACTGTTTGGATCGTTCTCATTTGCTCCTTTCGCTTATGTTTCTTCTGAGA
TACAGATGCATGTATTTGTCTTTACTGCTTTAAAAGTTTTTAGGATATGTTTACG
>CL3.Contig2_All  -  nr
AAGACAGAGAGAGATACCTTCGAGACTTATTTTTCTTCGCCGTCGTCGAAGGCTTTACCC
AGAGACAACGATTCCGCCGATTCCCAAGGGGGTTTGAGTTTTTGCATAAGAACCAAAACC
ATGGTTTCGTATCCAGCAACAACGGAGACGATTTCCCTGGCTCAAGAAGCCAACAGCTCT
GAGGCTATTCAGATACTGTACCAAGTCTTAGAAGACCCTTCTTCATCTCCAGAGGCTATA
CGGATCAAGGAGCAAGCCATCACTAACCTCTGTGATCGTCTCACTGAAGAGAAGAGAGGT
GAGGATCTCCGGATGCTGTTAACCAAACTAAGACCTTTCTTTTCGCTAATCCCCAAGGCC
AAGACCGCGAAAATCGTCAGAGGGATCATTGATGCCGTGGCAAAGATCCCCGGAACGACT
GATCTCCAGATCACTCTCTGTAAAGAGATGGTAGAGTGGACGCGCGCTGAGAAGAGGACT
TTCCTCAGGCAGCGTGTGGAGGCGAGGCTAGCGGCTCTTTTGATGGAGAATAAGGAGTAT
GTTGAAGCGTTGGCGCTGTTGAGTACTTTGGTGAAAGAGGTTAGGAGGTTAGATGATAAG
CTCCTTCTTGTTGACATTGACTTGCTTGAGAGCAAACTTCACTTCTCGTTGAGGAACTTA
CCAAAGGCGAAAGCTGCACTCACCGCAGCTAGGACGGCTGCGAACGCTATATATGTTCCA
CCGGCTCAACAAGGGACTATAGATCTGCAGAGTGGGATTCTTCACGCTGAGGAGAAGGAC
TACAAAACGGGTTACAGCTACTTCTTTGAAGCCTTTGAGTCATTCAACGCTCTCGGAGAT
CCAAGAGCGGTTTTCAGTTTGAAGTACATGTTGCTGTGCAAGATCATGGTTAGCCAAGCT
GATGATGTTGCGGGAATAATCTCCTCGAAGGCTGGACTCCAGTACGTTGGTCCCGATCTA
GATGCCATGAAGGCAGTCGCTGATGCTCACTCAAAGAGGTCGTTGAAACTGTTTGAGAAC
GCTCTCCGTGACTACAAGGCGCAGCTAGAGGATGACCCGATTGTTCACAGGCATCTCTCT
TCTCTCTATGACACGCTTCTGGAGCAAAACCTGTGTCGTTTGATTGAGCCTTTCTCACGA
GTTGAGATAGCTCACATCGCTGAGCTGATTGGATTACCGGTGGACCATGTGGAGAAGAAG
CTGTCTCAGATGATTCTTGACAAGAAATTCGCAGGTACGTTGGATCAAGGAGCTGGGTGT
CTTATCATATTCGAAGACCCGAAGGCGGATGCTATCTACTCGGCTACTCTTGACACCATT
GCAAACATGGGGAAGGTCGTTGACAGCCTTTATGTCAGGTCTGCCAAGATCATGTCCTGA
GTGAGTGAGTGAGTTTGTCTTCTGAATCGCATTCTATCTTTCTTTTGTTCCTTTTTCGGT
TTTTAGATATCTCGTTTAGACTCGAAGAAACTGAAAGTAAGCTGTCTGGATTGTTCCCAT
TAGTTCATTTCGCTTTATGTTGCAGTTTACAAAAACGTTTGGACTCAAAGAAAACTGATG
CTTCTCAAATGTTCTGTTAACTTCAC
>CL4.Contig1_All  +  nr
TATAAATCGAACCCTCGCGACCTCATCTCCTTCACAAAATCAGGTTTCGAATTCGATAAA
TCAAAAATCAACCTTTCTCTGTTCTCTCTCAATCACTAGTTTCGTTCAAGATGCAGATCT
TCGTGAAAACTCTCACCGGAAAAACCATCACCCTCGAGGTGGAAAGCTCCGACACCATCG
ACAACGTTAAAGCCAAGATTCAGGACAAGGAAGGTATCCCTCCCGATCAGCAGAGGCTAA
TCTTTGCGGGAAAGCAGCTTGAAGACGGTAGAACTTTGGCCGACTACAACATCCAAAAGG
AGTCTACG
>CL4.Contig2_All  -  nr
AATCACCCTCGAGGTTGAGAGCTCAGACACCATCGACAATGTCAAAGCTAAGATCCAAGA
TAAAGAGGGAATCCCACCGGATCAGCAGAGGCTTATATTTGCCGGTAAGCAGCTAGAGGA
TGGACGCACACTCGCTGACTACAACATTCAGAAAGAGTCAACACTCCATTTGGTTCTTCG
TCTGAGAGGTGGTATGCAGATTTTTGTAAAGACCCTCACCGGCAAAACCATC
>CL4.Contig3_All  +  nr
GCAGATCTTCGTGAAAACCCTCACCGGAAAAACGATAACCCTAGAGGTCGAGAGTAGCGA
CACCATCGACAATGTCAAAGCCAAAATCCAGGACAAAGAAGGTATACCACCAGATCAACA
AAGGCTCATCTTTGCAGGTAAGCAACTTGAAGATGGCAGAACCCTAGCCGATTACAACAT
CCAGAAAGAGTCTACTCTTCATCTCGTCTTGAGGCTCAGAGGTGGTACCATGATCAAGGT
CAAGACCCTTACAGGCAAAGAAATCGAGATTGATATCGAACCCACCGACACCATTGATCG
TATCAAGGAACGTGTCGAAGAGAAAGAAGGCATCCCTCCCGTCCAACAAAGGCTTATCTA
TGCAGGAAAGCAGCTTGCTGATGACAAAACGGCCAAAGATTATAACATAGAGGGTGGCTC
TGTTCTTCATTTGGTTCTTGCTCTTAGGGGTGGTGCTGCTGCTTGTGATGTTTGAAATCT
AAACATCTCTCTTCCTTTTCTTATCTATCATGTTTTCTCTCTTTTGTGTTTGGAACCCTC
ATTTGATATGATGATATTGGCATGTTGGTGTTATTATCATCTCTCGTGGAAAATGCTCAA
ATAATATATAACACATCTATTATCTGAAATAATTTAT
>CL4.Contig4_All  -  nr
GCTTCACTTGGTGTTGCGTCTACGTGGTGGTATGCAAATCTTCGTGAAGACGCTGACGGG
CAAGACCATCACCCTCGAGGTGGAGAGCAGTGACACCATCGACAATGTCAAGGCCAAGAT
CCAGGATAAGGAAGGTATCCCTCCAGACCAGCAGAGGCTCATATTCGCTGGGAAACAGCT
TGAGGATGGTCGTACCTTAGCCGACTACAACATTCAAAAGGAGTCTACACTTCACTTGGT
GTTGCGTCTGCGTGGAGGCATGCAGATCTTTGTGAAGACTCTTACCGGCAAGACCATCAC
ACTGGAGGTG
>CL4.Contig5_All  +  nr
CAATAAACAACCTCTTCTCCTTCACAAATCATAAAAAACAATCTTCTCAATTCTCTCTAT
CTCGCGAATTACGATCAAGATGCAGATCTTCGTTAAGACTCTCACCGGAAAGACGATCAC
CCTTGAGGTGGAAAGCTCTGACACCATCGACAACGTTAAAGCCAAGATTCAGGACAAGGA
AGGTATTCCTCCGGATCAGCAGAGGCTCATCTTTGCTGGAAAGCAGCTCGAGGACGGCAG
AACACTCGCTGATTACAATATCCAGAAGGAGTCGACCCTTCATCTCGTCCTCAGGCTCCG
TGGTGGTATGCAGATCTTCGTTAAGACGTTGACGGGAAAGACGATCACGCTCGAGGTGGA
GAGTTCTGACACCATCGATAACGTGAAGGCTAAGATTCAAGATAAGGAGGGGATCCCACC
GGATCAGCAGAGACTTATCTTCGCCGGAAAGCAGTTAGAGGATGGCAGAACTCTCGCTGA
CTATAACATCCAAAAGGAGTCGACTTTGCATCTTGTTCTCAGGCTTCGTGGTGGTATGCA
GATCTTTGTCAAGACGTTGACGGGAAAGACTATTACTTTGGAGGTGGAGAGCTCGGATAC
GATTGACAACGTGAAAGCCAAAATCCAAGACAAGGAAGGGATTCCTCCGGACCAGCAGCG
ATTGATCTTTGCTGGGAAGCAGCTCGAGGATGGGAGAACTCTCGCTGACTACAACATCCA
GAAGGAGTCTACGCTCCACTTGGTCTTGCGTCTACGTGGTGGTATGCAGATTTTCGTTAA
GACACTGACGGGGAAGACTATCACTCTAGAGGTGGAGAGCTCCGACACCATTGATAACGT
TAAAGCTAAAATCCAAGACAAGGAGGGGATCCCACCGGACCAGCAACGTCTCATCTTCGC
TGGAAAGCAGCTCGAGGATGGTCGTACTTTGGCTGACTACAACATTCAGAAGGAGTCGAC
TCTTCATTTGGTGTTGCGTCTCCGTGGAGGTATGCAGATCTTTGTCAAGACCCTTACAGG
AAAGACAATCACCCTCGAGGTTGAGAGCTCCGACACTATTGATAACGTGAAGGCCAAGAT
TCAGGACAAGGAGGGAATCCCACCGGACCAGCAGCGTCTCATCTTCGCTGGCAAGCAGCT
TGAGGATGGTCGTACCTTGGCTGACTACAACATCCAGAAAGAATCCACCCTCCACTTGGT
GTTACGTCTCCGTGGAGGCATGCAAATCTTCGTGAAGACCTTGACTGGTAAGACCATTAC
ACTGGAGGTGGAGAGCTCGGACACCATTGATAACGTGAAGGCCAAGATCCAA
>CL4.Contig6_All  +  nr
AATTAATATTTAACAACCTCGGCTATATAAGATGACCTTGTTGCGAACTGCGAAGGATGT
AAATCATCCCTTCGTCTTTCTCTGATTCAACATCAAATCTCTCTCTCAGAAAACCTAAAT
CAATCTTAGATCTCTCTCTCTTTCAAGATGCAAATTTTCGTGAAAACTCTCACCGGAAAG
ACCATCACTCTCGAGGTAGAGAGCTCCGACACCATCGATAACGTCAAGGCTAAGATCCAG
GATAAGGAAGGTATTCCTCCGGATCAGCAGAGGCTCATCTTTGCTGGAAAGCAGCTCGAG
GACGGCAGAACACTCGCTGATTACAATATCCAGAAGGAGTCGACCCTTCATCTCGTCCTC
AGGCTCCGTGGTGGTATGCAGATCTTCGTTAAGACGTTGACGGGAAAGACGATCACGCTC
GAGGTGGAGAGTTCTGACACCATCGATAACGTGAAGGCTAAGATTCAAGATAAGGAGGGG
ATCCCACCGGATCAGCAGAGACTTATCTTCGCCGGAAAGCAGTTAGAGGATGGCAGAACT
CTCGCTGACTATAACATCCAAAAGGAGTCGACTTTGCATCTTGTTCTCAGGCTTCGTGGT
GGTATGCAGATCTTTGTCAAGACGTTGACGGGAAAGACTATTACTTTGGAGGTGGAGAGC
TCGGATACGATTGACAACGTGAAAGCCAAAATCCAAGACAAGGAAGGGATTCCTCCGGAC
CAGCAGCGATTGATCTTTGCTGGGAAGCAGCTCGAGGATGGGAGAACTCTCGCTGACTAC
AACATCCAGAAGGAGTCGACTCTTCATCTTGTCCTCAGGCTTCGTGGTGGGATGCAAATC
TTCGTTAAGACTTTGACGGGAAAGACGATCACTTTGGAGGTGGAGAGCTCCGATACCATC
GACAACGTGAAAGCGAAGATACAAGACAAGGAGGGAATCCCACCGGATCAGCAAAGGTTG
ATCTTTGCCGGAAAGCAGCTGGAGGATGGTAGGACCTTGGCCGATTACAACATTCAGAAG
GAATCTACGCTTCACTTGGTCTTGCGTCTACGTGGAGGTATGCAGATATTCGTGAAGACT
TTGACCGGGAAGACCATCACCCTAGAAGTTGAGAGTTCCGACACCATAGACAACGTAAAA
GCTAAGATTCAGGACAAAGAGGGTATTCCTCCGGACCAGCAGCGTCTCATCTTCGCTGGC
AAGCAGCTCGAGGATGGTCGCACCTTGGCTGACTACAACATTCAGAAGGAGTCGACTCTT
CACTTGGTGTTGCGTCTCCGTGGTGGCTTCTAAGTTTCTTGTTCTGTGTCGTTTCAAAAA
AATCAACAATGTCTGCGTCTTTTTCTAGTCTCGTTTTCTTGAAAACTATCATTGAGGCAT
TATAAAGCCTCTTAAATAAATGTTGATCTCTGTTTCTCTCTGCGTTCTGAGACCATTCGA
ATGTTTCTATCGTGGAATATATTTTCGTTACTCTTGAAAGTTCTGTATTTGTGTTTCGAA
TCTTGTGGTTACGTGTTAGATGCTGTGAATGCGCCTAGCTGTGTTAATTCTGAAAACATA
CGGTGATGGGGGGGCTTTGTAGCTTGAAGGTGTTCACTGTT
>CL4.Contig7_All  -  nr
ATCATAAAAAACAATCTTCTCAATTCTCTCTATCTCGCGAATTACGATCAAGATGCAGAT
CTTCGTTAAGACTCTCACCGGAAAGACCATCACCCTCGAGGTGGAAAGCTCTGACACCAT
CGACAACGTTAAAGCCAAGATTCAGGACAAGGAAGGTATCCCTCCCGATCAGCAGAGGCT
AATCTTTGCGGGAAAGCAGCTTGAAGACGGTAGAACTTTGGCCGACTACAACATCCAAAA
GGAGTCTACGCTTCATCTCGTTCTCAGGCTTCGTGGTGGTATGCAGATCTTTGTCAAGAC
GTTGACGGGAAAGACTATTACTTTGGAGGTGGAGAGCTCGGATACGATTGACAACGTGAA
AGCCAAAATCCAAGACAAGGAAGGGATTCCTCCGGACCAGCAGCGATTGATCTTTGCTGG
GAAGCAGCTCGAGGATGGGAGAACTCTCGCTGACTACAACATCCAGAAGGAGTCGACTCT
TCATCTTGTCCTGAGGCTTCGTGGTGGGATGCAAATCTTCGTTAAGACTTTGACGGGAAA
GACGATCACTTTGGAGGTGGAGAGCTCCGATACCATCGACAACGTGAAAGCGAAGATACA
AGACAAGGAGGGAATCCCACCGGATCAGCAAAGGTTGATCTTTGCCGGAAAGCAGTTGGA
GGATGGACGTACTCTTGCTGACTACAACATTCAGAAGGAGTCGACTCTT
>CL4.Contig8_All  +  nr
AATTAATATTTAACAACCTCGGCTATATAAGATGACCTTGTTGCGAACTGCGAAGGATGT
AAATCATCCCTTCGTCTTTCTCTGATTCAACATCAAATCTCTCTCTCAGAAAACCTAAAT
CAATCTTAGATCTCTCTCTCTTTCAAGATGCAAATTTTCGTGAAAACTCTCACCGGAAAG
ACCATCACTCTCGAGGTAGAGAGCTCCGACACCATCGATAACGTCAAGGCTAAGATCCAG
GATAAGGAAGGTATTCCTCCGGATCAGCAGAGGCTCATCTTTGCTGGAAAGCAGCTCGAG
GACGGCAGAACACTCGCTGATTACAATATCCAGAAGGAGTCGACCCTTCATCTCGTCCTC
AGGCTCCGTGGTGGTATGCAGATCTTCGTTAAGACGTTGACGGGAAAGACGATCACGCTC
GAGGTGGAGAGTTCTGACACCATCGATAACGTGAAGGCTAAGATTCAAGATAAGGAGGGG
ATCCCACCGGATCAGCAGAGACTTATCTTCGCCGGAAAGCAGTTAGAGGATGGCAGAACT
CTCGCTGACTATAACATCCAAAAGGAGTCGACTTTGCATCTTGTTCTCAGGCTTCGTGGT
GGTATGCAGATCTTTGTCAAGACGTTGACGGGAAAGACTATTACTTTGGAGGTGGAGAGC
TCGGATACGATTGACAACGTGAAAGCCAAAATCCAAGACAAGGAAGGGATTCCTCCGGAC
CAGCAGCGATTGATCTTTGCTGGGAAGCAGCTCGAGGATGGGAGAACTCTCGCTGACTAC
AACATCCAGAAGGAGTCTACGCTCCACTTGGTCTTGCGTCTACGTGGTGGTATGCAGATT
TTCGTTAAGACACTGACGGGGAAGACTATCACTCTAGAGGTGGAGAGCTCCGACACCATT
GATAACGTTAAAGCTAAAATCCAAGACAAGGAGGGGATCCCACCGGACCAGCAACGTCTC
ATCTTCGCTGGAAAGCAGCTTGAGGATGGTCGCACCTTAGCCGACTACAACATCCAGAAA
GAGTCAACCCTTCACTTGGTCCTCCGTCTCCGTGGTGGCTTCTAAATCTCTTCTCTTCTG
TCGGTTCAAAAGTCAGTGTCTTTGTTTCCTACTCTGGTTTTCTTTAAAACATCTCATGGT
TTGTGTGTTTGGCGGGGCCTTGTAAAGCCCCTAATAAATATTTGTACTCCCTTTGCATAC
TCGTTCGTCTTTCGTTATAAGCTAAATTGAATTTCTCTAATGTGGAATCTATGGTCGTTG
TTCTTTATCCTTGTCTCTTTAC
>CL4.Contig9_All  -  nr
CAATAAACAACCTCTTCTCCTTCACAAATCATAAAAAACAATCTTCTCAATTCTCTCTAT
CTCGCGAATTACGATCAAGATGCAGATCTTCGTTAAGACTCTCACCGGAAAGACGATCAC
CCTTGAGGTGGAAAGCTCTGACACCATCGACAACGTTAAAGCCAAGATTCAGGACAAGGA
AGGTATTCCTCCGGATCAGCAGAGGCTCATCTTTGCTGGAAAGCAGCTCGAGGACGGCAG
AACACTCGCTGATTACAATATCCAGAAGGAGTCGACCCTTCATCTCGTCCTCAGGCTCCG
TGGTGGTATGCAGATCTTCGTTAAGACGTTGACGGGAAAGACGATCACGCTCGAGGTGGA
GAGTTCTGACACCATCGATAACGTGAAGGCTAAGATTCAAGATAAGGAGGGGATCCCACC
GGATCAGCAGAGACTTATCTTCGCCGGAAAGCAGTTAGAGGATGGCAGAACTCTCGCTGA
CTATAACATCCAAAAGGAGTCGACTTTGCATCTTGTTCTCAGGCTTCGTGGTGGTATGCA
GATCTTTGTCAAGACGTTGACGGGAAAGACTATTACTTTGGAGGTGGAGAGCTCGGATAC
GATTGACAACGTGAAAGCCAAAATCCAAGACAAGGAAGGGATTCCTCCGGACCAGCAGCG
ATTGATCTTTGCTGGGAAGCAGCTCGAGGATGGGAGAACTCTCGCTGACTACAACATCCA
GAAGGAGTCTACGCTCCACTTGGTCTTGCGTCTACGTGGTGGTATGCAGATTTTCGTTAA
GACACTGACGGGGAAGACTATCACTCTAGAGGTGGAGAGCTCCGACACCATTGATAACGT
TAAAGCTAAAATCCAAGACAAGGAGGGGATCCCACCGGACCAGCAACGTCTCATCTTCGC
TGGAAAGCAGCTTGAGGATGGTCGCACCCTAGCCGACTACAACATCCAGAAGGAGTCAAC
CCTTCACTTGGTGTTGCGTCTCCGTGGTGGCTTCTAAGTTTCTTGTTCTGTGTCGTTTCA
AAAAAATCAACAATGTCTGCGTCTTTTTCTAGTCTCGTTTTCTTGAAAACTATCATTGAG
GCATTATAAAGCCTCTTAAATAAATGTTGATCTCTGTTTCTCTCTGCGTTCTGAGACCAT
TCGAATGTTTCTATCGTGGAATATATTTTCGTTACTCTTGAAAGTTCTGTATTTGTGTTT
CGAATCTTGTGGTTACGTGTTAGATGCTGTGAATGCGCCTAGCTGTGTTAATTCTGAAAA
CATACGGTGATGGGGGGGCTTTGTAGCTTGAAGGTGTTCACTGTT
>CL4.Contig10_All  -  nr
ATCATAAAAAACAATCTTCTCAATTCTCTCTATCTCGCGAATTACGATCAAGATGCAGAT
CTTCGTTAAGACTCTCACCGGAAAGACGATCACCCTTGAGGTGGAAAGCTCTGACACCAT
CGACAACGTTAAAGCCAAGATTCAGGACAAGGAAGGTATTCCTCCGGATCAGCAGAGGCT
CATCTTTGCTGGAAAGCAGCTCGAGGACGGCAGAACACTCGCTGATTACAATATCCAGAA
GGAGTCGACCCTTCATCTCGTCCTCAGGCTCCGTGGTGGTATGCAGATCTTCGTTAAGAC
TCTCACCGGAAAGACCATCACCCTCGAGGTGGAAAGCTCTGACACCATCGACAACGTTAA
AGCCAAGATTCAGGACAAGGAAGGTATCCCTCCCGATCAGCAGAGGCTAATCTTTGCGGG
AAAGCAGCTTGAAGACGGTAGAACTTTGGCCGACTACAACATCCAAAAGGAGTCTACGCT
TCATCTCGTTCTCAGGCTTCGTGGTGGTATGCAGATCTTTGTCAAGACGTTGACGGGAAA
GACTATTACTTTGGAGGTGGAGAGCTCGGATACGATTGACAACGTGAAAGCCAAAATCCA
AGACAAGGAAGGGATTCCTCCGGACCAGCAGCGATTGATCTTTGCTGGGAAGCAGCTCGA
GGATGGGAGAACTCTCGCTGACTACAACATCCAGAAGGAGTCTACGCTCCACTTGGTCTT
GCGTCTACGTGGTGGTATGCAGATTTTCGTTAAGACACTGACGGGGAAGACTATCACTCT
AGAGGTGGAGAGCTCCGACACCATTGATAACGTTAAAGCTAAAATCCAAGACAAGGAGGG
GATCCCACCGGACCAGCAACGTCTCATCTTCGCTGGAAAGCAGCTCGAGGATGGTCGCAC
CCTTGCCGACTACAACATCCAGAAGGAGTCAACCCTTCACTTGGTGTTGCGTCTCCGTGG
TGGCTTCTAAGTTTCTTGTTCTGTGTCGTATCAAGAAATCAACAATGTCTGCGTCTTTTT
CTAGTCTCGTTTGCTTAAAAACTTATCATGGTTTGCGTGTTTGAGGCATTATAAAGCCTC
TTTTAAATAATCATTGAAGTCTGTTTCTCTTTTCATTCTAAAACACTTCTATCTATACTC
TCGTTACATTT
>CL4.Contig11_All  -  nr
CTCGAGGATGGGAGAACTCTCGCTGACTACAACATCCAGAAGGAGTCTACGCTCCACTTG
GTCTTGCGTCTACGTGGTGGTATGCAGATTTTCGTTAAGACACTGACGGGGAAGACTATC
ACTCTAGAGGTGGAGAGCTCCGACACCATTGATAACGTTAAAGCTAAAATCCAAGACAAG
GAGGGGATCCCACCGGACCAGCAGCGTCTCATCTTCGCTGGAAAGCAGCTTGAGGATGGT
CGCACCTTAGCCGACTACAACATCCAGAAAGAGTCAACCCTTCACTTGGTCCTCCGTCTC
CGTGGTGGTTTCTGAAACTCGTCTTGTGTCCGATCCAAAGTCAAATGTCTCTGTTTACCC
TTCTCGTTTCCTTTTAAGACTTCTCATGGTTTGTGTTTGGGGCCTTGCAAAGCCCTTGGA
TGAATAATTAATGAACTATGTTTGCGTCCTTGTTTGTCTTCCAGTTCCAAGTTATAACTC
TGTCAGGTGACAGAAGTGGTTTGCTCGTTGTTTCATTATATGTTCTCGTTCTCTTTGGTT
ATGATTATGAGGTTGTTGCAGGCTGGTAGCTTGTGTTTGAGACGTCT
>CL4.Contig12_All  +  nr
CAATAAACAACCTCTTCTCCTTCACAAATCATAAAAAACAATCTTCTCAATTCTCTCTAT
CTCGCGAATTACGATCAAGATGCAGATCTTCGTTAAGACTCTCACCGGAAAGACGATCAC
CCTTGAGGTGGAAAGCTCTGACACCATCGACAACGTTAAAGCCAAGATTCAGGACAAGGA
AGGTATTCCTCCGGATCAGCAGAGGCTCATCTTTGCTGGAAAGCAGCTCGAGGACGGCAG
AACACTCGCTGATTACAATATCCAGAAGGAGTCGACCCTTCATCTCGTCCTCAGGCTCCG
TGGTGGTATGCAGATCTTCGTTAAGACGTTGACGGGAAAGACGATCACGCTCGAGGTGGA
GAGTTCTGACACCATCGATAACGTGAAGGCTAAGATTCAAGATAAGGAGGGGATCCCACC
GGATCAGCAGAGACTTATCTTCGCCGGAAAGCAGTTAGAGGATGGCAGAACTCTCGCTGA
CTATAACATCCAAAAGGAGTCGACTTTGCATCTTGTTCTCAGGCTTCGTGGTGGTATGCA
GATCTTTGTCAAGACGTTGACGGGAAAGACTATTACTTTGGAGGTGGAGAGCTCGGATAC
GATTGACAACGTGAAAGCCAAAATCCAAGACAAGGAAGGGATTCCTCCGGACCAGCAGCG
ATTGATCTTTGCTGGGAAGCAGCTCGAGGATGGGAGAACTCTCGCTGACTACAACATCCA
GAAGGAGTCGACGCTTCATCTCGTCCTCCGTCTCCGTGGTGGTGCGAAGAAGAGGAAGAA
GAAGACGTACACCAAGCCGAAGAAGATCAAGCACAAGCACAAGAAGGTGAAGCTCGCGGT
GCTCCAGTTCTACAAAGTCGATGGATCTGGTAAGGTTCAAAGGCTGAGGAAAGAGTGCCC
TAACGCAACTTGCGGTGCTGGAACTTTCATGGCGAGTCATTTTGATCGTCATTACTGTGG
TAAGTGTGGACTCACTTACGTTTACCAGAAAGAGGGAGCCGAAGCATGATTTCTTTAACC
GGTTTCGGTTTGGTGATTTTATAAGCTTTTTTGTCTTATTATGTAATGGATTCGATGTTG
AACTTGTTTTTGGTCTGGATTTTGGTTTTTAATTATTTTGGTACTTTGATTAGTCTGGAA
TACATTGCTTGCAACATCTTCAGCCATCTCTTATATTCAAATCATTATTAGGTTCGCAAA
ATAGAGTGTCAGTGGCTCCACATTGTTTCGGATAATGTTGGTAATGTTTGAGCTGCATGT
TGGGTCACTCGTATGGTTTCTCTAGGATGAATGTTAG
>CL4.Contig13_All  +  nr
CAATAAACAACCTCTTCTCCTTCACAAATCATAAAAAACAATCTTCTCAATTCTCTCTAT
CTCGCGAATTACGATCAAGATGCAGATCTTCGTTAAGACTCTCACCGGAAAGACGATCAC
CCTTGAGGTGGAAAGCTCTGACACCATCGACAACGTTAAAGCCAAGATTCAGGACAAGGA
AGGTATTCCTCCGGATCAGCAGAGGCTCATCTTTGCTGGAAAGCAGCTCGAGGACGGCAG
AACACTCGCTGATTACAATATCCAGAAGGAGTCGACCCTTCATCTCGTCCTCAGGCTCCG
TGGTGGTATGCAGATCTTCGTTAAGACGTTGACGGGAAAGACGATCACGCTCGAGGTGGA
GAGTTCTGACACCATCGATAACGTGAAGGCTAAGATTCAAGATAAGGAGGGGATCCCACC
GGATCAGCAGAGACTTATCTTCGCCGGAAAGCAGTTAGAGGATGGCAGAACTCTCGCTGA
CTATAACATCCAAAAGGAGTCGACTTTGCATCTTGTTCTCAGGCTTCGTGGTGGTATGCA
GATCTTTGTCAAGACGTTGACGGGAAAGACTATTACTTTGGAGGTGGAGAGCTCGGATAC
GATTGACAACGTGAAAGCCAAAATCCAAGACAAGGAAGGGATTCCTCCGGACCAGCAGCG
ATTGATCTTTGCTGGGAAGCAGCTCGAGGATGGGAGAACTCTCGCTGACTACAACATCCA
GAAGGAGTCGACGCTTCATCTCGTCCTCCGTCTCCGTGGTGGTGCGAAGAAGAGGAAGAA
GAAGACGTACACCAAGCCGAAGAAGATCAAGCACAAGCACAAGAAGGTGAAGCTCGCGGT
GCTCCAGTTCTACAAGGTGGATGGATCTGGTAAGGTGCAGAGGCTGAGGAAAGAGTGTCC
TAACGCGACTTGCGGTGCTGGAACTTTCATGGCGAGTCATTTTGATCGTCATTACTGTGG
TAAGTGTGGACTCACTTACGTTTACCAGAAAGAGGGTGCCGAGGCTTGATGATCTCTTTT
ATCTCTATCTTTAAGAACTTATTTTGGTTTGGTAATGTCATAAGCTACTTGTAATGGATT
CGATGTTGGACATGTTTTTTTTTCTGGATTTCTTATCTAGAGTTATGAAATTTCTTACAT
TTTTACTTTATGTTGGTTTTATTTTTA
>CL4.Contig14_All  -  nr
CACTCTCCATTTCTTTTTCCCACTCAGCCGTTTGTTTACAAAACCGCAAAGATGCAGATC
TTCGTGAAAACCCTCACGGGGAAGACGATCACCCTCGAGGTCGAGTCCTCCGACACCATC
GACAATGTCAAGGCCAAGATCCAAGACAAAGAAGGTATCCCTCCGGATCAGCAGAGATTG
ATCTTCGCCGGAAAACAGCTCGAAGATGGCCGTACTTTGGCTGACTACAACATCCAGAAA
>CL4.Contig15_All  -  nr
ATAGAATCAAAAAAGAAAAATCATAAAGAAAGAAAAAGAAAAAGAAAATGCAGATCTTCG
TCAAAACCCTGACCGGGAAAACCATAACCCTAGAGGTTGAAAGCAGCGACACCATCGACA
ATGTCAAAGCCAAAATCCAGGACAAAGAAGGAATACCACCTGATCAACAGAGGCTGATAT
TCGCTGGTAAACAACTTGAAGATGGTCGAACCCTTGCGGACTACAACATCCAGAAAGAGT
CA
>CL4.Contig16_All  +  nr
CCTTCACAAATCATAAAAAACAATCTTCTCAATTCTCTCTATCTCGCGAATTACGATCAA
GATGCAGATCTTCGTTAAGACTCTCACCGGAAAGACGATCACCCTTGAGGTGGAAAGCTC
TGACACCATCGACAACGTTAAAGCCAAGATTCAGGATAAGGAAGGTATTCCTCCGGATCA
GCAGAGGCTCATCTTTGCTGGAAAGCAGCTCGAGGACGGCAGAACACTCGCTGATTACAA
TATCCAGAAGGAGTCGACCCTTCATCTCGTCCTCAGGCTCCGTGGTGGTATGCAGATCTT
CGTTAAGACGTTGACGGGAAAGACGATCACGCTCGAGGTGGAGAGTTCTGACACCATCGA
TAACGTGAAGGCTAAGATTCAAGATAAGGAGGGGATCCCACCGGATCAGCAGAGACTTAT
CTTCGCCGGAAAGCAGTTAGAGGATGGCAGAACTCTCGCTGACTATAACATCCAAAAGGA
GTCGACTTTGCATCTTGTTCTCAGGCTTCGTGGTGGTATGCAGATCTTTGTCAAGACGTT
GACGGGAAAGACTATTACTTTGGAGGTGGAGAGCTCGGATACGATTGACAACGTGAAAGC
CAAAATCCAAGACAAGGAAGGGATTCCTCCGGACCAGCAGCGATTGATCTTTGCTGGGAA
GCAGCTCGAGGATGGGAGAACTCTCGCTGACTACAACATCCAGAAGGAGTCGACCCTTCA
CTTGGTCCTCCGTCTCCGTGGTGGCTTCTAAATCTCTTCTCTTCTGTCGGTTCAAAAGTC
AGTGTCTTTGTTTCCTACTCTGGTTTTCTTTAAAACATCTCATGGTTTGTGTGTTTGGCG
GGGCCTTGTAAAGCCCCTAATAAATATTTGTACTCCCTTTGCATACTCGTTCGTCTTTCG
TTATAAGCTAAATTGAATTTCTCTAATGTGGAATCTATGGTCGTTGTTCTTTATCCTTGT
CTCTTTACTGAGCTTTGTGTGTGTATATATTTTGTGCATTTTGATAGTTAGTAGT
>CL5.Contig1_All  -  nr
CCGCTTCTCCTTTCTCTCTCTCTCTGCGAAAAGAAACCTGAAGCACAGACGAGATCGCCT
CCTTGTCTTCTCCAAGCTTCGTTTGTTCCTCGACGTCGCTTCACCGGAGATGCATGCCCT
TCTCCGATCCTAGCTTCTTTTCTCACTCTGTGACGCTCCCTATCTTCGATTCTCCTTGAC
CAAGACAAGACCCGACAACGCCGCCGCTTGTCTTCACCGGCGTTAGCTTCCACCGCTTCC
GCCATTGAATCCTTAGCTTGTGCCTTGATGAAAATAACAAGACCTTTGACCTTCGTGATT
CTCCGGTAGCAAAATTCTTTATGCTTACCTCACGAAACCAAAACCAGATTTTTCAAACTC
CAAAAGCTCATGGTGTTGACGTCTCTTCACCATCGTCACTTCCGCAAGCTTTTTTGTCGA
CGTTTTCTTGCCGCAACAACACGTCTTCAGGTTCTGTGTATAGACAGCTTCTGTCTACAA
TCATCATTCCTCAAAGGTGAACAATTCGACATCACTGTCACCTGCAGCCACACAAGACCT
TCTAAGGCAGAATCTTGAGGATCTCCACGCATGCCTCGAACTTCTTTTCAGGTTGCTGGA
ACACGCCGTATCCGTCAAGATTCAATGTCAACGAGCTGAGTATTCTTCACTACACCAGAT
AAGAATTCTCCTTGCTTGTTTATTGAATCTTGCTTTCGAATCTCTGTACTTGGATCTATT
AGCCTAAGCTATGATACCACTTGTAGAGAATCGACCTTGGCTCCCTTGTAACAAACAAAT
CAAAACACAAAATATGTTTGGCGAGTCCTTCTCCAAACCGGACACAAACTCAATATCACT
ATGAATCGAATAGGTTACAAGCCTCGCACTAGTTGCGTGTTCTATGAGAGATTATAAGTT
TCTGTGTTGTTTTTTAACAATGAGAATTGAGACCTATATTTATACTAGACCTGATCATGT
TAATCCTTGCAGTATAAGGATTAATCATATCCTAAAACTATAGGGAATTACATAGACTAA
TATTTTATATCTTGTTTCAGGTCCAAACCCGAAGCCCATAACAAGCCCAGCTCAAGATGG
CCCAAGAGGCACAAAGCATCACAATTATTTAAACCTATGCATTACCTACGATTCTAAGCT
AATCAATTATAATTTATAAAGCTTTTGCAATAAAGTCTCTGATTTACTTTGATGATATTC
TGATTTATAGTTGTACCATGACTGAACATGTTAAACACTTGAGAATAGTTCTAAATGTAC
TTAGTAAAGAAAACTTG
>CL5.Contig5_All  +  ESTscan
GTCAACAATAATTGTTCAGTTCGATATTTTTCAAACATAACAAAGTCTAGCATAATAAGT
GATGTTTGGACCATAAGTCATATTTTTGGCTGCTAACATGATTATGCTTTTGTCACATTC
ATGATTCCAAAGAGGATAGTTTCCAAAAATCTAGTACTCTTCTACTTCAACTTGCAACAT
ATATGTCGTCTTTTACTGAAAAAAAGAAGCATATATCTGGTCATAACGTCCTTTCACTCA
TCCTATATATAAGAGCACTCCATTGACGGTACGTAAACAAGTATTGTGAGGTCTTGTGTC
TCTTGGGCCTGTAATGGGCTTCGGGATTAAAACCTGGAAAGAAGTTCGAGGCATGCTTGG
AGATCCTCAAGATTCTGCCTTAGAAGGTCTTGTGTGGCTGCAGGTGACAGTGCTGTCGAA
TTGTTCACCTTTGAAGAATGATGGTTGTAGACAAGAGACGTCTATACACAGAACCTGAAG
GAATACATGTTGGTTGCATCAAAGCTGAGGAAGCTAAGGTGGTGAAGAGACGTCGACACC
ATGAGCTTTGTGGTTTTGACAAATCTGACTCAGTTTCGAAGGTAAGCATAAAGAATCTTG
CTACCGGAGAATCACGAGGGTCAAAGGTCTTGCTGGATTCATCATAGCACGAGCTAAGGC
TTAAATGGCGGAAGCGGTGGAAGCTAACGCCTGTGAAGACAAGCGGCGGTGTTGTCGGGA
TCTTGTCTTGGTCACGGAGAATCGAAGAGAGGAAGCGTCACAGAGTGAGAAAGGAAGCTA
GGATCGGAGAAGGGCATGCATCTCCGGTGAAGCGGCGTCGAGGAACGGACGAAGCTTGAA
AGAAGACGAGGAGGCGAGCTCGTCGGGGCTTCAGGTTTCTTTTCGCAGAGAGAGA
>CL5.Contig9_All  +  ESTscan
GTCAACAATAATTGTTCAGTTCGATATTTTTCAAACATAACAAAGTCTAGCATAATAAGT
GATGTTTGGACCATAAGTCATATTTTTGGCTGCTAACATGATTATGCTTTTGTCACATTC
ATGATTCCAAAGAGGATAGTTTCCAAAAATCTAGTACTCTTCTACTTCAACTTGCAACAT
ATATGTCGTCTTTTACTGAAAAAAAGAAGCATATATCTGGTCATAACGTCCTTTCACTCA
TCCTATATATAAGAGCACTCCATTGACGGTACGTAAACAAGTATTGTGAGGTCTTGTGTC
TCTTGGGCCTGTAATGGGCTTCGGGATTAAAACCTGGAAAGAAGTTCGAGGCATGCTTGG
AGATCCTCAAGATTCTGCCTTAGAAGGTCTTGTGTGGCTGCAGGTGACAGTGATGTCGAA
TTGTTCACCTCGCGGAAAAGCCACAAAAGAAAATATCAGTTTCAGGAAAAGCAAACTGAT
GGTTCGACAGGAAGTTACAAAGCTTGGGAAAGATGAGTTCAGATAATTACCTTTGAAGAA
TGATGGTTGTAGACAAGAGACGTCTATACACAGAACCTGAAGGAATACATGTTGGTTGCA
TCAAAGCTGAGGAAGCTAAGGTGGTGAAGAGACGTCGACACCATGAGCTTTGTGGTTTTG
ACAAATCTGACTCAGTTTCGAAGGTAAGCATAAAGAATCTTGCTACCGGAGAATCACGAG
GGTCAAAGGTCTTGCTGGATTCATCATAGCACGAGCTAAGGCTTAAATGGCGGAAGCGGT
GGAAGCTAACGCCTGTGAAGACAAGCGGCGGTGTTGTCGGGATCTTGTCTTGGTCACGGA
GAATCGAAGAGAGGAAGCGTCACAGAGTGAGAAAGGAAGCTAGGATCGGAGAAGGGCATG
CATCTCCGGTGAAGCGACGTCGAGGAACAAACGAAGCTTGAAAGAAGACGAGGAGGCGAG
CTCGTCGGGGCTTCAGGTTTCTTTTCGCAGAGAGAGA
>CL5.Contig10_All  +  ESTscan
GTCAACAATAATTGTTCAGTTCGATATTTTTCAAACATAACAAAGTCTAGCATAATAAGT
GATGTTTGGACCATAAGTCATATTTTTGGCTGCTAACATGATTATGCTTTTGTCACATTC
ATGATTCCAAAGAGGATAGTTTCCAAAAATCTAGTACTCTTCTACTTCAACTTGCAACAT
ATATGTCGTCTTTTACTGAAAAAAAGAAGCATATATCTGGTCATAACGTCCTTTCACTCA
TCCTATATATAAGAGCACTCCATTGACGGTACGTAAACAAGTATTGTGAGGTCTTGTGTC
TCTTGGGCCTGTAATGGGCTTCGGGATTAAAACCTGGAAAGAAGTTCGAGGCATGCTTGG
AGATCCTCAAGATTCTGCCTTAGAAGGTCTTGTGTGGCTGCAGGTGACAGTGCTGTCGAA
TTGTTCACCTTTGAAGAATGATGGTTGTAGACAGAAGCTGTCTATACACAGAACCTGAAG
GCGTATACAACAAAGCTTACGGAAGTGAT
>CL5.Contig13_All  +  ESTscan
CTGGAGTCAACAATAATTGTTCAGTTCGATATTTTTCAAACATAACAAAGTCTAGCATAA
TAAGTGATGTTTGGACCATAAGTCATATTTTTGGCTGCTAACATGATTATGCTTTTGTCA
CATTCATGATTCCAAAGAGGATAGTTTCCAAAAATCTAGTACTCTTCTACTTCAACTTGC
AACATATATGTCGTCTTTTACTGAAAAAAAGAAGCATATATCTGGTCATAACGTCCTTTC
ACTCATCCTATATATAAGAGCACTCCATTGACGGTACGTAAACAAGTATTGTGAGGTCTT
GTGTCTCTTGGGCCTGTAATGGGCTTCGGGATTAAAACCTGAAAAGGACAAGGATTATGA
GTTAGCTTATTCTGGCCCAATTAGGAATATTGTTACTCATAGTTTTAGGAATAATACGTT
TCTTTTCCCATCAGAAACCTGTGATCAAATAGATATAAATAGGGGTATCATCTCTTATTG
TTAAGACACAGAAAACTTATAATCTCTCATAGAACACGCAACTAGTGCGAGGCTTGTAAC
CTATTCGATTCATAGTGATATTGAGTTTGTCTCCGGTTTGGAGAAGGACTTGCCAAACAT
ACTTTGTGTTTTTGATTCGTTTGTTACAAGGGAGCCAAGGTCGATTCTCTACAAGTGGTA
TCAGAGCTTAGGCTAACAGATCCAAGTACAGAGATTCGAAAGCAAGATTCAATAAACAAA
GCAAGGAGAATTCTTATCTGGTGTAGTGAAGAATACTCAGCTCGTTAGTTTTGAACCTTG
ACGGATACGGCGTGTTCCAACAACCTGGAAAGAAGTTCGAGGCATGCTTGGAGATCCTCA
AGATTCTGCCTTAGAAGGTCTTGTGTGGCTGCAGGTGACAGTGCTGTCGAATTGTTCACC
TTTGAAGAATGATGGTTGTAGACAAGAGACGTCTATACACAGAACCTGAAGGAATACGTG
TTGGTTGCATCAAAGCTGAGGAAGCTAAGGTGGTGAAGAGACGTCGACACCATGAGCTTT
GTGGTTTTGACAAATCTGACTCAGTTTCGAAGGTGTCGTGAGGTAAGCATAAAGAATCTT
GCTACCGGAGAATCACGAGGGTCAAAGGTCTTGCTGGATTCATCATAGCACGAGCTAAGG
TCTCAATGGCGGAAGCGGTGGGAGCTAACGCCGGTGAAGACAAGCGGCGGCGTTGTCGGG
ATCTTGTCTTGGTCACAAGGAATCGGAGAAAGAGAGAGGAAACAACCGTGTCGAGAGAGA
GAAGCAAGGATCGGAGAGAGCATGCATCTCCTGTGAAGTGGCGTCGAGGAACGGACGGTG
CTTGGAGAAGACGAAGCGGTGAGCTCGTCGAAGCTTCTGGTTATCGCCAAAGGAGAAAAG
AGAGAGACGGAGAGATCGATGTTTTGGCCAAAGAGTCAAGGTGGAGAA
>CL5.Contig15_All  +  ESTscan
CTGGAGTCAACAATAATTGTTCAGTTCGATATTTTTCAAACATAACAAAGTCTAGCATAA
TAAGTGATGTTTGGACCATAAGTCATATTTTTGGCTGCTAACATGATTATGCTTTTGTCA
CATTCATGATTCCAAAGAGGATAGTTTCCAAAAATCTAGTACTCTTCTACTTCAACTTGC
AACATATATGTCGTCTTTTACTGAAAAAAAGAAGCATATATCTGGTCATAACGTCCTTTC
ACTCATCCTATATATAAGAGCACTCCATTGACGGTACGTAAACAAGTATTGTGAGGTCTT
GTGTCTCTTGGGCCTGTAATGGGCTTCGGGATTAAAACCTGAAAAGGACAAGGATTATGA
GTTAGCTTATTCTGGCCCAATTAGGAATATTGTTACTCATAGTTTTAGGAATAATACGTT
TCTTTTCCCATCAGAAACCTGTGATCAAATAGATATAAATAGGGGTATCATCTCTTATTG
TTAAGACACAGAAAACTTATAATCTCTCATAGAACACGCAACTAGTGCGAGGCTTGTAAC
CTATTCGATTCATAGTGATATTGAGTTTGTCTCCGGTTTGGAGAAGGACTTGCCAAACAT
ACTTTGTGTTTTTGATTCGTTTGTTACAAGGGAGCCAAGGTCGATTCTCTACAAGTGGTA
TCAGAGCTTAGGCTAACAGATCCAAGTACAGAGATTCGAAAGCAAGATTCAATAAACAAA
GCAAGGAGAATTCTTATCTGGTGTAGTGAAGAATACTCAGCTCGTTAGTTTTGAACCTTG
ACGGATACGGCGTGTTCCAACAACCTGGAAAGAAGTTCGAGGCATGCTTGGAGATCCTCA
AGATTCTGCCTTAGAAGGTCTTGTGTGGCTGCAGGTGACAGTGCTGTCGAATTGTTCACC
TCGCGGAAAAGCCACAAAAGAAAATATCAGTTTCAGGAAAAGCAAACTGATGGTTCGACA
GGAAGTTACAAAGCTTGGGAAAGATGAGTTCAGATAATTACCTTTGAAGAATGATGGTTG
TAGACAAGAGACGTCTATACACAGAACCTGAAGGAATACGTGTTGGTTGCATCAAAGCTG
AGGAAGCTAAGGTGGTGAAGAGACGTCGACACCATGAGCTTTGTGGTTTTGACAAATCTG
ACTCAGTTTCGAAGGTGTCGTGAGGTAAGCATAAAGAATCTTGCTACCGGAGAATCACGA
GGGTCAAAGGTCTTGCTGGATTCATCATAGCACGAGCTAAGGTCTCAATGGCGGAAGCGG
TGGGAGCTAACGCCGGTGAAGACAAGCGGCGGCGTTGTCGGGATCTTGTCTTGGTCACAA
GGAATCGGAGAAAGAGAGAGGAAACAACCGTGTCGAGAGAGAGAAGCAAGGATCGGAGAG
AGCATGCATCTCCTGTGAAGTGGCGTCGAGGAACGGACGGTGCTTGGAGAAGACGAAGCG
GTGAGCTCGTCGAAGCTTCTGGTTATCGCCAAAGGAGAAAAGAGAGAGACGGAGAGATCG
ATGTTTTGGCCAAAGAGTCAAGGTGGAGAA
>CL5.Contig17_All  -  nr
TTCTCCACCTTGACTCTTTGGCCAAAACATCGATCTCTCCGTCTCTCTCTTTTCTCCTTT
GGCGATAACCAGAAGCTTCGACGAGCTCACCGCTTCGTCTTCTCCAAGCACCGTCCGTTC
CTCGACGCCACTTCACAGGAGATGCATGCTCTCTCCGATCCTTGCTTCTCTCTCTCGACA
CGGTTGTTTCCTCTCTCTTTCTCCGATTCCTTGTGACCAAGACAAGATCCCGACAACGCC
GCCGCTTGTCTTCACCGGCGTTAGCTCCCACCGCTTCCGCCATTGAGACCTTAGCTCGTG
CTATGATGAATCCAGCAAGACCTTTGACCCTCGTGATTCTCCGGTAGCAAGATTCTTTAT
GCTTACCTCACGACACCTTCGAAACTGAGTCAGATTTGTCAAAACCACAAAGCTCATGGT
GTCGACGTCTCTTCACCACCTTAGCTTCCTCAGCTTTGATGCAACCAACACGTATTCCTT
CAGGTTCTGTGTATAGACGTCTCTTGTCTACAATCATCATTCCTCAAAGGTGAACAATTC
GACATCACTGTCACCTGCAGCCACACAAGACCTTCTAAGGCAGAATCTTGAGGATCTCCA
CGCATGCCTCGAACTTCTTTTCAGGTTGCTGGAACACGCCGTATCCGTCAAGATTCAATG
TCAACGAGCTGAGTATTCTTCACTACACCAGATAAGAATTCTCCTTGCTTGTTTATTGAA
TCTTGCTTTCGAATCTCTGTACTTGGATCTATTAGCCTAAGCTATGATACCACTTGTAGA
GAATCGACCTTGGCTCCCTTGTAACAAACAAATCAAAACACAAAATATGTTTGGCGAGTC
CTTCTCCAAACCGGACACAAACTCAATATCACTATGAATCGAATAGGTTACAAGCCTCGC
ACTAGTTGCGTGTTCTATGAGAGATTATAAGTTTCTGTGTTGTTTTTTAACAATGAGAAT
TGAGACCTATATTTATACTAGACCTGATCATGTTAATCCTTGCAGTATAAGGATTAATCA
TATCCTAAAACTATAGGGAATTACATAGACTAATATTTTATATCTTGTTTCAGGTCCAAA
CCCGAAGCCCATAACAAGCCCAGCTCAAGATGGCCCAAGAGGCACAAAGCATCACAATTA
TTTAAACCTATGCATTACCTACGATTCTAAGCTAATCAATTATAATTTATAAAGCTTTTG
CAATAAAGTCTCTGATTTACTTTGATGATATTCTGATTTATAGTTGTACCATGACTGAAC
ATGTTAAACACTTGAGAATAGTTCTAAATGTACTTAGTAAAGAAAACTTG
>CL5.Contig18_All  +  ESTscan
CTGGAGTCAACAATAATTGTTCAGTTCGATATTTTTCAAACATAACAAAGTCTAGCATAA
TAAGTGATGTTTGGACCATAAGTCATATTTTTGGCTGCTAACATGATTATGCTTTTGTCA
CATTCATGATTCCAAAGAGGATAGTTTCCAAAAATCTAGTACTCTTCTACTTCAACTTGC
AACATATATGTCGTCTTTTACTGAAAAAAAGAAGCATATATCTGGTCATAACGTCCTTTC
ACTCATCCTATATATAAGAGCACTCCATTGACGGTACGTAAACAAGTATTGTGAGGTCTT
GTGTCTCTTGGGCCTGTAATGGGCTTCGGGATTAAAACCTGAAAAGGACAAGGATTATGA
GTTAGCTTATTCTGGCCCAATTAGGAATATTGTTACTCATAGTTTTAGGAATAATACGTT
TCTTTTCCCATCAGAAACCTGTGATCAAATAGATATAAATAGGGGTATCATCTCTTATTG
TTAAGACACAGAAAACTTATAATCTCTCATAGAACACGCAACTAGTGCGAGGCTTGTAAC
CTATTCGATTCATAGTGATATTGAGTTTGTCTCCGGTTTGGAGAAGGACTTGCCAAACAT
ACTTTGTGTTTTTGATTCGTTTGTTACAAGGGAGCCAAGGTCGATTCTCTACAAGTGGTA
TCAGAGCTTAGGCTAACAGATCCAAGTACAGAGATTCGAAAGCAAGATTCAATAAACAAA
GCAAGGAGAATTCTTATCTGGTGTAGTGAAGAATACTCAGCTCGTTAGTTTTGAACCTTG
ACGGATACGGCGTGTTCCAACAACCTGGAAAGAAGTTCGAGGCATGCTTGGAGATCCTCA
AGATTCTGCCTTAGAAGGTCTTGTGTGGCTGCAGGTGACAGTGCTGTCGAATTGTTCACC
TTTGAAGAATGATGGTTGTAGACAGAAGCTGTCTATACACAGAACCTGAAGGCGTATACA
ACAAAGCTTACGGAAGTGATGATGGTGAAGAGACGTCAACACCATGTGCGGAGAATCACG
AGGGTCAAAGGTCTTGCTGGATTCATCATAGCACGAGCTAAGGTCTCAATGGCGGAAGCG
GTGGGAGCTAACGCCGGTGAAGACAAGCGGCGGCGTTGTCGGGATCTTGTCTTGGTCACA
AGGAATCGGAGAAAGAGAGAGGAAACAACCGTGTCGAGAGAGAGAAGCAAGGATCGGAGA
GAGCATGCATCTCCTGTGAAGTGGCGTCGAGGAACGGACGGTGCTTGGAGAAGACGAAGC
GGTGAGCTCGTCGAAGCTTCTGGTTATCGCCAAAGGAGAAAAGAGAGAGACGGAGAGATC
GATGTTTTGGCCAAAGAGTCAAGGTGGAGAA
>CL6.Contig1_All  +  nr
ATGGAGTGGATCGCTTTTTATCTCTCTATCTTCAATCTCTACCTAGGGTTCTCTCGTCTT
CTCTTTAGGTACGATTTGAAGACGCATCTCTCTCTCTCTCTCTGATTGTATTCTAGCTCG
ACGTACTATTGATTCGTCGCTCAATTCATCTCTCGTTCCCATCTCGTGGATATTCGAATT
CTGAGCCTTAGTATCTCCGATTCAACCAATCCGTAAGCCTGTGCGATGGCGGCGGCTATG
AAGCCTTTCAGGGGACGTGAATCCGATGATTCCGTTTACCCATCGAACAATCTGTGGGTC
GGTAGCATCACGGTGGATACAACGGAGTCAGATCTGACGGAGCTGTTCGGAAGGTTCGGC
GATATTGACAGAATCACGGCCTATTCATCCCGTGGATTCGCGTTCATATACTATAGACAC
GTGGAGGAAGCGGTGGCGGCGAAGGAGGCCCTACAAGGGGTGAATCTGAACGGGGGACTG
TTGACGATCCAATACGCGCGACCGGCAAAACCTTGTAAGAGTCTTTGGGTGGGCGGAATC
AGCTCGAGTGTCTCAAAGGATGACCTGGAAGAAGAGTTCAGTAAATTTGGAAAAATCGAG
GATCTTAGGTTTCTTAGGGAACGCAAGACGGCTTTCATTGATTATTACGACATTGACGCT
GCCTTACAGGCAAGGAACATGAATGGCAAACGAATGGGTGGTAGCTATCTGCGCGTTGAT
TTTCTCCGCTCACAAGCCCCAAGAAAAGAACAATGGAATGGCTCTTACGATAACAGGAAT
GGCAATGTGAATCATAAACCGCAGTATCCTCACTCCCATGGAGATGCCAGAGGAGATGAC
CAGCCAAGTAAGGTTCTGTGGATTGGGTACCCTCCTTCTGTTCAGATAGATGAGCAAATG
CTACACAACGCAATGATACTCTTTGGTGAGATCGAGAGGAAGAAAAGTTACCCGTCAAGG
CATTTTTCACTTGTGGAGTTTAGGAGCGTGGATGAAGCTCGCCAAGCCAAGGAAGGGCTA
CAAGGGAGGTTATTCAAAGATCCTAGAATCACAATCATGTACTCAAACGATGAAATACCT
CCTGAGCAAGATGATACTACTTTTTATTCTGGCGTGAAACGGTCAAGGCCAGAATACAAT
GACGTTGCTGGTATGGAGCCAAACTGGAGAAGGCCGTCTCCAAATGGAACTGGAATACTC
CCATCTCCAGCAGGACATGGAATCCTCCCATCTCCTGCACAAGGTATGAGGAACCCTATG
AGGTCCAACCCCGGTTCTTGGGAAGGATATGATCCTGCTCTGTTGGAGAGAGAAGGCAAA
CGAAACAGAAGGGATGGATCAGTGGATGGTTTTACTCCAATGGGTGTAGATGAGAGGTCA
TTTGGGCGTGGCTCAGTTGCTGCTAGGCCTATCCGTAGTTACGCTGATTCTGATTACATT
TGGAGAGGAATGATCGCCAAGGGTGGAACTCCCGTCTGTTGTGCTCGTTGCGTTCCTATT
GGAAAGGGGATCGAGACTAAGCTCCCTGAGGTCGTCAATTGTTCAGCACGAACTGGTTTG
GATATGCTCGCCAAACATTACACTGAAGCCATTGGATTTGAGATAGTTTACTTCCTACCA
GACAGTGAAGAAGATTTTGCGTCTTACACTGAATTTCTCCGCTACCTTGGCTCAAAAGAT
CGAGCGGGCGTTGCCAAATTAGACGATGGAACAACTTTATTCTTGGTGCCTCCATCTGAT
TTTTTAACTGATGTACTCAAAGTGACCGGTCCAGAACGGCTATATGGTGTTGTTCTCAAG
TTGCCCCCACCAGCCGTTCCTGTTGCAGCATCATACAGACAAGACTCTCAGTCTAATCCT
CTGCCGTATATGGATCAAGCCCGGAATTCGCCTGCCAATGCCGGCCACAGTTTATATCCT
CCGAGGGGTGCACCAGAACAGTTGACAGCTCCTTCAAGACAATCGGTTAGCGAGCCTCTC
AGAATACCTAACAATGCAGCGTCTCCAGCTGGGGTTAGTTTAACTCCGGAGCTTTTAGCT
ACTCTGGCATCTTTTCTCCCTGCAGCTTCTCAACCTGCTGCCTCCGAAAGTCACCAACCT
ATGTCAGGCATTTCACCAGTTGGTTCCACAGCGCCTCAGTACAATGGAGAAGCGCAGTCT
CAAGCTTGGAATAGAGATCCGCAAACAGTCCATGATACCTCAAATCAGTCGTTCCAATCA
TATGGAAATCAGTACAATCCAGCCGGGCAATTACCTCCTCCTCCTCCTCCGCGTTACCCT
CCAGCTTCAAACAACTCCAACTCCAACCCCAACTACTCTAATGGAATGGTCCATGGCAAC
ATGCAGTACCAAGGCCAATCTGTTAACATGCCTCAGATGAGTCATAATAATTATGCCATG
TACAATCAGGGTTCGTTAAATCATCCTGTTTCTCAGCCCATGACACAGCAATACCAACCA
GAAGCTTCAGTACCAAGCCAAAATTATGGTCCGGTTCCAGGTTATCAGCAAGCTAACTAT
CATGGTGTAACAACAACAAATCAGGCGCATAACTTAAATCCTTCCCAGTTTCAAGCTGCC
ATGCAACCACCACCAGCTGACATGTCGAACTTAGAGCCACAAAGCCAAGCACCACAGCTG
CAGAAGCCTATGCTCTCTGGGGCTGGTCAGGGTACAACAGATGGGGAGAAGGACGAAAGG
TACCAGAAAACACTCCAGTTCGCAGCAAGCCTTCTCCAACAGATTAAGCAGAATCAGCAG
CCACCGCCTTCAGGTTCTCCAGCTGGACAGCGGCCTTGAAACTAGCGCCACTCGCCATCA
TAATCTGTAAGGTGTTAATTTGAGCCAAAATGCCCCGTTTAGCACGCTACAACCTTGCCC
AACCAACAGAGGTTTTGTAAGATGCTCAAGTGTCCCAGCCAGATTATGTTCTGCTGACGC
AACCAAACGCTAAAGTGTCTTCGTTTTTTTTTTGGTTGTGATATTTGGAAGAAAAGGCTG
TATAAAGTCAAATGTGATTTTGGATCTTTTTTAAACTCTCTTTTCCGAATTAGTTTTTCT
TTTGTTACAATAAAACAAATTATCC
>CL6.Contig2_All  -  nr
CATCACTTGACCTTCGTGAGAAAATAGATTCTTCCCGTCTCGTGCTCACAACTGGCTATG
GCTCCAGTAATGAAGCCTTCAAGAGGGCGTGAACCAGAAGACGGATCTGGATTCCAATCC
ACCAATCTCTGGGTCGCTAGTTTGAGCCCCGATACTACCGAATCCGATCTCGCCGATCTG
TTCGGAAGGTTTGGTGATATCGACAGGCTCACCGCGTATTCTTCCCGTTGCTTCGCGTTT
ATCTACTACAGGCGCGTTGAGGAAGCCGTGGCTGCCAAAGAAGCTCTTCAAGGTGCCGAT
TTGAATGGGAGTCGCATTAAAATCGAATTCGCGCGACCGGCAAAACCTTGTAAGAGTCTT
TGGGTGGGTGGAATCAGCTCGAGTGTCCCAAAGGATGTACTCGAGGCAGAGTTCAGGAAA
TTTGGGGAAATCGAAAGTTTCAGGTTTCTTAAGGATCGCAAGACTGCTTTTATCGACTTC
TTTGACGTGGAAGATGCTATACAGGCAAAGACCATGAACGGGAAGCGTCTAGGTGGTAGT
TTTTTGCGAGTTGATTTTCTTCGCTCACAAGGGCCAAGAAAAGAACCACGGCTTGGCTCC
GACGATGGCAGGGATGGCAGTTTGAGTGCTAAGCATCAGTATACTCACTCATCTGGAGAT
GGCCAAGCAAGTAACGTTCTGTGGATTGGGTACCCTCCGTTTGTTCAGATAGACGAGCGA
CTGCTGCACAATTCCATGATACTTTTTGGTGAGATTGAGAGATGTGTTAGCTATCCATCA
AGGCATTTCTCACTTGTGGAATTTAGAAGCATTGAGGAAGCTCGCTGTGCTAAGGAAGGA
CTACAGGGAAGGTTATTTAACGATCCAAGAATCACAATCATGTACCAAAACGATAACTTT
CCCCCTGGACGGGGAGATGATACCGGCTTTTATTCTGGTGTCAAACGATCAAGGCCTGAG
ATGTTCATCAGTGATCCTCCATACATATCGTCACCGCATTCCAGTGTGGTTCTTGACCCC
GTTAGGCCCTTCCGAGGTAGCATGGAACGTTCACACATTAGTCCAGAATATGGTGATGTA
GTTGGTAATGAAGGAATCTGGAGAAGACCATCTCCAACGGGAGCTGGAATACTCCCCTCT
CCCGCACCAAGTACAAGGCTACCCGTTAGGTCAAACCGTGGTTCTTGGGAAGGATATGAT
TCTGCTCAGTTGGATAGAGCACCTAAAAGAACTCGTAGAGATGGATCAGTAGATGCTTTT
CCTTCGATGGGTGTAGATAATCGTATCACTGGGTTGGATAGGTCATATAGGCGTGGTTCA
GTTGCATCTAGACCAGGCCGTGGTTTTCCTGATACTGATTTCATTTGGAGAGGAGTCATT
GCCAAAGGTGGAACTCCTGTTTGTCATGCTCGTTGTGTACCTATTGGAAAGGGGATTGAA
TCTGAACTCCCTGAGATGGTCAATTGTTCAGCACGAACGGGTTTGGATATGCTTGCCAAA
CATTATACCGAAGCAATTGGATTTGAAATCGTTTTCTTCTTACCAGACAGCGAAGATGAT
TTCGCGTCTTATACTGAATTTCTCCGCTATCTTGGTTCAAAGAACAGAGCAGGTGTTGCC
AAATTAGATGATGGAACCACTTTATTTTTGGTTCCGCCATCAGATTTCTTAACTGATGTG
CTCAAAGTATCCGGTCGAGAAAGGCTATACGGTGTTGTCCTCAAATTGCCTCCACCATCG
GTTCTTGCAGCATCATCGTATAGACAAGAATCTCAGACCATTCCTCCACCCTTTATGGAT
CATTCTCGAGATTCGCCTGCCAGTGTCAATCACGGTTTGTACGCTGCTAGGGAAGATCAA
GCCTTGTTGGATTACAACAGGGATATGCAGGAAGCAGTGAAGCCTCCTTTTAGCAAGCAT
GTTGCTGCAACGCCTCAAGCAGGGGTTAGTCTAACGCCTGAGCTATTAGCCACTCTTGCC
TCCTTGCTCCCAACAAATTCTCAACCCGAAAGTCACCAACCCGTTGGACTGTCCAATGGA
GAAGCTCCATCACAAGCCTGGAATCGAGATCAATCAACGGTTTCTGACCCATTAACTCTA
TCGTTTCAACAATTAGGCAATCAGTACAATCCAGTGGGGCAACTACCTCCTCCTCCCCCT
CCTCCGGTGCATTATCCTCCAGTGTCAAGCACACCGAGCTACTCCGGTGGAATGGTACAA
GGTGGTATGCAATACCAAGCGCCATATGTTAGTATGCCTCAGCAGGCGCCGTTACCTCCA
CCTCCATCGGATAATTACTCCATGTATTCCCAAGGTTCACATCAAGCTCAGTATCAGCAT
GAAGCTCCCATGCTTAACCAAAACTACATATCGGTCCCTGGAGCTGAGAACCCTGGTTTG
CTTGGTTATCAGGGTTATCAGCAAGGTAATTATCACGGTCTGAACAATAATCAAGCTTAT
AACGAAAATCCTTCCTATTCTCAAACTGCGATGCCACCACTAGCCAATGCGTCTAACCAA
GCACAACAGCAGCTCCAGACTTTGGTCACCGGGGCTGGTCCAGGTACATCAGATGGTGAG
GTCGATAAGAGCCAGCAATATCAGTCTACTCTACAGCTTGCGGCTAACCTTCTTCAATAG
ATTCAGCAACGGCAGCAGCAGCCATCAAATGCTTCAACTGAACAAGGGCCTTGAGACTTA
TCTCCCACATGCACTCATTATCTCTGTTGGTAATATTCACTCTCCTTGCTCTTCTGGCAT
CTGATCAAAGTGTAATCTGTCTTCTTCTACTCTTTTGTAAATGCACAACGTACCGAGTTT
AACTGGGTAACTAGGGTCTCCTGCTACAATATTTATTCTTGAACAAAACTATATAATATG
TGAGCCAACCGTTTATAGAAAC
>CL7.Contig1_All  +  nr
GTGACTTGTGAGTAATATCAGGCGTCTGCTGACCGCTACTTGGACGAGGAAAGGTCTCTC
CGATCGCCGAGGAGATCCTCCGTACCTGTTTCCTTCGTGGGTCAGTCTTTGATTCGCCTC
TCGTGTAGTTTTAGTGACTATGGAAAGAGAAGCTGATATGTTGCTTGAGACGCTCTCCAA
GAAACCACCTTCGCTTGTTGATCTATGCGTTAGGTTAGCTATTGATAATGTGCGCTACAT
TGGATACGTTGGTGGTGTTGACTTTCAGCTCCTTGAGAAGATTCTGCAGCACTGTACTTT
AGAACAGCTCATGCATATAGAGGATTCCACTCCAGACACGGATCTTAGTCCAGTGACCAA
TGAGTTATGGAAGAGGTTTTATGAGAAGCAGTATGGTGCGAAGAACTTAAGTTTTGTCAT
GGAGAAGATGGAGCGGAGTAAAGTGAATTTCAAGTGGAGAGAGTTGTATGAGGCAAAGTT
GAAAGTTGTGGAAGAAGATGAGAAGGAAGCTGTTGATCGACTGAAGCAACGTTACAAGAA
TGAAGATGCAAGGAAATTAAGTCGTCAAACTAAGCTCTGCGCAAAAACTCCTCCAATGAA
AAAACCCTTCTGGGGTAATAGTGGATCTAGTTACAATCTTTCGAATGTCAAGAGCAACAT
CATGAAGAAAGCCAAACTAGATGTTTTAAAGAGTCAAGAAGTGAAGAATCTCACTGCAAT
TAAGAGGAACACGATTCAGAAGGGTTTCAGTTCTCCTTCAAAGAGAACCGGCTTATCTGC
AAACCTGCCTTCAACTTCAAGAAGCAACTCTTATGGTGAAGGGAATCAGCTTCCAAAGAG
AATCAACAGCCTTTCTGGGACTTCTCCTTCAACTTCAAGAAATACAGCCACCAAAAGAAA
ACATGTAATGTAACCTATGACATTCTTTTCAAATCATATTTATTCAAGTGTGTCATTGGC
ATGTCTGCTTCAAGATTCATACTATGTCGCTTGAGGATAAGTAACAATAAATCTTCAAAG
ACTCTGCAATTATGTTGATTAAGCTTGTTGCCT
>CL7.Contig2_All  +  nr
GTGACTTGTGAGTAATATCAGGCGTCTGCTGACCGCTACTTGGACGAGGAAAGGTCTCTC
CGATCGCCGAGGAGATCCTCCGTACCTGTTTCCTTCGTGGACTATGGAAAGAGAAGCTGA
TATGTTGCTTGAGACGCTCTCCAAGAAACCACCTTCGCTTGTTGATCTATGCGTTAGGTT
AGCTATTGATAATGTGCGCTACATTGGATACGTTGGTGGTGTTGACTTTCAGCTCCTTGA
GAAGATTCTGCAGCACTGTACTTTAGAACAGCTCATGCATATAGAGGATTCCACTCCAGA
CACGGATCTTAGTCCAGTGACCAATGAGTTATGGAAGAGGTTTTATGAGAAGCAGTATGG
TGCGAAGAACTTAAGTTTTGTCATGGAGAAGATGGAGCGGAGTAAAGTGAATTTCAAGTG
GAGAGAGTTGTATGAGGCAAAGTTGAAAGTTGTGGAAGAAGATGAGAAGGAAGCTGTTGA
TCGACTGAAGCAACGTTACAAGAATGAAGATGCAAGGAAATTAAGTCGTCAAACTAAGCT
CTGCGCAAAAACTCCTCCAATGAAAAAACCCTTCTGGGGTAATAGTGGATCTAGTTACAA
TCTTTCGAATGTCAAGAGCAACATCATGAAGAAAGCCAAACTAGATGTTTTAAAGAGTCA
AGAAGTGAAGAATCTCACTGCAATTAAGAGGAACACGATTCAGAAGGGTTTCAGTTCTCC
TTCAAAGAGAACCGGCTTATCTGCAAACCTGCCTTCAACTTCAAGAAGCAACTCTTGTGG
TGAAGAAGTGAAAAATCTCAATGCAGTTAAAAGGAACACAATCCAGAAGAGTTTCAGTAT
TTCTGCTCCAAAGAGGACCAGCATATCTGCAAATGCGCCTTCAACTTCAAGAAGTGGTGA
AGGAAACCTACCTCCAAAGAGGATCAACAGCCTTCTTGGGGCTGCTCCTTCGACAACTTC
AAGAAGCAACTCTTATGGTGAAGGGAATCAGCTTCCAAAGAGAATCAACAGCCTTTCTGG
G
>CL7.Contig3_All  +  nr
GTGACTTGTGAGTAATATCAGGCGTCTGCTGACCGCTACTTGGACGAGGAAAGGTCTCTC
CGATCGCCGAGGAGATCCTCCGTACCTGTTTCCTTCGTGGGTCAGTCTTTGATTCGCCTC
TCGTGTAGTTTTAGTGACTATGGAAAGAGAAGCTGATATGTTGCTTGAGACGCTCTCCAA
GAAACCACCTTCGCTTGTTGATCTATGCGTTAGGTTAGCTATTGATAATGTGCGCTACAT
TGGATACGTTGGTGGTGTTGACTTTCAGCTCCTTGAGAAGATTCTGCAGCACTGTACTTT
AGAACAGCTCATGCATATAGAGGATTCCACTCCAGACACGGATCTTAGTCCAGTGACCAA
TGAGTTATGGAAGAGGTTTTATGAGAAGCAGTATGGTGCGAAGAACTTAAGTTTTGTCAT
GGAGAAGATGGAGCGGAGTAAAGTGAATTTCAAGTGGAGAGAGTTGTATGAGGCAAAGTT
GAAAGTTGTGGAAGAAGATGAGAAGGAAGCTGTTGATCGACTGAAGCAACGTTACAAGAA
TGAAGATGCAAGGAAATTAAGTCGTCAAACTAAGCTCTGCGCAAAAACTCCTCCAATGAA
AAAACCCTTCTGGGGTAATAGTGGATCTAGTTACAATCTTTCGAATGTCAAGAGCAACAT
CATGAAGAAAGCCAAACTAGATGTTTTAAAGAGTCAAGAAGTGAAGAATCTCACTGCAAT
TAAGAGGAACACGATTCAGAAGGGTTTCAGTTCTCCTTCAAAGAGAACCGGCTTATCTGC
AAACCTGCCTTCAACTTCAAGAAGCAACTCTTGTGGTGAAGAAGTGAAAAATCTCAATGC
AGTTAAAAGGAACACAATCCAGAAGAGTTTCAGTATTTCTGCTCCAAAGAGGACCAGCAT
ATCTGCAAATGCGCCTTCAACTTCAAGAAGTGGTGAAGGAAACCTACCTCCAAAGAGGAT
CAACAGCCTTCTTGGGGCTGCTCCTTCGACAACTTCAAGAAGCAACTCTTATGGTGAAGG
GAATCAGCTTCCAAAGAGAATCAACAGCCTTTCTGGG
>CL7.Contig4_All  +  nr
GTGACTTGTGAGTAATATCAGGCGTCTGCTGACCGCTACTTGGACGAGGAAAGGTCTCTC
CGATCGCCGAGGAGATCCTCCGTACCTGTTTCCTTCGTGGACTATGGAAAGAGAAGCTGA
TATGTTGCTTGAGACGCTCTCCAAGAAACCACCTTCGCTTGTTGATCTATGCGTTAGGTT
AGCTATTGATAATGTGCGCTACATTGGATACGTTGGTGGTGTTGACTTTCAGCTCCTTGA
GAAGATTCTGCAGCACTGTACTTTAGAACAGCTCATGCATATAGAGGATTCCACTCCAGA
CACGGATCTTAGTCCAGTGACCAATGAGTTATGGAAGAGGTTTTATGAGAAGCAGTATGG
TGCGAAGAACTTAAGTTTTGTCATGGAGAAGATGGAGCGGAGTAAAGTGAATTTCAAGTG
GAGAGAGTTGTATGAGGCAAAGTTGAAAGTTGTGGAAGAAGATGAGAAGGAAGCTGTTGA
TCGACTGAAGCAACGTTACAAGAATGAAGATGCAAGGAAATTAAGTCGTCAAACTAAGCT
CTGCGCAAAAACTCCTCCAATGAAAAAACCCTTCTGGGGTAATAGTGGATCTAGTTACAA
TCTTTCGAATGTCAAGAGCAACATCATGAAGAAAGCCAAACTAGATGTTTTAAAGAGTCA
AGAAGTGAAGAATCTCACTGCAATTAAGAGGAACACGATTCAGAAGGGTTTCAGTTCTCC
TTCAAAGAGAACCGGCTTATCTGCAAACCTGCCTTCAACTTCAAGAAGCAACTCTTATGG
TGAAGGGAATCAGCTTCCAAAGAGAATCAACAGCCTTTCTGGGACTTCTCCTTCAACTTC
AAGAAATACAGCCACCAAAAGAAAACATGTAATGTAACCTATGACATTCTTTTCAAATCA
TATTTATTCAAGTGTGTCATTGGCATGTCTGCTTCAAGATTCATACTATGTCGCTTGAGG
ATAAGTAACAATAAATCTTCAAAGACTCTGCAATTATGTTGATTAAGCTTGTTGCCT
>CL8.Contig1_All  -  nr
CTTCTGATAACTTTCTTTTGAAAAAAATGTTGCAGTATATACTGGAGACAAGTGTGTACC
CACGCGAGCCAGAGGCTCTCAAGGAGCTTAGGAGCGTTACTGATAACCACCCTCATGCTA
AGATGGCCACTGCACCAGACGCTGGCCAGCTAATGGAGATGCTGCTGAATCTTGTAAATG
CAAGGAAGACTATCGAAGTTGGAGTTTTCACTGGATACTCTCTTCTCCTCACTGCTCTTA
CATTACCAGAAGATGGCAAGGTATGTTAACATGACCAAGTTTTTTTCACTCTGCTACTGA
TTTAGTACACACAAGATTTGCAGGTTATAGCCATTGATGTGAACAGAAGCACGTATGAGA
TAGGGTTGCCAGTAATCAAGAAGGCTGGTGTTGAACACAAGATTGATTTCAGAGAGTCTG
AAGCTCTTCCAGTTCTCGACGAGCTTTTAAACCATAAAGAGAACGAGGGTGGATATGATT
TTGCATTTGTGGATGCAGACAAGGTGAGTTACTGGAACTACCATGAGAGGCTTATGAGAC
TGATCAAGGTTGGTGGGATTATAGTGTATGACAACACTCTGTGGGGAGGATCAGTTGCTG
AACCGGACTGTTCCACGCCCGAGTGGAGGAGAGAAGGCAAGAAAATAGCACATGAGCTGA
ACAAGAAACTCTCGGCTGATCAGCGTGTGCAGATCTCGCTAGCTGCTCTTGGTGATGGTA
TCACTATTTGCAGGAGACTATGTTAATGATGATGTTTTATGCCATAAGTGTTTCTTGTTC
GTCGTTACTAATGTATTCAATAAAAACACGTAGTTTGTATGTTGCTCTCTTATTAAGTTT
GGCG
>CL8.Contig2_All  -  nr
CTTCTGATAACTTTCTTTTGAAAAAAATGTTGCAGTATATACTGGAGACAAGTGTGTACC
CACGCGAGCCAGAGGCTCTCAAGGAGCTTAGGAGCGTTACTGATAACCACCCTCATGCTA
AGATGGCCACTGCACCAGACGCTGGCCAGCTAATGGAGATGCTGCTGAATCTTGTAAATG
CAAGGAAGACTATCGAAGTTGGAGTTTTCACTGGATACTCTCTTCTCCTCACTGCTCTTA
CATTACCAGAAGATGGCAAGGTTATAGCCATTGATGTGAACAGAAGCACGTATGAGATAG
GGTTGCCAGTAATCAAGAAGGCTGGTGTTGAACACAAGATTGATTTCAGAGAGTCTGAAG
CTCTTCCAGTTCTCGACGAGCTTTTAAACCATAAAGAGAACGAGGGTGGATATGATTTTG
CATTTGTGGATGCAGACAAGGTGAGTTACTGGAACTACCATGAGAGGCTTATGAGACTGA
TCAAGGTTGGTGGGATTATAGTGTATGACAACACTCTGTGGGGAGGATCAGTTGCTGAAC
CGGACTGTTCCACGCCCGAGTGGAGGAGAGAAGGCAAGAAAATAGCACATGAGCTGAACA
AGAAACTCTCGGCTGATCAGCGTGTGCAGATCTCGCTAGCTGCTCTTGGTGATGGTATCA
CTATTTGCAGGAGACTATGTTAATGATGATGTTTTATGCCATAAGTGTTTCTTGTTCGTC
GTTACTAATGTATTCAATAAAAACACGTAGTTTGTATGTTGCTCTCTTATTAAGTTTGGC
G
>CL8.Contig3_All  -  nr
CTTAAGCACTCTGGTACTTTCTCTCTCAATCTGTCTCGATCGTTCTTAGGTACTCGAGTG
TGTTTGTGGAAAAGAAACTGCGATTACAATGGCTAAGGATGAAGCTAAAGCATCAGATTT
TTCCAAGGGATTGTTGCAGAGTGAAGAGCTCTACAAATATATACTGGAGACAAGTGTGTA
CCCACGCGAGCCAGAGGCTCTCAAGGAGCTTAGGAGCGTTACTGATAACCACCCTCATGC
TAAGATGGCCACTGCACCAGACGCTGGCCAGCTAATGGAGATGCTGCTGAATCTTGTAAA
TGCAAGGAAGACTATCGAAGTTGGAGTTTTCACTGGATACTCTCTTCTCCTCACTGCTCT
TACATTACCAGAAGATGGCAAGGTATGTTAACATGACCAAGTTTTTTTCACTCTGCTACT
GATTTAGTACACACAAGATTTGCAGGTTATAGCCATTGATGTGAACAGAAGCACGTATGA
GATAGGGTTGCCAGTAATCAAGAAGGCTGGTGTTGAACACAAGATTGATTTCAGAGAGTC
TGAAGCTCTTCCAGTTCTCGACGAGCTTTTAAACCATAAAGAGAACGAGGGTGGATATGA
TTTTGCATTTGTGGATGCAGACAAGGTGAGTTACTGGAACTACCATGAGAGGCTTATGAG
ACTGATCAAGGTTGGTGGGATTATAGTGTATGACAACACTCTGTGGGGAGGATCAGTTGC
TGAACCGGACTGTTCCACGCCCGAGTGGAGGAGAGAAGGCAAGAAAATAGCACATGAGCT
GAACAAGAAACTCTCGGCTGATCAGCGTGTGCAGATCTCGCTAGCTGCTCTTGGTGATGG
TATCACTATTTGCAGGAGACTATGTTAATGATGATGTTTTATGCCATAAGTGTTTCTTGT
TCGTCGTTACTAATGTATTCAATAAAAACACGTAGTTTGTATGTTGCTCTCTTATTAAGT
TTGGCG
>CL8.Contig4_All  -  nr
CTTCTGATAACTTTCTTTTGAAAAAAATGTTGCAGTATATACTGGAGACAAGTGTGTACC
CACGCGAGCCAGAGGCTCTCAAGGAGCTTAGGAGCGTTACTGATAACCACCCTCATGCTA
AGATGGCCACTGCACCAGACGCTGGCCAGCTAATGGAGATGCTGCTGAATCTTGTAAATG
CAAGGAAGACTATCGAAGTTGGAGTTTTCACTGGATACTCTCTTCTCCTCACTGCTCTTA
CATTACCAGAAGATGGCAAGTACACACAAGATTTGCAGGTTATAGCCATTGATGTGAACA
GAAGCACGTATGAGATAGGGTTGCCAGTAATCAAGAAGGCTGGTGTTGAACACAAGATTG
ATTTCAGAGAGTCTGAAGCTCTTCCAGTTCTCGACGAGCTTTTAAACCATAAAGAGAACG
AGGGTGGATATGATTTTGCATTTGTGGATGCAGACAAGGTGAGTTACTGGAACTACCATG
AGAGGCTTATGAGACTGATCAAGGTTGGTGGGATTATAGTGTATGACAACACTCTGTGGG
GAGGATCAGTTGCTGAACCGGACTGTTCCACGCCCGAGTGGAGGAGAGAAGGCAAGAAAA
TAGCACATGAGCTGAACAAGAAACTCTCGGCTGATCAGCGTGTGCAGATCTCGCTAGCTG
CTCTTGGTGATGGTATCACTATTTGCAGGAGACTATGTTAATGATGATGTTTTATGCCAT
AAGTGTTTCTTGTTCGTCGTTACTAATGTATTCAATAAAAACACGTAGTTTGTATGTTGC
TCTCTTATTAAGTTTGGCG
>CL8.Contig5_All  -  nr
CTTAAGCACTCTGGTACTTTCTCTCTCAATCTGTCTCGATCGTTCTTAGGTACTCGAGTG
TGTTTGTGGAAAAGAAACTGCGATTACAATGGCTAAGGATGAAGCTAAAGCATCAGATTT
TTCCAAGGGATTGTTGCAGAGTGAAGAGCTCTACAAATATATACTGGAGACAAGTGTGTA
CCCACGCGAGCCAGAGGCTCTCAAGGAGCTTAGGAGCGTTACTGATAACCACCCTCATGC
TAAGATGGCCACTGCACCAGACGCTGGCCAGCTAATGGAGATGCTGCTGAATCTTGTAAA
TGCAAGGAAGACTATCGAAGTTGGAGTTTTCACTGGATACTCTCTTCTCCTCACTGCTCT
TACATTACCAGAAGATGGCAAGGTTATAGCCATTGATGTGAACAGAAGCACGTATGAGAT
AGGGTTGCCAGTAATCAAGAAGGCTGGTGTTGAACACAAGATTGATTTCAGAGAGTCTGA
AGCTCTTCCAGTTCTCGACGAGCTTTTAAACCATAAAGAGAACGAGGGTGGATATGATTT
TGCATTTGTGGATGCAGACAAGGTGAGTTACTGGAACTACCATGAGAGGCTTATGAGACT
GATCAAGGTTGGTGGGATTATAGTGTATGACAACACTCTGTGGGGAGGATCAGTTGCTGA
ACCGGACTGTTCCACGCCCGAGTGGAGGAGAGAAGGCAAGAAAATAGCACATGAGCTGAA
CAAGAAACTCTCGGCTGATCAGCGTGTGCAGATCTCGCTAGCTGCTCTTGGTGATGGTAT
CACTATTTGCAGGAGACTATGTTAATGATGATGTTTTATGCCATAAGTGTTTCTTGTTCG
TCGTTACTAATGTATTCAATAAAAACACGTAGTTTGTATGTTGCTCTCTTATTAAGTTTG
GCG
>CL8.Contig6_All  -  nr
CTTAAGCACTCTGGTACTTTCTCTCTCAATCTGTCTCGATCGTTCTTAGGTACTCGAGTG
TGTTTGTGGAAAAGAAACTGCGATTACAATGGCTAAGGATGAAGCTAAAGCATCAGATTT
TTCCAAGGGATTGTTGCAGAGTGAAGAGCTCTACAAATATATACTGGAGACAAGTGTGTA
CCCACGCGAGCCAGAGGCTCTCAAGGAGCTTAGGAGCGTTACTGATAACCACCCTCATGC
TAAGATGGCCACTGCACCAGACGCTGGCCAGCTAATGGAGATGCTGCTGAATCTTGTAAA
TGCAAGGAAGACTATCGAAGTTGGAGTTTTCACTGGATACTCTCTTCTCCTCACTGCTCT
TACATTACCAGAAGATGGCAAGTACACACAAGATTTGCAGGTTATAGCCATTGATGTGAA
CAGAAGCACGTATGAGATAGGGTTGCCAGTAATCAAGAAGGCTGGTGTTGAACACAAGAT
TGATTTCAGAGAGTCTGAAGCTCTTCCAGTTCTCGACGAGCTTTTAAACCATAAAGAGAA
CGAGGGTGGATATGATTTTGCATTTGTGGATGCAGACAAGGTGAGTTACTGGAACTACCA
TGAGAGGCTTATGAGACTGATCAAGGTTGGTGGGATTATAGTGTATGACAACACTCTGTG
GGGAGGATCAGTTGCTGAACCGGACTGTTCCACGCCCGAGTGGAGGAGAGAAGGCAAGAA
AATAGCACATGAGCTGAACAAGAAACTCTCGGCTGATCAGCGTGTGCAGATCTCGCTAGC
TGCTCTTGGTGATGGTATCACTATTTGCAGGAGACTATGTTAATGATGATGTTTTATGCC
ATAAGTGTTTCTTGTTCGTCGTTACTAATGTATTCAATAAAAACACGTAGTTTGTATGTT
GCTCTCTTATTAAGTTTGGCG
>CL9.Contig1_All  -  nr
TTATAAATCACCTTCATTAGTCTCATTAGTTCTCTCTTCTTTACAAAACCTCTGCCTCCA
TCAGAACAGAGCAGAGCAACGAAGAAAAGCTGAAGTAAAACAGAGAGACTCTCTTTCCTT
TTTGTATGAGACAGAGAAGCTTCTTATGGATTTGTTTGCTTTAGATGGTTCTTTCTCCAT
GTGGAAAGATGTTGCCGGAATCGCAGGCAACATATTTGCATTTGGACTATTTGTTTCACC
AATGCCAACGTTTAGGAGAATCATGAGGAACAAATCGACCGAGCAATTCTCAGGTTTACC
ATATGTTTATGGTCTCTTGAACTGCTTGATCTGCCTTTGGTACGGCTCACCTTACGTATC
CCAGAGAAACTTCATGCTTGTAACTGTGAATGCCGTTGGAGCCACTTTTCAGCTTTGTTA
CATTATCATCTTCATCTTGCATACAGACAAGAAGACCAAGATGAGGATGCTTGTTTTGCT
TCTTGTGGTGTTTGCTGTGGTTGCGTTGATTGTAGCTGGAAGTTTGCAGATACCTAACAA
GCTCACACGATGGTATTTTGTTGGTTTCTTGAGCTGCGGTTCTCTTGTCTCAATGTTTGC
TTCTCCCTTGTTTGTTATTAACTTAGTGATTCAGACAAAGAGTGTTGAGTTTATGCCGTT
TTATCTCTCTCTATCGACTTTCTTGATGAGTGCTTCCTTCTTCATGTTCGGGCTATTCAA
CAGTGACGCCTTTGTTTATACACCAAATGGAATAGGAACGGTTCTTGGTATTGTGCAGCT
GTCTTTGTACTGTTACTACCACAGAAACTCTACAGAGGAAGAAACAAAAGAGCCTTTGAT
TGTTTCTTATGTGTGAGATTCTCTCAAAGAAGCAAATCTATGGTGGGGAAAAAAAGTAAA
CAAGAATGTGGATACATACAAGATTCTTTGTTGTTTTTTATTGTTGTCGTTACATGTTGT
GTAGCACCTAGCTTGTGTCCTATGACTCCTATATCTACCGGCTTTTCGTTCTCTCATGGC
ATGAAGATGTTTATCCTCTTGGCTTCTGTCATGATCAAAAGATGGAGATTTTTTTTCAGT
>CL9.Contig2_All  +  nr
CTCTTCTTCCCTCTACAAGTCTTATTTATTAATTCTGACTCCATAAGAGCAGAACAGAGC
AAAGAAGAAAAAAACTGAAGCTTTGATCTTCTGAAAGAAAAAGCAAGGGGACTTTGACAT
AGAAGCTTCTTATGGATGTTTTTGCTTTCCATGGTTCTTTCTCTATGTGGAAAGATGTTG
CTGGAATCGCAGGCAACGTATTTGCTTTTGGACTATTTGTTTCACCAATGCCAACGTTTA
GGAGAATCATGAGGAACAAATCAACCGAGCAATTCTCTGGTTTACCATACATTTACTCTC
TCCTGAACTGCTTGATCTGCCTTTGGTACGGCTCACCTTTCATATCCCAAAGAAACCTCA
TGCTTGTGACTGTGAACTCCGTTGGCGCCACTTTTCAGCTTTGTTACATTATCCTCTTCA
TCATGCATACAGACAAGAAGAATAAGATGAGGATGCTTGTTTTGCTTCTTGTGGTGTTTG
CTGTGGTTGGATTGATTGTAGCTGGAAGTTTGCAGATACCTGACAAGCTCACACGATGGT
ACTTTGTTGGGTTCTTGAGCTGCGCTTCTCTTGTCTCCATGTTTGCATCTCCTTTGTTTG
TTATTAACTTAGTGATTCGGACTAAGAGCGTTGAGTTTATGCCGTTTTATCTCTCTCTAT
CAACGTTCTTGTTGAGTGGTTCCTTCCTCCTTTACGGGCTATTCAACAGTGACGCCTTTG
TTTATACACCAAATGGAATAGGAACTGTTCTTGGTATTGTGCAGCTATCTTTGTACTGTT
ACTACCATAGGAGTTCCGTAGAGGAAGAAACAAAAGAGCCTTTGATTGTTTCTTATGTGT
GAGATTCTCTCAAAGAAGCAAATCTATGGTGGGGAAAAAAAGTAAACAAGAATGTGGATA
CATACAAGATTCTTTGTTGTTTTTTATTGTTGTCGTTACATGTTGTGTAGCACCTAGCTT
GTGTCCTATGACTCCTATATCTACCGGCTTTTCGTTCTCTCATGGCATGAAGATGTTTAT
CCTCTTGGCTTCTGTCATGATCAAAAGATGGAGATTTTTTTTCAGTATGGCTCCATTGCT
GAAGATTATCTGAGACCACATGAAAGGGTCTCGTTTTTTTGTGTGTGAAGGAAATCTCTG
GTGGGTATATTTGAAGAACATTTGTCCATGTATTGTTTGTTTTAGAAGATTATTTGTTTG
TTCATAAGATTTTACATCTTGTCAAAAATATAGAATAAACTTTGCATATTCTTGTAGCAA
TCTGTTTGTACATAAAATTTTGTTTTTCTT
>CL10.Contig1_All  -  nr
CAGAGAGACAGCGAAGAAGAAGAAGAAGAATCATCTTCACTCCTTGCGTAACTGTGACGA
ATCAAAAGGAGGATGCTTAGTTTGAGATATTCATTACCTTATCTTCCTCAAACAAGGGAA
CCAACTAAAATCTTCTCCAAGAAGCCTACCAATGTTGTGGTTTGTGCGGCTAGAGGTCCA
AGACCTCGATCTCCTCGAGTTTGGAAAACAAGAAAGAGAATAGGAAGTATCTCCAAGGCT
TCCAAGATGATTGCTTGTATAAAAGAATTGTCGAATGTTAAAGAAGAAGTATACGGAGCG
CTTGACTCCTTCATTGCCTGGGAGTTAGAGTTCCCTCTTGTTATAGTCAAGAAGGCTTTA
GCTATTCTTGAAGACGAAAGAGAGTGGAAGAAGATTATTCAGGTGACAAAATGGATGCTG
AGCAAAGGCCAAGGAAGAACAATGGGAACTTACTTCTCGTTACTAAACGCTCTAGCAGAA
GATAACCGTCTTGACGAAGCTGAGGAACTGTGGAACAAATTGTTCATGGAACATTTAGAA
GGAACTCCAAGAAAGTTCTTCAACAAAATGATCTCTATCTATTACAAGAGAGACATGCAC
CACAAACTCTTCGAGGTGTTTGCTGACATGGAGGAGCTTGGAGTGAAACCTAACATTGCG
ATTGTGCATATGGTTGGGAAAGTGTTTTTGAAACTTGAGATGAATGATAAGTACGAGAAG
CTGATGAAGAAGTATCCTCCACCACAGTGGGAGTTCAGATATATCAAAGGAAGACGTGTT
AAGGTCAAGGCTAAGCAGCTAAATGAGCTAAGCGAAGGTGAAGGAGGCTTAAGCAGCAAC
GAAGATAATAAGATTGATAACGAGATTGAGCGTAAATTTGAAATGTTGTCAGATGAGGAA
GCAAACCAAGATAGTGAGGATTTCAGTGAAGAGGAAGAAGAAGGTTTGGGCGCTAATCAA
AGACAGATTGGAACATCTAGAGAACCATGTCTTGATCATTTGAACTCTTCTTGACTTAAT
AAGTGTTCACTTCACGAGCCTTTGAGATTGTATATACTATTGGATCATGCATGAAAAAGA
GATTGAGAGCCAAAGTTATTCAATGAAGCTGGGGTTACTGACTGAAAAC
>CL10.Contig2_All  -  nr
GCAGCGAAGAAGAAGAAGAATCATCATCTTAGCTTTTTTGCCTAACTGTGCAGAAACCAT
ATAGTTTATGATATTGTAAGCTGAAAAGGATAAAGCTTTCAACTTTACACGTTCGTCATC
TTCTGTGAATTGATTCCTCAGGATGCTTAGTTTGAGATATTCATTACCTTATCTTCCTCA
AACAAAGGAATCAACCAAACTCTTCTCCAAGAGGCCTAACAATGTTGTGGTTTGTGCTGC
GAGAGGTCCAAGGCCTCGATACCCTCGAGTATGGAAAACAAGGAAGAGAATCGGAACTAT
CTCCAAGGCTGCCAAAATGATTGCTTGTATAAAAGAACTGTCAAACGTTAAAGAAGAAGT
TTACGGAGCGCTTGACTCCTTCATTGCCTGGGAGTTAGAGTTCCCTCTTGTTATAGTCAA
GAAGGCTTTAGCTATTCTTGAAGACGAAAGAGAGTGGAAGAAGATTATTCAGGTGACAAA
ATGGATGCTGAGCAAAGGCCAAGGGAGAACAATGGGAACTTACTTCTCATTACTAAACGC
TCTAGCTGAAGATAACCGCCTTGACGAAGCTGAGGAGCTTTGGAACAAACTGTTCATGGA
ACATTTAGAAGGAACTCCAAGAAAGTTCTTCAACAAAATCATCTCTATTTATTACAAAAG
AGATATGCACCATAAACTCTTCGAGGTGTTTGCTGACATGGAGGAGCTTGGAGTGAAACC
AAACATTGCGATTGTGAATATGGTTGGCAAAGTCTTTTTGAAACTTGAGATGAAGGGTAA
GTACGAGAAGCTCATGAAGAAATACCCTCCACCACAGTGGGAGTTTAGATACATCAAAGG
AAGACGCGTTAAGGTCAAGGCGAAGCAGCTGAATGAGCTAAGTGAAGGTGAAGGAAGCTT
AAGCAGCGATGAAGATGATAAGATTGATGACGAGATTGAGAGTAAAACTGAAATGTTGTT
GTCAGATAAGGAACCAAACAAAGTTGGTGAGGATCTCAGGGAAGAGGAGGAAGAAGAACT
TTTGGGTACGAACCAAGGACAAACTGGAACTTCTAGAGAACCCTGTCTTTGTCATTTGGA
CTCATGTTAGGATTGTATATACCGTTGGATCATGCAAGGAAAAGAGATGGACAGCCAGAG
TTCTTCAATGAAGCTTTCTTGGACTGTGCTTGGGTTACTAACAAAGAGCTTAGAATAGTC
AAAACAAGACACAATGAAGAGTCAACTAATGTCAAACTAGAAGGTGAAGCCTTTTGAGTG
TCACTGTGTAAGCTTTGAAGGCAAAAATTATGGTATTTCAGAT
>CL11.Contig1_All  -  nr
CAGAGCTTTAATCTCTTATCCGAAATCAAATTGATCTCTCTATCTTATTGTTCTCAAGTT
ATCGTATAAGTTTTTTTTTTCTTTCAAATGTTTACTCATTAAGTTAGCTTTCTTCTATCA
ACAACAGAGAGTGGAAAGTTTTTCTTATTTTCTTTTTTTGGTTTTGAATTCTTAATGGTT
ACGCAGAATTCAGTATCAGGGAACCGGAATTGAAGAGAAAGGATCTGAAAAGAAAATGGA
GGAGAAGCAGCGAGGGGTTGTGTTGGGGAAGTACGAGGTGGGGAAGTTGGTGGGATGTGG
CGCGTTCGCGAAAGTGTACCGAGGGAGAGACACGGGGACGGGACAGAGCGTTGCGATCAA
AGTAGTGAGCAAGCAAAGGCTGAATAAAGGAGGTCTTAACGCCAACATCAAGAGGGAGAT
AGCTATCATGCACCGCTTGAATCATCCATACATCGTGCGCCTCTTGGAGGTTCTCGCCAC
CAAATCCAAGATCTTCTTCGTAATGGAATTCGCCAAAGGAGGCGAGCTCTTCGCGAAAGT
CTCCAAAGGAAGATTCTCGGAGGATCTCAGCCGGAGATATTTCCACCAGCTAATCTCCGC
CGTTGGTTACTGCCACTCCCGCGGCGTGTTTCACCGGGATCTTAAACCGGAGAATCTTCT
CTTAGACGAGAAGCTCGATTTGAAAATCTCCGATTTTGGACTCAGCGCACTCACGGAGCA
GATCCGACCCGACGGACTCCTTCACACACTCTGTGGGACCCCGGCTTACGTGGCGCCTGA
GGTTTTGGCGAAGAAAGGATACGATGGTGCTAAAATCGACGTGTGGTCATGTGGAGTGAT
ACTGTTTGTGCTGAACGCTGGTTATCTACCGTTCAACGACCATAACCTCATGGTCATGTA
TAGGAAAATCTACAAAGGTGAATTCCGCATCCCCAAGTGGACTTCTCCTGATCTCCGGCG
ACTCCTCACTCGCCTTCTCGACACTAATCCTCAGTCCAGGATCACAATCGAAGAGATCAT
CCGCGATCCCTGGTTCAAACAGGGATACGATGAGCGAATGTCCAAATTCCATCTCGAGGA
TTCCGACATGAAACTCCAGGCCAACGAGATGCGGATGAACGCCTTCCACATCATCTCGGG
ATCTCCAGGGTTCAATCTCTCCGGTCTGTTTTGCGGAAGGTACGATCGTGTGGAGCGGTT
CGTGTCGGGTTTGACGGCGGCGAAGGTGGTGGAGAAGCTGGGGGAGATGGCGGCTGCGGA
GAATCTGACTGTGGCGAACAAGGAAGCGTGGGGGATGAAGATACAAGGGGAAAGTGGTTG
CTTTGCGATGGTTGTGGAGATTAATCAGCTTACGGATGAGCTGGTGATGATCGAGGTGAG
GCAGCGACAACGAGCTGGAGGAGATATTTGGTCTGATACACTGAGGCCTCTCCTCGTGGA
GATTTTGCATAAACCGGACCAGACGGTGGCCGGTTTAGAAACAACCCATAACCAGGAAGG
TGCTTCTTCTTTGCGTGACGTGAATGCGACGACATAAATTTTTAGGTATCTGTCAAAATC
ATCCAAGAAAAAAAAACATTACAAAACTTCTGGCTTTTATCTGACAAAACTATTCAGGAA
AATTCTCAATTTTTTTTCTTCTCTTAAGTACTTTAGCCTCTGTAACTTATCATGTAACCT
GGATTATCAATGTTTTTTTGTAAATGGTTATCAGAACTGGGATGCACCAATACAAGAAGA
ACTGTCATGTAAATGGCAAATCGTGCACGAACCGCATGCATAGAGAAATAATAGAGCACT
ATGTGTGAAGCAGATGTAATACTATTAAAAATTTATATGAGGAGATGAAAATCAGATGGA
TAATGGTGGTGCGATTATGCAACTGAAATTAATTTATCAATGAGTGAAAGCCAACTGTCC
AGATTTGAGCCATGAGAAGTAACCGAAGTACATTCAACTTTTTGATAAATAAGAGCTTGT
CCTTATCGCATTGTGACTAGTTGGTGGACTTTCCATGTGCCACCATACACCAATAATTCT
CATAATTAATTCTTTTCTCTTTTATGCTATCCACATTCAAACCATTGCTCAATAATTTGT
ACTTTTATAATTGACAAAAATTAGCATATCAATAATGTGTCTCCG
>CL11.Contig2_All  -  nr
CAGAGCTTTAATCTCTTATCCGAAATCAAATTGATCTCTCTATCTTATTGTTCTCAAGTT
ATCGTATAAGTTTTTTTTTTCTTTCAAATGTTTACTCATTAAGTTAGCTTTCTTCTATCA
ACAACAGAGAGTGGAAAGTTTTTCTTATTTTCTTTTTTTGGTTTTGAATTCTTAATGGTT
ACGCAGAATTCAGTATCAGGGAACCGGAATTGAAGAGAAAGGATCTGAAAAGAAAATGGA
GGAGAAGCAGCGAGGGGTTGTGTTGGGGAAGTACGAGGTGGGGAAGTTGGTGGGATGTGG
CGCGTTCGCGAAAGTGTACCGAGGGAGAGACACGGGGACGGGACAGAGCGTTGCGATCAA
AGTAGTGAGCAAGCAAAGGCTGAATAAAGGAGGTCTTAACGCCAACATCAAGAGGGAGAT
AGCTATCATGCACCGCTTGAATCATCCATACATCGTGCGCCTCTTGGAGGTTCTCGCCAC
CAAATCCAAGATCTTCTTCGTAATGGAATTCGCCAAAGGAGGCGAGCTCTTCGCGAAAGT
CTCCAAAGGAAGATTCTCGGAGGATCTCAGCCGGAGATATTTCCACCAGCTAATCTCCGC
CGTTGGTTACTGCCACTCCCGCGGCGTGTTTCACCGGGATCTTAAACCGGAGAATCTTCT
CTTAGACGAGAAGCTCGATTTGAAAATCTCCGATTTTGGACTCAGCGCACTCACGGAGCA
GATCCGACCCGACGGACTCCTTCACACACTCTGTGGGACCCCGGCTTACGTGGCGCCTGA
GGTTTTGGCGAAGAAAGGATACGATGGTGCTAAAATCGACGTGTGGTCATGTGGAGTGAT
ACTGTTTGTGCTGAACGCTGGTTATCTACCGTTCAACGACCATAACCTCATGGTCATGTA
TAGGAAAATCTACAAAGGTGAATTCCGCATCCCCAAGTGGACTTCTCCTGATCTCCGGCG
ACTCCTCACTCGCCTTCTCGACACTAATCCTCAGTCCAGGATCACAATCGAAGAGATCAT
CCGCGATCCCTGGTTCAAACAGGGATACGATGAGCGAATGTCCAAATTCCATCTCGAGGA
TTCCGACATGAAACTCCAGGCCAACGAGATGCGGATGAACGCCTTCCACATCATCTCGGG
ATCTCCAGGGTTCAATCTCTCCGGTCTGTTTTGCGGAAGGTACGATCGTGTGGAGCGGTT
CGTGTCGGGTTTGACGGCGGCGAAGGTGGTGGAGAAGCTGGGGGAGATGGCGGCTGCGGA
GAATCTGACTGTGGCGAACAAGGAAGCGTGGGGGATGAAGATACAAGGGGAAAGTGGTTG
CTTTGCGATGGTTGTGGAGATTAATCAGCTTACGGATGAGCTGGTGATGATCGAGGTGAG
GCAGCGACAACGAGCTGGAGGAGATATTTGGTCTGATACACTGAGGCCTCTCCTCGTGGA
GATTTTGCATAAACCGGACCAGACGGTGGCCGGTTTAGAAACAACCCATAACCAGGAAGG
TGCTTCTTCTTTGCGTGACGTGAATGCGACGACATAAATTTTTAGAACTGGGATGCACCA
ATACAAGAAGAACTGTCATGTAAATGGCAAATCGTGCACGAACCGCATGCATAGAGAAAT
AATAGAGCACTATGTGTGAAGCAGATGTAATACTATTAAAAATTTATATGAGGAGATGAA
AATCAGATGGATAATGGTGGTGCGATTATGCAACTGAAATTAATTTATCAATGAGTGAAA
GCCAACTGTCCAGATTTGAGCCATGAGAAGTAACCGAAGTACATTCAACTTTTTGATAAA
TAAGAGCTTGTCCTTATCGCATTGTGACTAGTTGGTGGACTTTCCATGTGCCACCATACA
CCAATAATTCTCATAATTAATTCTTTTCTCTTTTATGCTATCCACATTCAAACCATTGCT
CAATAATTTGTACTTTTATAATTGACAAAAATTAGCATATCAATAATGTGTCTCCG
>CL12.Contig1_All  +  nr
CAGAAACCCTAAACATCCTTTTTTCTCTCAAATCTCTATTCGTCTCGTGCTCCAACAATG
GAGTTCTGGGGAGCTAAAGTTAAGGCCGGTAAGACTCTCAAGGTGAAGCCTGGTGAAGAC
TGTCTTATTCATATTTCTCAGGCCTCTCTTGGTAAAGCCAAAAAGGGAGTATCTGCCCTC
TTGTATGCCACCATTGATGACAAGAAACTCCTCCTTGGAACACTCTCTCAAGATAGCTTC
CCTCACATAAACTTTGATCATCTCTTCTTTGACAAAGAATTTGAACTCTCCCACAGCTTG
GACAGAGGATCTGTCCATTTCACTGGCCACCAGCGCAAGAAGAAGAAGAGGGCTAATGAA
TCGTCTTCCAGAATGGCTGTCTCGTTCAGTACAGGTAAGAGCGTGTTACAACCTTGTTTA
GAGAGCAAAACAAATTTGAAGAAGCAGAAGATACACAAGGAGAAATCTGAGGAAATCAAA
GAAATGAATAAATCTATAAAAGAGCTGTCTGAAGCTGTGAAAACACTGCAAAAGATTCTA
TTGACAAAAGCCGATCTACCAGAGGAGAAAGAAACCCCAAAGATAAAGGAGGAAGATTCT
TGCTGTTTCGGATGTGAAGAAGCGAGGGGAAACAATGAGAAAACCATTTTCGTTAAAGGA
TTTGAAAATCTGCGACCTAGGCATGAAATCAAGAATGCATTGAGTAACTTTTTCGGTTCT
TGTGGAGAGATCACAAGGGTGTATGTTCCTATAGAGTGTAAAAACCGCCTTCCCTTAGGG
TTTGCTTTTATTAATCTGAGAAAGGGTGAAGGCAATGAGAAGGCGTTAGAACTAAATGGA
AGTTACATGGGAGGAAAGGAGCTTGAGGTGACTATGGCTAGTCATAGAGATGAATACTAT
GGCTTTACTGACTTTCATGGTTGTGAACGCTGTCCAATGTTTCTTTCCCATACTTACTAC
CCCGTGCACAACCCCTCCTCGATTAAACGTCGTGGTATTGTTTATTTATAGGTGAGATTC
ACCGTCTACTTCCTTTTGGCATCCCTTAAGAGACGAACCACAGCTAAATATTTGGTCGTT
TTACTCTTGCTGCTACTTTCGTGTTTATGTACCAGCTACATCAAACTTTTTTTATTGACT
ATGTACATATTTCATGTGTTCAACCAAAATCACAACCCAAGTCCAATCATA
>CL12.Contig2_All  -  nr
CTTGGTAAAGCCAAAAAGGGAGTATCTGCCCTCTTGTATGCCACTGTTGATGACAAGAAA
CTCCTCCTTGGAACACTCTCTCAAGACATCAGCTTTGATCATCTCCTCTTTGACAAAGAA
TTTGAGCTCTCCCACAGCTTGGACAGAGGATCTGTCCATTTCACTGGCCACCAGCGCAAG
AAGAAGAAGAAGAAGGCTAAGGTTGTTTCTTCATCTTCTTGGTCAGGGATTGATCTTGAA
ACCAATGGA
>CL13.Contig1_All  +  nr
AAGAAGTCACGCCTATATCTTTCTCTCTCCCGTCACTCTCACTCTTCCTCCTCTTCTTGC
TTATCATTACATCGATCCTCCTTGTCGTCTCTCCTCCGTGTTTCTCTCTTCTCCTTCTCA
CAAGAAAATCTTTATTCAAGATTCAATGGACTCTTCATTGTCACCAAGCCCATTTGATCA
CACAAAAACTCCAAACGCAGAGCCAAAGAAAAGCTTCATGTCCTCTCTCATTACCCTCCG
CTCCAACCATTTCAAAGAAGACACTTACTTCGTCTCTGAACTCAAACCCACCGAGCAGAA
AACACTTCAAGAGCTCAAAGACAAACTCTCATCCTCATCCTTCGGAGCTTCTTCCATGTG
GGGAGTCCCTCTCCTCGGTGGAGACGACAGAGCTGACGTCATCCTCCTCAAGTTCCTCAG
AGCCAGGGACTTCAAAGTCGGAGACTCGCTGAGGATGCTTGAGAAGTGTTTGGAGTGGAG
AGAAGAGTTCAAAGCAGAGAAACTGACTGAAGAAGATCTTGGTTTCAAGGATTTGGAAGG
CAAAGTCGCTTACATGAGAGGATACGACAAAGAAGGACACCCAGTGTGTTACAACGCCTA
CGGTGTGTTTAAAGAGAGAGAGATGTACGAGAGAGTGTTTGGTGACGAAGAGAAACTCAA
GAACTTTCTGAGATGGAGAGTTCAGGTTCTTGAGAGAGGTGTTAAGATGCTTCATTTCAA
ACCTGGTGGTGTTAATTCCATGATACAAGTTACGGATCTTAAGGACATGCCTAAGAGAGA
GCTTAGAGTTGCTTCAAACCAGATCCTTTCTCTCTTTCAGGATAATTACCCTGAGATGGT
TGCTACTAAGATATTCATCAATGTGCCTTGGTACTTCAGTGTCATCTACTCAATGTTCAG
CCCTTTCTTGACACATAGAACAAAGAGCAAGTTTGTAATGTCCAAAGAAGGAAATGCAGC
TGAAACACTCTACAAGTTCATAAGGCCAGAAGATATTCCTGTGCAATACGGTGGTCTTAG
CCGTCCTACTGACTCACAAAATGGACCGCCAAAACCTGCCTCTGAATTCTCTATTAAGGG
CGGTGAGAAAGTTAACATTCAGATCGAAGGCATTGAGGGTGGAGCGACTATAACATGGGA
TATAGTAGTTGGAGGATGGGACTTAGAGTACACGGCAGAGTTTGTACCTAACGCTGAAGA
GAGTTATGCAATTGTGGTGGAGAAACCAAGAAAGATGAAAGCTTCAGATGAAGCTGTGTG
CAACTCTTTCACGACAGGAGAAGCTGGGAAACTCATTCTCTCTGTTGATAACACTTTGTC
CCGTAAGAAGAAAGTTGCTGCTTATCGTTACACTGTCCGGAAATCTTCTACAGCCGTCTA
AGGCCTCGTTGTTCAGAAGATGGGTTTCTTATTACTACTTTTTTTTTTTGGTTGTGCTGA
GGATTTTCTTTCTTGAGTTTGAATACTTAGGTTCGTTTGCTCAACGTTTATGGTGAACCG
GTTTGGAAAATGCGAGGAGATGTGTATAAAAACAATGATTGTATGACATTGTAATGTTTG
GCTTAATATTTAACATTAG
>CL13.Contig2_All  -  nr
TATATCTTTCTCTCTCCCGTCACTCTCACTCTTCCTCCTCTTCTTGCTTATCATTACATC
GATCCTCCTTGTCGTCTCTCCTCCGTGTTTCTCTCTTCTCCTTCTCACAAGAAAATCTTT
ATTCAAGATTCAATGGACTCTTCATTGTCACCAAGCCCATTTGATCACACAAAAACTCCA
AACGCAGAGCCAAAGAAAAGCTTCATGTCCTCTCTCATTACCCTCCGCTCCAACCATTTC
AAAGAAGACACTTACTTCGTCTCTGAACTCAAACCCACCGAGCAGAAAACACTTCAAGAG
CTCAAAGACAAACTCTCATCCTCATCCTTCGGAGCTTCTTCCATGTGGGGAGTCCCTCTC
CTCGGTGGAGACGACAGAGCTGACGTCATCCTCCTCAAGTTCCTCAGAGCCAGGGACTTC
AAAGTTTCCGACTCGCTCAGGATGCTTGAGAAGTGTTTAGAGTGGAGAGAAGAGTTCAAG
ACCGAGAAACTAACTGAAGAGGATCTTGGTTTTAAAGATTTGGAAGGTAAAGTAGCGTAC
ATGAGAGGGTACGACAGAGAAGGACATCCCGTGTGTTACAACGCGTACGGTGTGTTTAAA
GAGAGAGAGATGTACGAGAGAGTGTTTGGTGACGAGGAGAAACTTAACAAGTTTTTGAGA
TGGAGAGTTCAGGTTCTGGAGAGAGGTGTTACTAAGTTGCTTAAGTTCAAACCTGGTGGT
GTTAATTCTATTATTCAAGTTACGGATCTTAAGGATATGCCTAAGAGAGAGCTTAGAGTT
GCTTCAAACCAGATCCTTTCTCTCTTTCAGGATAATTACCCTGAGATGGTTGCCACTAAG
ATATTCATCAACGTGCCTTGGTACTTCAGTGTGCTCTACTCAATGTTCAGCCCTTTCTTG
ACTCATAGAACAAAGAGCAAGTTTGTTATGTCCAAAGAAGGAAATGCAGCCGAAACTCTC
TACAAGTTCATAAGACCTGAAGATATCCCGGTGCAATACGGCGGCCTTGGTCGTCCTACT
GATTCGCAAACCGGACCACCTAAACCCGCCTCTGAGTTCTCCATTAAGGGCGGTGAGAAA
GTTAACATTCAGATCGAAGGCATTGAGGGTGGAGCAACCATATCATGGGAAATAGTCGTT
GGAGGATGGGACTTGGAATACACGGCAGAGTTCATACCAAACGCTGAAGAGAGTTATGCG
ATTGTGGTTGAGAAACCAAGAAAGATGAAAGATTCAGATGAAGCTGTTTGCAACTCTTTC
ACGACAGGAGAAGCTGGTAAACTCATTATCTCGGTTGATAACACTTTGTCCCGCAAGAAG
AAAGTCGCTGCGTATCGTTACACAGTCAGAAAATCTACTACAGC
>CL14.Contig1_All  -  nr
AAAATTTAAAAAGAAAAAAGCGAAGAAGAAGAAAAAGAGAGATCTAAAGAGAGAAGAGAG
CTCAGACACACAAGCATTCGATATGGCTCGCTCACTCGGAGCAGACGGCACCATTGTGCT
CGCGATCATATTCATCGGATGTTTATTTGCGTTTTCCACTGCCAAAGAAGAGGCAACCAA
GTTGGGAACAGTGATAGGGATAGATCTTGGTACTACCTACTCTTGTGTTGGTGTATACAA
GAATGGTCATGTTGAGATCATAGCTAATGACCAAGGAAACCGTATTACACCTTCGTGGGT
TGGTTTCACCGACTCCGAGAGGCTTATTGGTGAGGCTGCTAAGAACCAGGCGGCTGTTAA
TCCCGAGAGGACCGTCTTTGATGTCAAGAGATTGATTGGGCGAAAATTCGAGGACAAAGA
GGTCCAGAAGGACAGGAAGCTTGTGCCTTACCAGATTGTGAACAAGGATGGCAAGCCATA
CATTCAAGTCAAGATCAAGGATGGTGAGACCAAGGTTTTCTCTCCTGAGGAGGTCAGTGC
CATGATCTTGATTAAGATGAAGGAGACTGCTGAAGCTTACCTTGGAAAGAAAATCAAGGA
CGCTGTTGTCACTGTTCCAGCTTACTTCAACGATGCCCAGAGGCAGGCTACAAAGGACGC
TGGTGTTATTGCTGGTCTCAATGTTGCCAGAATCATCAACGAACCCACTGCTGCTGCTAT
TGCCTACGGTCTTGACAAGAAGGGTGGTGAGAAGAACATCCTCGTCTTTGACCTTGGTGG
TGGTACCTTTGATGTCAGTGTCTTAACCATTGACAACGGAGTGTTCGAGGTTCTCTCCAC
AAATGGTGACACTCACTTGGGAGGTGAGGACTTTGACCACAGGATCATGGATTACTTTAT
CAAGTTGATCAAGAAGAAGCACCAAAAGGACATCAGCAAGGACAACAAGGCTCTTGGAAA
GCTCCGCAGGGAATGTGAGAGAGCCAAGAGAGCTCTTAGTAGCCAGCACCAAGTCCGTGT
TGAGATTGAGTCTCTCTTTGATGGTCTTGATTTCTCGGAGCCTCTCACCAGAGCTCGTTT
TGAGGAGCTTAACAACGACTTGTTCAGGAAGACCATGGGACCCGTGAAGAAGGCCATGGA
TGATGCTGGTCTACAGAAGAGTCAGATCGATGAGATTGTCCTTGTTGGTGGAAGTACTAG
AATCCCAAAGGTTCAGCAACTGTTGAAGGACTTCTTCGAAGGGAAAGAGCCAAACAAGGG
TGTGAACCCCGACGAAGCTGTTGCTTATGGTGCGGCTGTCCAGGGTGGTATTCTGAGCGG
AGAAGGCGGAGATGAGACCAAAGATATCCTTCTACTTGACGTTGCACCACTCACTTTGGG
TATTGAGACCGTGGGAGGAGTGATGACAAAACTGATCCCGAGAAACACAGTTATTCCAAC
CAAGAAGTCTCAGGTTTTCACGACGTACCAAGACCAACAGACCACCGTCTCCATTCAGGT
CTTTGAAGGTGAGCGAAGTCTCACCAAGGACTGCAGGCTGCTCGGGAACTTCGACCTCAC
CGGAATCCCACCGGCTCCAAGAGGAACACCTCAAATCGAGGTCACGTTTGAAGTGGACGC
CAACGGTATATTGAACGTGAAAGCAGAGGACAAGGCCTCTGGTAAATCAGAGAAGATCAC
AATCACAAACGAGAAGGGACGTCTGAGCCAGGAAGAGATTGACCGGATGGTGAAGGAGGC
AGAGGAGTTTGCAGAGGAAGACAAGAAGGTGAAGGAGAGAATCGACGCAAGGAACAGCCT
GGAGACATATGTGTACAACATGAAGAACCAAGTTAGCGACAAGGACAAGCTTGCAGACAA
ACTAGAGGCGGATGAGAAGGAGAAGATAGAAGCAGCGACCAAAGAAGCCTTGGAGTGGCT
TGACGAGAACCAAAACTCAGAGAAAGAAGAGTACGAGGAGAAGTTGAAGGAAGTAGAGGC
AGTGTGTAACCCAATCATCACAGCCGTGTATCAGAGGACAGGTGGTGCACCAGGTGCGGG
AGGAGAATCAGCGACCGAGGAGGAGGACGAGTCTCACGATGAGCTCTAAATTGTGACGTT
TTTTATTGTTAATTTATTAGAGAGACCTCTTGGTGAAGTTTTGAGGGACAAAGAAGAACG
GTAACTCTTTTGTTTTCTTTTATTTTGGTTTTTTATGGATAGTAAACTGGCACTCTTTCC
AGTTGCATCTGGTTTATCTCAGAGCTGACATAAAAGACATAGTGTTTGGTTTGCAAAAGA
AAGCAATTGACATAAATATTTGATTTCCA
>CL14.Contig2_All  -  nr
AAAATTTAAAAAGAAAAAAGCGAAGAAGAAGAAAAAGAGAGATCTAAAGAGAGAAGAGAG
CTCAGACACACAAGCATTCGATATGGCTCGCTCACTCGGAGCAGACGGCACCATTGTGCT
CGCGATCATATTCATCGGATGTTTATTTGCGTTTTCCACTGCCAAAGAAGAGGCAACCAA
GTTGGGAACAGTGATAGGGATAGATCTTGGTACTACCTACTCTTGTGTTGGTGTATACAA
GAATGGTCATGTTGAGATCATAGCTAATGACCAAGGAAACCGTATTACACCTTCGTGGGT
TGGTTTCACCGACTCCGAGAGGCTTATTGGTGAGGCTGCTAAGAACCAGGCGGCTGTTAA
TCCCGAGAGGACCGTCTTTGATGTCAAGAGATTGATTGGGCGAAAATTCGAGGACAAAGA
GGTCCAGAAGGACAGGAAGCTTGTGCCTTACCAGATTGTGAACAAGGATGGCAAGCCATA
CATTCAAGTCAAGATCAAGGATGGTGAGACCAAGGTTTTCTCTCCTGAGGAGGTCAGTGC
CATGATCTTGATTAAGATGAAGGAGACTGCTGAAGCTTACCTTGGAAAGAAAATCAAGGA
CGCTGTTGTCACTGTTCCAGCTTACTTCAACGATGCCCAGAGACAGGCTACAAAGGATGC
TGGTGTTATTGCTGGTCTCAATGTTGCCAGAATCATCAACGAACCCACTGCTGCTGCTAT
TGCCTACGGTCTTGACAAGAAGGGTGGTGAGAAGAACATCCTCGTCTTTGACCTTGGTGG
TGGTACCTTTGATGTCAGTGTCTTAACCATTGACAACGGAGTGTTCGAGGTTCTCTCCAC
AAATGGTGACACTCACTTGGGAGGTGAGGACTTTGACCACAGGATCATGGATTACTTTAT
CAAGTTGATCAAGAAGAAGCACCAAAAGGACATCAGCAAGGACAACAAGGCTCTTGGAAA
GCTCCGCAGGGAATGTGAGAGAGCCAAGAGAGCTCTTAGTAGCCAGCACCAAGTCCGTGT
TGAGATTGAGTCTCTCTTTGATGGTCTTGATTTCTCGGAGCCTCTCACCAGAGCTCGTTT
TGAGGAGCTTAACAACGACTTGTTCAGGAAGACCATGGGACCCGTGAAGAAGGCCATGGA
TGATGCTGGTCTACAGAAGAGTCAGATCGATGAGATTGTCCTTGTTGGTGGAAGTACTAG
AATCCCAAAGGTTCAGCAACTGTTGAAGGACTTCTTCGAAGGGAAAGAGCCAAACAAGGG
TGTGAACCCCGATGAAGCTGTTGCTTACGGTGCGGCTGTCCAGGGTGGTATTCTGAGCGG
AGAAGGTGGTGATGAGACCAAAGATATCCTTCTTCTTGACGTTGCACCACTCACTTTGGG
TATTGAGACCGTGGGAGGAGTGATGACAAAACTGATCCCAAGAAACACAGTTATTCCAAC
CAAGAAGTCTCAGGTTTTCACGACATACCAAGACCAACAGACCACCGTCTCCATTCAGGT
CTTTGAAGGTGAGCGAAGTCTCACCAAGGACTGCAGGCTTCTCGGTAACTTCGACCTCAC
CGGAATCCCACCGGCTCCAAGAGGAACACCTCAAATCGAGGTCACGTTTGAAGTTGATGC
CAACGGTATCCTGAACGTGAAGGCAGAGGACAAGGCGAGTGGTAAATCAGAGAAGATCAC
AATCACAAACGAGAAGGGACGTCTGAGCCAGGAAGAGATTGACCGGATGGTGAAGGAGGC
AGAGGAGTTTGCAGAGGAAGACAAGAAGGTGAAGGAGAGAATCGACGCAAGGAACAGCCT
GGAGACATACGTGTACAACATGAAGAACCAAATAAACGACAAGGACAAGCTTGCGGACAA
ACTTGAGGGTGACGAGAAGGAGAAGATTGAAGCAGCGACAAAAGAAGCATTGGAGTGGCT
TGATGAGAACCAAAACTCAGAGAAGGAAGAGTATGATGAGAAGTTGAAGGAAGTAGAGGC
AGTGTGTAACCCAATCATCACGGCCGTGTATCAGAGGTCAGGTGGTGCACCAGGTGCGGG
TGGAGAAGGAGCCACCGAGGAGGAGGATGAGTCTCACGATGAGCTCTAAGTTGTCTAATG
TTGTTGTTTTTTTTGTATTGTTAATTTGATTAGACAGACCTCTTGGTTAAGTTTTGAGGA
TAAAGAAAAGAGAACTCATTTTGTTTTCTTTTATATGTTTTATTTTGGTTTTAGACAGTA
TCCCTTAGTCCGTTTCATCCATTTTATCTTTAACCATTTCTTCTACTTGTGTACTTGATA
ACTTTC
>CL14.Contig3_All  -  nr
TGTAACTAAAATTAAATTTAATAAAAAGAAGCAAAATAGAAAAAAGAGAGATCTAAAGAG
AGCTCGAACACACACAGACACACAAGCATTCGATATGGCTCGCTCGCTCGGAGCAAACGG
CACCGTTGTGCTCTCTATCATCTTCTTCGGATGTTTATTTGCGTTTTCCACTGCTAAAGA
AGAGGCTACCAAGTTGGGAACAGTGATAGGGATAGATCTTGGTACTACTTACTCTTGTGT
TGGTGTTTACAAGAATGGTCATGTTGAGATCATAGCCAACGACCAAGGAAACCGTATTAC
ACCTTCGTGGGTTGGTTTCACCGACTCCGAGAGGCTTATTGGTGAGGCTGCTAAGAACCA
GGCGGCTGTTAATCCCGAGAGGACCGTCTTTGATGTCAAGAGATTGATTGGGCGAAAATT
CGAGGACAAAGAGGTCCAGAAGGACAGGAAGCTTGTGCCTTACCAGATTGTGAACAAGGA
TGGCAAGCCATACATTCAAGTCAAGATCAAGGATGGTGAGACCAAGGTTTTCTCTCCTGA
GGAGGTCAGTGCCATGATCTTGATTAAGATGAAGGAGACTGCTGAAGCTTACCTTGGAAA
GAAAATCAAGGACGCTGTTGTCACTGTTCCAGCTTACTTCAACGATGCCCAGAGACAGGC
TACAAAGGATGCTGGTGTTATTGCTGGTCTCAATGTTGCCAGAATCATCAACGAACCCAC
TGCTGCTGCTATTGCCTACGGTCTTGACAAGAAGGGTGGTGAGAAGAACATCCTTGTCTT
TGACCTTGGTGGTGGTACCTTTGATGTCAGTGTCTTAACCATTGACAACGGAGTGTTCGA
GGTTCTCTCCACAAATGGTGACACTCACTTGGGAGGTGAGGACTTTGACCACAGGATCAT
GGATTACTTTATCAAGTTGATCAAGAAGAAGCACCAAAAGGACATCAGCAAGGACAACAA
GGCTCTTGGAAAGCTCCGCAGGGAATGTGAGAGAGCCAAGAGAGCTCTTAGTAGCCAGCA
CCAAGTCCGTGTAGAGATTGAGTCCCTCTTTGATGGTCTTGATTTCTCGGAGCCTCTCAC
CAGAGCTCGTTTTGAGGAGCTTAACAATGACTTATTCAGGAAGACAATGGGACCCGTGAA
GAAGGCCATGGATGATGCTGGTCTACAGAAGAGTCAGATCGATGAGATTGTTCTTGTTGG
TGGAAGCACTAGGATCCCCAAGGTGCAACAGCTGTTGAAGGACTTCTTCGAAGGGAAAGA
GCCAAACAAGGGTGTGAACCCCGACGAAGCTGTTGCTTATGGTGCGGCTGTCCAGGGTGG
TATTCTGAGCGGAGAAGGTGGTGATGAGACCAAAGATATCCTTCTTCTTGACGTTGCACC
ACTCACTTTGGGTATTGAGACCGTGGGAGGAGTGATGACAAAACTGATCCCGAGAAACAC
AGTTATTCCAACCAAGAAGTCTCAGGTTTTCACGACGTACCAAGACCAACAGACCACCGT
CTCCATTCAGGTCTTTGAAGGTGAGCGAAGTCTCACCAAGGACTGCAGGCTGCTCGGGAA
CTTCGACCTCACCGGAATCCCACCGGCTCCAAGAGGAACACCTCAAATCGAGGTCACGTT
TGAAGTTGATGCCAACGGTATCCTGAACGTGAAGGCAGAGGACAAGGCGAGTGGTAAATC
AGAGAAGATCACAATCACAAACGAGAAGGGACGTCTGAGCCAGGAAGAGATTGACCGGAT
GGTGAAGGAGGCAGAGGAGTTTGCAGAGGAAGACAAGAAGGTGAAGGAGAGAATCGACGC
GAGGAACAGCCTGGAGACATACGTGTACAACATGAAGAACCAAGTAAACGACAAGGACAA
GCTTGCAGACAAACTGGAAGCAGACGAGAAGGAGAAGATTGAAGCAGCGACGAAAGAAGC
CTTGGAGTGGCTTGACGAGAACCAAAACTCAGAGAAGGAAGAGTATGACGAGAAGTTGAA
GGAAGTAGAGGCAGTGTGTAACCCAATCATCACGGCTGTTTATCAGAGATCAGGTGGTGC
ACCAGGTGGTGCGGGTGGAGAATCAGCAACCGAGGAGGAAGATGAGTCTCATGATGAGCT
CTAAGTTAGGTTGCCCTTTTTTATAGTACCAATCCCTCGTTAGAAGTTTTGAGGATAAGG
GAGAATAGAACTCTTTTTATACATGTTTTATTTTTGGAATTTTTTTTCACAATGTCTGAA
TCATTTACCTATTATTACCTTCTTGTTTGAATCATTAACTTCTTGTCTGCAAGATAAGCT
GCTCGTTTCCGACATAGCACGCATCCAAAATGACGAGCAAATGCAACAACAGCTTTCCTA
TCCTTCCACAGATCAGAGATCGGAATCTCGTTTCCTCTCAAGTCCGAGACTTTCACTCTC
TCTAGCAAATCAGCAGTTTCAGTTCCTGAAGCACCGGTAATGGCCGACACGACCACCGCG
CTACGCCGGAGAGAGACACCGTGAGAATTCACCGAATAACCGAAGTTTACTGTCCCTAAC
CCATGAATCGTTTTCAGTTTCGTCGGCTGCAGCGTTATGGGAGTGGTCGTCGACGACGAG
AGCAGCGAAACCG
>CL15.Contig1_All  -  nr
AGCAAAACCCTAGTTGGATCTCCAGGCTCGTTTACAGACCTGCCACCGCCATTGCCTCCG
GCGCCGGGAAATTCATATCTTCCGTCGTCTTCTCTGAGTCTTCGTCATCTTCGTCGGAGG
GTGAGGATTCGTCTTCAGATATCGAAGGTGATGAGGAAGCTGAGATGGACATCACCGATT
TTCCTGAAGATGAAACTATGGTAGAGGACCTTGTAAATACCCATCAGTCAACCATTGAAA
GACTCGGTTCTAAGCGTGTTATTGAGCAGCTTCTAATGCAAGAAACATTTGCAAGGGAAG
AGGGTGATAGATTAATAGATATCATTAAGGCGAGGGTTGTAGATCACCCCAGTGTCCTCG
CTTCTAATGAGGGTAGTGACAATGGATTGACAAGTGAGGTGAATGTGGGTGAAATGTCCA
ATAAAGCTGTCATGGAAGCAAAAAGATGGTTGGAGGAGAAGAAATCAGCATCAAAGTCTA
TAGCAACTGAAGATGGTTGTGGATCGCCTGTGGATGTGGCCAAGTCATATATGCGAGCTC
GTCTGCCATGGGGTTCTCCAGCTGTGAACAATTCAGAGTTTCAGTCACCATCACCAGCAG
GGATGCAACTTCTCAAGGAAGGGACACCGTTTTCTTATAGCGCTGGAAACTTTTCCTCTT
CCAAGCTGAGGAGGAGATCCCGTTCTAATCAGACATGGAATATTCAAGATGAAATTCGCA
AAGTCAGAGCTAAAGCAACAGAGGAAATGCTTAAAACTGTATCCCCCCGTAGTGTAGCAT
CATTGAATGTTGATGGAGGTGTTCAAGCTATACGGATTGACCAAAGCGAGGTTCTACCTA
ATCCAAACATACCTACCTCTGAACAAAATCAGACTACGGAAGCTAATCAAGTCGTTGAAG
AAACAAGAGTTATATACACTAGATCTCACAAAGGAGCTGGTGTTGATGACTCCAATGATG
TGGATAATGACTTTATCCAGCCTAGCTCAACTATTGGAGAGACCACAAATGATGTCTTGG
CTCCTGGAGCAACTTTGGATCCAACTGGGGACTTTTGTATCCCTAAAGATGTGTTTGAAA
CATCAAAATTAGCTGATGAAGTAGGCGCAGTACATCCTACTTCTAACGGTTTCCCATCTT
CATCACCTAGTTCACCAGTGGCTATGGAAGGTCAACCAAAACCCAAACCACCAGATGAAA
CAGAGGCTTCTCAGCCTGTAGCTGAAACTCCTGATGATGATATCACAGTAGGGAATGACT
CAGATGGCACTATTGACAACGAAAACAATAACAGCGACTTGAGTGCCTCACATAGCACGC
ATGAAGAAGAGTGGCTCCCAGGAGACCGATCTCTACCTAACTCAAACTCAGCTAGTAGCA
GCCCCGGTAATACCAAGATCCTAGCATACACGAGAAGAGGAAGGGGAAGAGGTAAGGGAA
GAGGTCGAGGAGTTCGAGGCAAAGGACGTGGCAAATAAACTATAAGAAGAGCTGTACACA
ACAACAACCAAAAGCAGTAGGAGGTAGGATTATGTGAGACATCTCTTTTGATTTCAATCC
CACACTGTTTGTCTACCAAAGTCTTTGTTATTTTTGTTATATGC
>CL15.Contig2_All  -  nr
AGCAAAACCCTAGTTGGATCTCCAGGCTCGTTTACAGACCTGCCACCGCCATTGCCTCCG
GCGCCGGGAAATTCATATCTTCCGTCGTCTTCTCTGAGTCTTCGTCATCTTCGTCGGAGG
GTGAGGATTCGTCTTCAGATATCGAAGGTGATGAGGAAGCTGAGATGGACATCACCGATT
TTCCTGAAGATGAAACTATGGTAGAGGACCTTGTAAATACCCATCAGTCAACCATTGAAA
GACTCGGTTCTAAGCGTGTTATTGAGCAGCTTCTAATGCAAGAAACATTTGCAAGGGAAG
AGGGTGATAGATTAATAGATATCATTAAGGCGAGGGTTGTAGATCACCCCAGTGTCCTCG
CTTCTAATGAGGGTAGTGACAATGGATTGACAAGTGAGGTGAATGTGGGTGAAATGTCCA
ATAAAGCTGTCATGGAAGCAAAAAGATGGTTGGAGGAGAAGAAATCAGCATCAAAGTCTA
TAGCAACTGAAGATGGTTGTGGATCGCCTGTGGATGTGGCCAAGTCATATATGCGAGCTC
GTCTGCCATGGGGTTCTCCAGCTGTGAACAATTCAGAGTTTCAGTCACCATCACCAGCAG
GGATGCAACTTCTCAAGGAAGGGACACCGTTTTCTTATAGCGCTGGAAACTTTTCCTCTT
CCAAGCTGAGGAGGAGATCCCGTTCTAATCAGACATGGAATATTCAAGATGAAATTCGCA
AAGTCAGAGCTAAAGCAACAGAGGAAATGCTTAAAACTGTATCCCCCCGTAGTGTAGCAT
CATTGAATGTTGATGGAGGTGTTCAAGCTATACGGATTGACCAAAGCGAGGTTCTACCTA
ATCCAAACATACCTACCTCTGAACAAAATCAGACTACGGAAGCTAATCAAGTCGTTGAAG
AAACAAGAGTTATATACACTAGATCTCACAAAGGAGCTGGTGTTGATGACTCCAATGATG
TGGATAATGACTTTATCCAGCCTAGCTCAACTATTGGAGAGACCACAAATGATGTCTTGG
CTCCTGGCGCAACTTTGGATCCAACTGGGAGCTTTTGTATCCCAAAGGATGTGTTTGAAA
CATTAAAGGAAGATGATGATGAAGGCGCAGCACGTCCTATAGCCAACGGTTTCCCATCTT
CATCACCTAGTTCACCAGTGGTGGCTATGGAAGGTCAATCAAAACCCAAACAACCAGATG
AAGCTGAGGCTTCTGAGCCTATAGTTGAAACTCCTGGTGAAGATAGCGATTCTAGCGCCT
CACATAACAGTTCAAGCACGCATGAAAAAGAGTGGCTCCCAGGAGACCAGTCTCTACCGA
ACTCAAACTCAGCAAGCAGCAGTCCTGGTACTAGCAAGGTCTTGGCATCCACGAGAAGAG
GAGGACGAGGACGAGGTAGGGGAAGAGGTAGAGGAGTTCGAGGCAAAGGACGTGGCAAAT
AAACTATAAGAAGAGCTGTACACAACAACAACCAAAAGCAGTAGGAGGTAGGATTATGTG
AGACATCTCTTTTGATTTCAATCCCACACTGTTTGTCTACCAAAGTCTTTGTTATTTTTG
TTATATGC
>CL15.Contig3_All  -  nr
TTTTGTATACACTCTGTCACTCTCTCATCTTCGATTCATATAGTCCGTCTCTGGATATTA
ACCTTTTCTGCTAAGGTGGAGTCGGTTTAGACAAAGGAGCTGGTGTTGATGACTCCAATG
ATGTGGATAATGACTTTATCCAGCCTAGCTCAACTATTGGAGAGACCACAAATGATGTCT
TGGCTCCTGGCGCAACTTTGGATCCAACTGGGAGCTTTTGTATCCCAAAGGATGTGTTTG
AAACATTAAAGGAAGATGATGATGAAGGCGCAGCACGTCCTATAGCCAACGGTTTCCCAT
CTTCATCACCTAGTTCACCAGTGGTGGCTATGGAAGGTCAATCAAAACCCAAACAACCAG
ATGAAGCTGAGGCTTCTGAGCCTATAGTTGAAACTCCTGGTGAAGATAGCGATTCTAGCG
CCTCACATAACAGTTCAAGCACGCATGAAAAAGAGTGGCTCCCAGGAGACCAGTCTCTAC
CGAACTCAAACTCAGCAAGCAGCAGTCCTGGTACTAGCAAGGTCTTGGCATCCACGAGAA
GAGGAGGACGAGGACGAGGTAGGGGAAGAGGTAGAGGAGTTCGAGGCAAAGGACGTGGCA
AATAAACTATAAGAAGAGCTGTACACAACAACAACCAAAAGCAGTAGGAGGTAGGATTAT
GTGAGACATCTCTTTTGATTTCAATCCCACACTGTTTGTCTACCAAAGTCTTTGTTATTT
TTGTTATATGC
>CL15.Contig4_All  -  nr
TTTTGTATACACTCTGTCACTCTCTCATCTTCGATTCATATAGTCCGTCTCTGGATATTA
ACCTTTTCTGCTAAGGTGGAGTCGGTTTAGACAAAGGAGCTGGTGTTGATGACTCCAATG
ATGTGGATAATGACTTTATCCAGCCTAGCTCAACTATTGGAGAGACCACAAATGATGTCT
TGGCTCCTGGAGCAACTTTGGATCCAACTGGGGACTTTTGTATCCCTAAAGATGTGTTTG
AAACATCAAAATTAGCTGATGAAGTAGGCGCAGTACATCCTACTTCTAACGGTTTCCCAT
CTTCATCACCTAGTTCACCAGTGGCTATGGAAGGTCAACCAAAACCCAAACCACCAGATG
AAACAGAGGCTTCTCAGCCTGTAGCTGAAACTCCTGATGATGATATCACAGTAGGGAATG
ACTCAGATGGCACTATTGACAACGAAAACAATAACAGCGACTTGAGTGCCTCACATAGCA
CGCATGAAGAAGAGTGGCTCCCAGGAGACCGATCTCTACCTAACTCAAACTCAGCTAGTA
GCAGCCCCGGTAATACCAAGATCCTAGCATACACGAGAAGAGGAAGGGGAAGAGGTAAGG
GAAGAGGTCGAGGAGTTCGAGGCAAAGGACGTGGCAAATAAACTATAAGAAGAGCTGTAC
ACAACAACAACCAAAAGCAGTAGGAGGTAGGATTATGTGAGACATCTCTTTTGATTTCAA
TCCCACACTGTTTGTCTACCAAAGTCTTTGTTATTTTTGTTATATGC
>CL15.Contig5_All  -  nr
GACCTGCCACCGCCATTGCCTCCGGCGCCGGGAAATTCATTTCTTCCGTCGTCTTCTCTG
AATCTTCCTCCTCTTCTTCTGAGGACGAGGATTCATCTTCAGATATTGAAGGTGATGAGG
ATGATGAAACAATGGTTGAGGAATCATCCATCCAAAGACTCAATTCTAAGCATGTAATTG
AGCAGCTTCTTATGCAAGAAACGTTTGCAAGGGAAGAGGGCGATAGATTAATAGATATCA
TCAAGGCTAGAGTTGTAGATCATCCCAGTGTCCTCGCTACTAATGAGGGGAGGCATACTG
ATAATGGATTGACAAGTGAAGTGAATGTGGGTGAAATGTCCAATAAAGCTGTCATGGAAG
CAAAAAGATGGTTGGAGGAGAAGAAATCAGCATCAAAGTCTATAGCAACTGAAGATGGTT
GTGGATCGCCTGTGGATGTGGCCAAGTCATATATGCGAGCTCGTCTGCCATGGGGTTCTC
CAGCTGTGAACAATTCAGAGTTTCAGTCACCATCACCAGCAGGGATGCAACTTCTCAAGG
AAGGGACACCGTTTTCTTATAGCGCTGGAAACTTTTCCTCTTCCAAGCTGAGGAGGAGAT
CCCGTTCTAATCAGACATGGAATATTCAAGATGAAATTCGCAAAGTCAGAGCTAAAGCAA
CAGAGGAAATGCTTAAAACTGTATCCCCCCGTAGTGTAGCATCATTGAATGTTGATGGAG
GTGTTCAAGCTATACGGATTGACCAAAGCGAGGTTCTACCTAATCCAAACATACCTACCT
CTGAACAAAATCAGACTACGGAAGCTAATCAAGTCGTTGAAGAAACAAGAGTTATATACA
CTAGATCTCACAAAGGAGCTGGTGTTGATGACTCCAATGATGTGGATAATGACTTTATCC
AGCCTAGCTCAACTATTGGAGAGACCACAAATGATGTCTTGGCTCCTGGAGCAACTTTGG
ATCCAACTGGGGACTTTTGTATCCCTAAAGATGTGTTTGAAACATCAAAATTAGCTGATG
AAGTAGGCGCAGTACATCCTACTTCTAACGGTTTCCCATCTTCATCACCTAGTTCACCAG
TGGCTATGGAAGGTCAACCAAAACCCAAACCACCAGATGAAACAGAGGCTTCTCAGCCTG
TAGCTGAAACTCCTGATGATGATATCACAGTAGGGAATGACTCAGATGGCACTATTGACA
ACGAAAACAATAACAGCGACTTGAGTGCCTCACATAGCACGCATGAAGAAGAGTGGCTCC
CAGGAGACCGATCTCTACCTAACTCAAACTCAGCTAGTAGCAGCCCCGGTAATACCAAGA
TCCTAGCATACACGAGAAGAGGAAGGGGAAGAGGTAAGGGAAGAGGTCGAGGAGTTCGAG
GCAAAGGACGTGGCAAATAAACTATAAGAAGAGCTGTACACAACAACAACCAAAAGCAGT
AGGAGGTAGGATTATGTGAGACATCTCTTTTGATTTCAATCCCACACTGTTTGTCTACCA
AAGTCTTTGTTATTTTTGTTATATGC
>CL15.Contig6_All  -  nr
GACCTGCCACCGCCATTGCCTCCGGCGCCGGGAAATTCATTTCTTCCGTCGTCTTCTCTG
AATCTTCCTCCTCTTCTTCTGAGGACGAGGATTCATCTTCAGATATTGAAGGTGATGAGG
ATGATGAAACAATGGTTGAGGAATCATCCATCCAAAGACTCAATTCTAAGCATGTAATTG
AGCAGCTTCTTATGCAAGAAACGTTTGCAAGGGAAGAGGGCGATAGATTAATAGATATCA
TCAAGGCTAGAGTTGTAGATCATCCCAGTGTCCTCGCTACTAATGAGGGGAGGCATACTG
ATAATGGATTGACAAGTGAAGTGAATGTGGGTGAAATGTCCAATAAAGCTGTCATGGAAG
CAAAAAGATGGTTGGAGGAGAAGAAATCAGCATCAAAGTCTATAGCAACTGAAGATGGTT
GTGGATCGCCTGTGGATGTGGCCAAGTCATATATGCGAGCTCGTCTGCCATGGGGTTCTC
CAGCTGTGAACAATTCAGAGTTTCAGTCACCATCACCAGCAGGGATGCAACTTCTCAAGG
AAGGGACACCGTTTTCTTATAGCGCTGGAAACTTTTCCTCTTCCAAGCTGAGGAGGAGAT
CCCGTTCTAATCAGACATGGAATATTCAAGATGAAATTCGCAAAGTCAGAGCTAAAGCAA
CAGAGGAAATGCTTAAAACTGTATCCCCCCGTAGTGTAGCATCATTGAATGTTGATGGAG
GTGTTCAAGCTATACGGATTGACCAAAGCGAGGTTCTACCTAATCCAAACATACCTACCT
CTGAACAAAATCAGACTACGGAAGCTAATCAAGTCGTTGAAGAAACAAGAGTTATATACA
CTAGATCTCACAAAGGAGCTGGTGTTGATGACTCCAATGATGTGGATAATGACTTTATCC
AGCCTAGCTCAACTATTGGAGAGACCACAAATGATGTCTTGGCTCCTGGCGCAACTTTGG
ATCCAACTGGGAGCTTTTGTATCCCAAAGGATGTGTTTGAAACATTAAAGGAAGATGATG
ATGAAGGCGCAGCACGTCCTATAGCCAACGGTTTCCCATCTTCATCACCTAGTTCACCAG
TGGTGGCTATGGAAGGTCAATCAAAACCCAAACAACCAGATGAAGCTGAGGCTTCTGAGC
CTATAGTTGAAACTCCTGGTGAAGATAGCGATTCTAGCGCCTCACATAACAGTTCAAGCA
CGCATGAAAAAGAGTGGCTCCCAGGAGACCAGTCTCTACCGAACTCAAACTCAGCAAGCA
GCAGTCCTGGTACTAGCAAGGTCTTGGCATCCACGAGAAGAGGAGGACGAGGACGAGGTA
GGGGAAGAGGTAGAGGAGTTCGAGGCAAAGGACGTGGCAAATAAACTATAAGAAGAGCTG
TACACAACAACAACCAAAAGCAGTAGGAGGTAGGATTATGTGAGACATCTCTTTTGATTT
CAATCCCACACTGTTTGTCTACCAAAGTCTTTGTTATTTTTGTTATATGC
>CL15.Contig7_All  -  nr
CTGTTATCTTCGAAACATATAGTCTGTCTCTGGATTTAACCTTTCTTGCTAAGGTGGAGC
TGATTTGGACAATACACTTGTCTCCGCACAAGGAGTCAAGCCATCTGAATATACGAATAC
TGCTTCCCAAAGTGGAACCGGTGTACATGACGACTTCATCCAACCTAGCTCGACTATTGG
AGACACCACAAATGCTGTCTTGGCTCTTGGAGCAACTTTGGATCCAACTGGGGACTTTTG
TATCCCTAAAGATGTGTTTGAAACATCAAAATTAGCTGATGAAGTAGGCGCAGTACATCC
TACTTCTAACGGTTTCCCATCTTCATCACCTAGTTCACCAGTGGCTATGGAAGGTCAACC
AAAACCCAAACCACCAGATGAAACAGAGGCTTCTCAGCCTGTAGCTGAAACTCCTGATGA
TGATATCACAGTAGGGAATGACTCAGATGGCACTATTGACAACGAAAACAATAACAGCGA
CTTGAGTGCCTCACATAGCACGCATGAAGAAGAGTGGCTCCCAGGAGACCGATCTCTACC
TAACTCAAACTCAGCTAGTAGCAGCCCCGGTAATACCAAGATCCTAGCATACACGAGAAG
AGGAAGGGGAAGAGGTAAGGGAAGAGGTCGAGGAGTTCGAGGCAAAGGACGTGGCAAATA
AACTATAAGAAGAGCTGTACACAACAACAACCAAAAGCAGTAGGAGGTAGGATTATGTGA
GACATCTCTTTTGATTTCAATCCCACACTGTTTGTCTACCAAAGTCTTTGTTATTTTTGT
TATATGCTCTTTAGGTTCTTTTGTAGTCAAACTGTGTCGCCTCTGTTTATTTGATTTCTT
AATCTTTAATGTTTATGTTGTAAGTTTGAAACTTGGTTTCAATCTAGCTGACAAAGCTTC
CCAGTTT
>CL15.Contig8_All  -  nr
CGAGAAATCTCCTAAACACCAACGAACTCTCTCTGTCTCCCCCATTATTCTCCCATGGAT
TCCGACGCCGGACCACGTCAGCCTCGATCCGGAGGCAAGATTGTTCGACCTCGCCGGAGA
GCCGTTGTCAGGACGCCCTACGACCGCCCTGCTCCAAGATCCAGGGATCCTCCTCCTCAG
CAAAACCCTAGTTGGATCTCCAGGCTCGTTTACAAACCTGCCAGCGTAATTGCCTCCGGC
GCCGGTAAATTCATTTCTTCCGTCGTCTTCTCTGAATCTTCCTCCTCTTCTTCTGAGGAC
GAGGATTCATCTTCAGATATTGAAGGTGATGAGGATGATGAAACAATGGTTGAGGAATCA
TCCATCCAAAGACTCAGTTCAAAGCATGTAATTGAGCAGCTTCTTATGCAAGAAACGTTT
GCAAGGGAAGAGGGCGATAGATTAATAGATATCATCAAGGCTAGAGTTGTAGATCATCCC
AGTGTCCTCGCTACTAATGAGGGGAGGCATAGTGATGATGGATTGACAAGTGTGAATTTG
GGTGAAATGTCCAATAAAGCTGTCATGGAAGCAAAAAGATGGTTGGAGGAGAAGAAATCA
GCATCAAAGTCTATAGCAACTGAAGATGGTTGTGGATCGCCTGTGGATGTGGCCAAGTCA
TATATGCGAGCTCGTCTGCCATGGGGTTCTCCAGCTGTGAACAATTCAGAGTTTCAGTCA
CCATCACCAGCAGGGATGCAACTTCTCAAGGAAGGGACACCGTTTTCTTATAGCGCTGGA
AACTTTTCCTCTTCCAAGCTGAGGAGGAGATCCCGTTCTAATCAGACATGGAATATTCAA
GATGAAATTCGCAAAGTCAGAGCTAAAGCAACAGAGGAAATGCTTAAAACTGTATCCCCC
CGTAGTGTAGCATCATTGAATGTTGATGGAGGTGTTCAAGCTATACGGATTGAGCAAAGC
GAGGTTCTACCTAATCCAAGCATACCTACCTCTGAACAAAATCAGACTACGGAAGCTAAT
CAAGTCGTTGAAGAAACAAGAGTTATATACACTAGATCTCGTGGAGTCGGTTTAGACAAA
GGAGCTGGTGTTGATGACTCCAATGATGTGGATAATGACTTTATCCAGCCTAGCTCAACT
ATTGGAGAGACCACAAATGATGTCTTGGCTCCTGGAGCAACTTTGGATCCAACTGGGGAC
TTTTGTATCCCTAAAGATGTGTTTGAAACATCAAAATTAGCTGATGAAGTAGGCGCAGTA
CATCCTACTTCTAACGGTTTCCCATCTTCATCACCTAGTTCACCAGTGGCTATGGAAGGT
CAACCAAAACCCAAACCACCAGATGAAACAGAGGCTTCTCAGCCTGTAGCTGAAACTCCT
GATGATGATATCACAGTAGGGAATGACTCAGATGGCACTATTGACAACGAAAACAATAAC
AGCGACTTGAGTGCCTCACATAGCACGCATGAAGAAGAGTGGCTCCCAGGAGACCGATCT
CTACCTAACTCAAACTCAGCTAGTAGCAGCCCCGGTAATACCAAGATCCTAGCATACACG
AGAAGAGGAAGGGGAAGAGGTAAGGGAAGAGGTCGAGGAGTTCGAGGCAAAGGACGTGGC
AAATAAACTATAAGAAGAGCTGTACACAACAACAACCAAAAGCAGTAGGAGGTAGGATTA
TGTGAGACATCTCTTTTTGATTTCAATCCCACACTGTTTGTCTACCAAAGTCTTTGTTAT
TTTTGTTATATGCTCTTTAGGTTCTTTTGTAGTCAAACTGTGTCGCCTCTGTTTATTTGA
TTTCTTAATCTTTAATGTTTATGTTGTAAGTTTGAAACTTGGTTTCAATCTAGCTGACAA
AGCTTCCCAGTTTGCACTAACA
>CL15.Contig9_All  -  nr
AAATTCCTTAATATTCCGATTAAGTCCTCTCAAACGAACTCTCTCCCTCCTCCCATGGAT
TCCGTCTCCGGCTACGCCGGTCCACGTCAACCTCGAACCGGAGGCAAGATTGTTCGACCA
CGCCGGTCCTCCGTCGTCAGGACGCCGTACGACCGCCCCGCTCCAAGATCTCAGAATCCT
CCTCAGCAAAACCCTAGTTGGATCTCCAGGCTCGTTTACAGACCTGCCACCGCCATTGCC
TCCGGCGCCGGGAAATTCATATCTTCCGTCGTCTTCTCTGAGTCTTCGTCATCTTCGTCG
GAGGGTGAGGATTCGTCTTCAGATATCGAAGGTGATGAGGAAGCTGAGATGGACATCACC
GATTTTCCTGAAGATGAAACTATGGTAGAGGACCTTGTAAATACCCATCAGTCAACCATT
GAAAGACTCGGTTCTAAGCGTGTTATTGAGCAGCTTCTAATGCAAGAAACATTTGCAAGG
GAAGAGGGTGATAGATTAATAGATATCATTAAGGCGAGGGTTGTAGATCACCCCAGTGTC
CTCGCTTCTAATGAGGGTAGTGACAATGGATTGACAAGTGAGGTGAATTTGGGTGAAATG
TCCAATAAAGCTGTCATGGAAGCAAAAAGATGGTTGGAGGAGAAGAAATCAGCATCAAAG
TCTATAGCAACTGAAGATGGTTGTGGATCGCCTGTGGATGTGGCCAAGTCATATATGCGA
GCTCGTCTGCCATGGGGTTCTCCAGCTGTGAACAATTCAGAGTTTCAGTCACCATCACCA
GCAGGGATGCAACTTCTCAAGGAAGGGACACCGTTTTCTTATAGCGCTGGAAACTTTTCC
TCTTCCAAGCTGAGGAGGAGATCCCGTTCTAATCAGACATGGAATATTCAAGATGAAATT
CGCAAAGTCAGAGCTAAAGCAACAGAGGAAATGCTTAAAACTGTATCCCCCCGTAGTGTA
GCATCATTGAATGTTGATGGAGGTGTTCAAGCTATACGGATTGAGCAAAGCGAGGTTCTA
CCTAATCCAAGCATACCTACCTCTGAACAAAATCAGACTACGGAAGCTAATCAAGTCGTT
GAAGAAACAAGAGTTATATACACTAGATCTCGTGGAGTCGGTTTAGACAAAGGAGCTGGT
GTTGATGACTCCAATGATGTGGATAATGACTTTATCCAGCCTAGCTCAACTATTGGAGAG
ACCACAAATGATGTCTTGGCTCCTGGAGCAACTTTGGATCCAACTGGGGACTTTTGTATC
CCTAAAGATGTGTTTGAAACATCAAAATTAGCTGATGAAGTAGGCGCAGTACATCCTACT
TCTAACGGTTTCCCATCTTCATCACCTAGTTCACCAGTGGCTATGGAAGGTCAACCAAAA
CCCAAACCACCAGATGAAACAGAGGCTTCTCAGCCTGTAGCTGAAACTCCTGATGATGAT
ATCACAGTAGGGAATGACTCAGATGGCACTATTGACAACGAAAACAATAACAGCGACTTG
AGTGCCTCACATAGCACGCATGAAGAAGAGTGGCTCCCAGGAGACCGATCTCTACCTAAC
TCAAACTCAGCTAGTAGCAGCCCCGGTAATACCAAGATCCTAGCATACACGAGAAGAGGA
AGGGGAAGAGGTAAGGGAAGAGGTCGAGGAGTTCGAGGCAAAGGACGTGGCAAATAAACT
ATAAGAAGAGCTGTACACAACAACAACCAAAAGCAGTAGGAGGTAGGATTATGTGAGACA
TCTCTTTTTGATTTCAATCCCACACTGTTTGTCTACCAAAGTCTTTGTTATTTTTGTTAT
ATGCTCTTTAGGTTCTTTTGTAGTCAAACTGTGTCGCCTCTGTTTATTTGATTTCTTAAT
CTTTAATGTTTATGTTGTAAGTTTGAAACTTGGTTTCAATCTAGCTGACAAAGCTTCCCA
GTTTGCACTAACA
>CL15.Contig10_All  -  nr
CTCAAACGAACTCTCTCCCTCCTCCCATGGATTCCGTCTCCGGCTACGCCGGTCCACGTC
AACCTCGAACCGGAGGCAAGATTGTTCGACCACGCCGGTCCTCCGTCGTCAGGACGCCGT
ACGACCGCCCCGCTCCAAGATCTCAGAATCCTCCTCAGCAAAACCCTAGTTGGATCTCCA
GGCTCGTTTACAGACCTGCCACCGCCATTGCCTCCGGCGCCGGGAAATTCATATCTTCCG
TCGTCTTCTCTGAGTCTTCGTCATCTTCGTCGGAGGGTGAGGATTCGTCTTCAGATATCG
AAGGTGATGAGGAAGCTGAGATGGACATCACCGATTTTCCTGAAGATGAAACTATGGTAG
AGGACCTTGTAAATACCCATCAGTCAACCATTGAAAGACTCGGTTCTAAGCGTGTTATTG
AGCAGCTTCTAATGCAAGAAACATTTGCAAGGGAAGAGGGTGATAGATTAATAGATATCA
TTAAGGCGAGGGTTGTAGATCACCCCAGTGTCCTCGCTTCTAATGAGGGTAGTGACAATG
GATTGACAAGTGAGGTGAATGTGGGTGAAATGTCCAATAAAGCTGTCATGGAAGCAAAAA
GATGGTTGGAGGAGAAGAAATCAGCATCAAAGTCTATAGCAACTGAAGATGGTTGTGGAT
CGCCTGTGGATGTGGCCAAGTCATATATGCGAGCTCGTCTGCCATGGGGTTCTCCAGCTG
TGAACAATTCAGAGTTTCAGTCACCATCACCAGCAGGGATGCAACTTCTCAAGGAAGGGA
CACCGTTTTCTTATAGCGCTGGAAACTTTTCCTCTTCCAAGCTGAGGAGGAGATCCCGTT
CTAATCAGACATGGAATATTCAAGATGAAATTCGCAAAGTCAGAGCTAAAGCAACAGAGG
AAATGCTTAAAACTGTATCCCCCCGTAGTGTAGCATCATTGAATGTTGATGGAGGTGTTC
AAGCTATACGGATTGACCAAAGCGAGGTTCTACCTAATCCAAACATACCTACCTCTGAAC
AAAATCAGACTACGGAAGCTAATCAAGTCGTTGAAGAAACAAGAGTTATATACACTAGAT
CTCGTGGAGTCGGTTTAGACAAAGGAGCTGGTGTTGATGACTCCAATGATGTGGATAATG
ACTTTATCCAGCCTAGCTCAACTATTGGAGAGACCACAAATGATGTCTTGGCTCCTGGCG
CAACTTTGGATCCAACTGGGAGCTTTTGTATCCCAAAGGATGTGTTTGAAACATTAAAGG
AAGATGATGATGAAGGCGCAGCACGTCCTATAGCCAACGGTTTCCCATCTTCATCACCTA
GTTCACCAGTGGTGGCTATGGAAGGTCAATCAAAACCCAAACAACCAGATGAAGCTGAGG
CTTCTGAGCCTATAGTTGAAACTCCTGGTGAAGATAGCGATTCTAGCGCCTCACATAACA
GTTCAAGCACGCATGAAAAAGAGTGGCTCCCAGGAGACCAGTCTCTACCGAACTCAAACT
CAGCAAGCAGCAGTCCTGGTACTAGCAAGGTCTTGGCATCCACGAGAAGAGGAGGACGAG
GACGAGGTAGGGGAAGAGGTAGAGGAGTTCGAGGCAAAGGACGTGGCAAATAAACTATAA
GAAGAGCTGTACACAACAACAACCAAAAGCAGTAGGAGGTAGGATTATGTGAGACATCTC
TTTTGATTTCAATCCCACACTGTTTGTCTACCAAAGTCTTTGTTATTTTTGTTATATGCT
CTTTAGGTTCTTTTGTAGTCAAACTGTGTCGCCTCTGTTTATTTGATTTCTTAATCTTTA
ATGTTTATGTTGTAAGTTTGAAACTTGGTTTCAATCTAGCTGACAAAGCTTCCCAGTTTG
CACTAACA
>CL15.Contig11_All  -  nr
CGAGAAATCTCCTAAACACCAACGAACTCTCTCTGTCTCCCCCATTATTCTCCCATGGAT
TCCGACGCCGGACCACGTCAGCCTCGATCCGGAGGCAAGATTGTTCGACCTCGCCGGAGA
GCCGTTGTCAGGACGCCGTACGACCGCCCCGCTCCAAGATCCAGGGATCCTCCTCTGGAG
CAAAACCCTAGTTGGATCTCCAGGCTCGTTTACAAACCTGCCAGCGTAATTGCCTCCGGC
GCCGGAAAATTCATTTCTTCCGTCGTCTTCTCTGAATCTTCCTCCTCTTCTTCTGAGGAC
GAGGATTCATCTTCAGATATTGAAGGTGATGAGGATGATGAAACAATGGTTGAGGAATCA
TCCATCCAAAGACTCAGTTCAAAGCATGTAATTGAGCAGCTTCTTATGCAAGAAACGTTT
GCAAGGGAAGAGGGCGATAGATTAATAGATATCATCAAGGCTAGAGTTGTAGATCATCCC
AGTGTCCTCGCTACTAATGAGGGGAGGCATAGTGATGATGGATTGACAAGTGAAGTGAAT
GTGGGTGAAATGTCCAATAAAGCTGTCATGGAAGCAAAAAGATGGTTGGAGGAGAAGAAA
TCAGCATCAAAGTCTATAGCAACTGAAGATGGTTGTGGATCGCCTGTGGATGTGGCCAAG
TCATATATGCGAGCTCGTCTGCCATGGGGTTCTCCAGCTGTGAACAATTCAGAGTTTCAG
TCACCATCACCAGCAGGGATGCAACTTCTCAAGGAAGGGACACCGTTTTCTTATAGCGCT
GGAAACTTTTCCTCTTCCAAGCTGAGGAGGAGATCCCGTTCTAATCAGACATGGAATATT
CAAGATGAAATTCGCAAAGTCAGAGCTAAAGCAACAGAGGAAATGCTTAAAACTGTATCC
CCCCGTAGTGTAGCATCATTGAATGTTGATGGAGGTGTTCAAGCTATACGGATTGACCAA
AGCGAGGTTCTACCTAATCCAAACATACCTACCTCTGAACAAAATCAGACTACGGAAGCT
AATCAAGTCGTTGAAGAAACAAGAGTTATATACACTAGATCTCGTGGAGTCGGTTTAGAC
AAAGGAGCTGGTGTTGATGACTCCAATGATGTGGATAATGACTTTATCCAGCCTAGCTCA
ACTATTGGAGAGACCACAAATGATGTCTTGGCTCCTGGCGCAACTTTGGATCCAACTGGG
AGCTTTTGTATCCCAAAGGATGTGTTTGAAACATTAAAGGAAGATGATGATGAAGGCGCA
GCACGTCCTATAGCCAACGGTTTCCCATCTTCATCACCTAGTTCACCAGTGGTGGCTATG
GAAGGTCAATCAAAACCCAAACAACCAGATGAAGCTGAGGCTTCTGAGCCTATAGTTGAA
ACTCCTGGTGAAGATAGCGATTCTAGCGCCTCACATAACAGTTCAAGCACGCATGAAAAA
GAGTGGCTCCCAGGAGACCAGTCTCTACCGAACTCAAACTCAGCAAGCAGCAGTCCTGGT
ACTAGCAAGGTCTTGGCATCCACGAGAAGAGGAGGACGAGGACGAGGTAGGGGAAGAGGT
AGAGGAGTTCGAGGCAAAGGACGTGGCAAATAAACTATAAGAAGAGCTGTACACAACAAC
AACCAAAAGCAGTAGGAGGTAGGATTATGTGAGACATCTCTTTTGATTTCAATCCCACAC
TGTTTGTCTACCAAAGTCTTTGTTATTTTTGTTATATGCTCTTTAGGTTCTTTTGTAGTC
AAACTGTGTCGCCTCTGTTTATTTGATTTCTTAATCTTTAATGTTTATGTTGTAAGTTTG
AAACTTGGTTTCAATCTAGCTGACAAAGCTTCCCAGTTTGCACTAACA
>CL15.Contig12_All  -  nr
CTCAAACGAACTCTCTCCCTCCTCCCATGGATTCCGTCTCCGGCTACGCCGGTCCACGTC
AACCTCGAACCGGAGGCAAGATTGTTCGACCACGCCGGTCCTCCGTCGTCAGGACGCCGT
ACGACCGCCCCGCTCCAAGATCTCAGAATCCTCCTCAGCAAAACCCTAGTTGGATCTCCA
GGCTCGTTTACAGACCTGCCACCGCCATTGCCTCCGGCGCCGGGAAATTCATATCTTCCG
TCGTCTTCTCTGAGTCTTCGTCATCTTCGTCGGAGGGTGAGGATTCGTCTTCAGATATCG
AAGGTGATGAGGAAGCTGAGATGGACATCACCGATTTTCCTGAAGATGAAACTATGGTAG
AGGACCTTGTAAATACCCATCAGTCAACCATTGAAAGACTCGGTTCTAAGCGTGTTATTG
AGCAGCTTCTAATGCAAGAAACATTTGCAAGGGAAGAGGGTGATAGATTAATAGATATCA
TTAAGGCGAGGGTTGTAGATCACCCCAGTGTCCTCGCTTCTAATGAGGGTAGTGACAATG
GATTGACAAGTGAGGTGAATTTGGGTGAAATGTCCAATAAAGCTGTCATGGAAGCAAAAA
GATGGTTAGAGGAGAAGAAATCAGCATCACATTCAAAGTCTAAAGCAACTGAAGATGGTG
CTGGATCGCCTGTGGATGTGGCCAGGTCATATATGCGATCTCGTCTGCCATGGGGATCTC
CGGCTGTGAACAATTCAGAGTTTCGGTCACCATTACCAGCTGGGATGCAGTTTCTTGATG
AAGGGACACCATTTCCTTATAGTGCCGGAAACTTATCCTCTTCCAAGCTGAAAAGGAGAT
CCCGTTCTAATCCGTCATGGAATATTCAAGATGAAATTCGTAAAGTGAGAGCTAAAGCAA
CGGAGGAAATGCTTAAAACTGCATCCCCCAGTAGTGTAGCATTGTTGGAACCTAAACATA
TCCCCTTTGGTTTAGATGCATCTTTGAATGTTGATGGAGGTGTCCAAGATGTACGGAATG
AGCAAAGCGGGGTTCTACCAAATTCAATCATACGTACCTCTAAACAAAATCAGACTACGG
AAGCTAATCAAGCCGTTGAAGAAACAGGAGTTTTACACAGTCTACCTCGTGGAGCTGATT
TGGACAATACACTTGTCTCCGCACAAGGAGTCAAGCCATCTGAATATACGAATACTGCTT
CCCAAAGTGGAACCGGTGTACATGACGACTTCATCCAACCTAGCTCGACTATTGGAGACA
CCACAAATGCTGTCTTGGCTCTTGGAGCAACTTTGGATCCAACTGGGGACTTTTGTATCC
CTAAAGATGTGTTTGAAACATCAAAATTAGCTGATGAAGTAGGCGCAGTACATCCTACTT
CTAACGGTTTCCCATCTTCATCACCTAGTTCACCAGTGGCTATGGAAGGTCAACCAAAAC
CCAAACCACCAGATGAAACAGAGGCTTCTCAGCCTGTAGCTGAAACTCCTGATGATGATA
TCACAGTAGGGAATGACTCAGATGGCACTATTGACAACGAAAACAATAACAGCGACTTGA
GTGCCTCACATAGCACGCATGAAGAAGAGTGGCTCCCAGGAGACCGATCTCTACCTAACT
CAAACTCAGCTAGTAGCAGCCCCGGTAATACCAAGATCCTAGCATACACGAGAAGAGGAA
GGGGAAGAGGTAAGGGAAGAGGTCGAGGAGTTCGAGGCAAAGGACGTGGCAAATAAACTA
TAAGAAGAGCTGTACACAACAACAACCAAAAGCAGTAGGAGGTAGGATTATGTGAGACAT
CTCTTTTGATTTCAATCCCACACTGTTTGTCTACCAAAGTCTTTGTTATTTTTGTTATAT
GCTCTTTAGGTTCTTTTGTAGTCAAACTGTGTCGCCTCTGTTTATTTGATTTCTTAATCT
TTAATGTTTATGTTGTAAGTTTGAAACTTGGTTTCAATCTAGCTGACAAAGCTTCCCAGT
TTGCACTAACA
>CL16.Contig1_All  +  nr
GATACAGTAAGCTTCTCTACCTCCGTCTTCTTCGTCCTCATCATCATATCTTCCATCTTC
TCCACCAAAATTGCAAATAGGCAATAAAGATGGAGAACCTAACCCTAGTTTCCTCTTCAG
CTTCTTCCCCAAAGCTCTTAATCGGATGCAATTTCACTTCCTCGCCTAAAACCCCAGTAG
GGTTTTCGCGCCGGACTCCTAAAATCACCCTCCGTTGCTCCAAAACCCCTGCCTCCGCGC
AATCTAAATGTCCGGAGAAAGCTGGAGAAACTGTGGTTGTGAAACACAGGAGCAAAGCTT
TTGCGAGTATTTTTTCTTCGAGTCGTGATCAGCAGACAACCTCTGTTGCTTACCCTAGTG
CATCAGTGCCACCGCCGTCTTCATCATCAACCATAGGATCACCACTTTTCTGGATTGGTG
TTGGTGTTGGGCTATCAGCTTTGTTCTCATGGGCTACTTCAAACTTAAAGAAATATGCAA
TGCAAACAGCTATGAAGACAATGATGAACCAGATGAACACGCAGAACAGCCAGTTTAACA
ATCCTGGGTTCCCGACAGGATCAGGAACAGGATCACCTTTTCCGTTTCCATTTCCTCCTC
AGACAACTCCTACTTCCTCCCCGTTCCAATCTCAATCCCAGTCTTCAAGTGCTACTGTTG
ATGTAACAGCGACAAAAGTAGATACACCTCGTTCGACTAAGCCGCAACCTACGCCTGTAA
AGAATATAGAAGTCGATAAGCCAAGTGTTGTTTTAGAGGAAAACAAAGCCAAGAAAAAAG
AAAAGAACTACGCCTTTGAGGATGTTTCCCCGGAGGAAACTGCTAAGGAAAGTCCATTTA
GCAACTATGCAGAAGTCTCTGAAACCACTGCTCCCAAAGAAGCTCGCTTATTTGAGGATG
TTTTACAAAATGGAGCTGCTCCGGCGAATGGTGGTGCTACTGCTTCCGAGGTTTTTCAAT
CTTTGGGCGCTGGTAAAGGAGGGCCTGGTCTGTCTGTAGAAGCGTTAGAGAAAATGATGG
AAGATCCAACAGTTCAGAAGATGGTTTACCCACATTTGCCTGAGGAGATGAGGAACCCTG
AAACTTTCAAATGGATGCTTCAAAATCCTCAATACCGTCAACAGCTACAGGACATGTTGA
ATAATATGAGTGGGAGTGGTGAATGGGACCAGAGAATGACGGAGACCTTAAAGAACTTCG
ACCTGAATAGTCCTGAAGTGAAGCAACAATTCGATCAAATAGGACTGACTCCAGAAGAAG
TCATCTCTAAGATAATGGAGAACCCTGATGTTGCAATGGCATTCCAGAATCCTAGAGTCC
AAGCAGCGTTAATGGAATGTTCAGAGAACCCAATGAACATCATGAAGTACCAAAACGACA
ACGAGGTAATGGATGTGTTCAACAAGATTTCGCAGCTCTTCCCAGGAATGACGGGTTGAG
ACAAAGCTCACATCTTTTGGTTTTGATCTCCATTGGATCAATCTCATGTCTTTCTTTAGC
TTTCTAGGAACAAAAAAAAAAACAAAAGAACATGTTTTTTGCTTGGTTATCATCACAAAG
ATGCTTAAGTTTTGCTCAGAACAGAGAGACACAAATAACGGTTTGTACCCTTTTGTAAAC
GCAGTCGCGAATTCGATACATGTGTAAGAACCTTATTGGTGGATTTTTAGGTTGCA
>CL16.Contig2_All  +  nr
TTTTCTTCTTCTTCTTCTTCTTCATTCATCCTCTCATCATCATCTTCGAAGATGGAGAAC
GTAGCCCTAGTTTCTCGCTCAGCTTCTTCTCCCCAGCTGCTAATCGGATGCAATTTCACT
TCCTCGCCTAAAACCCCAGTAGGGTTTTCGCGCCGGACTCCTAAAATTCTCCTCCGCCGC
TCCAAAACCTCTGCCTCGTTGCAACAATCTCAACCTCCAACAACTTCGCCTACGGAGAAC
GCTGGAGAAATCGTGGTTGTGAAACAGAAGACGAAAGCTTTTGCAAGTATATTTTCTTCG
AATCGTGATAAACAGACAACCTCTGTTGCTTCCCCTAGTGCAGCTGTGCCACCACCATCA
TCTTCATCAACCATAGGATCACCACTTTTCTGGATTGGTTGTGGTGTTGGGTTATCAGCT
TTGTTCTCATTGGTAACGTCAAACTTAAAGAAATATGCAATGCAAACAGCTATGAAGACA
ATGATGAACCAGATGAATACGCAAAACAGCCAGTTCAATAATCCTGGATTCCCCACAGGA
TCAGGATCAGGGTCACCTTTTCCGTTTCCATTTCCTCCTCAAACAAGTCCTACTTCTCCG
TTTCAGTCTCAATCTCAGTCTTCAGGTGCTACTGTTGATGTGACAGCTACAAAAGTAGAT
AGGCCTCCTGTGTCTAAGCCACAACCTTCACCTACACCTACACCTACACCTACAAAGAAT
ATAGAAGTGGATAAGCCAAGTGTTGTTTTAGAGGAAAACAAAGCGAAGAAAGAAGAAAAG
AACTACGCCTTTGAAGACGTTTCCCCTGAGGAAACCACAAAGGAAAGTCCATTTAGCAAC
TATGCAGAAGTCTCTGAAGCTAGTGCCCCCCAAGAAACTCGCTTGTTTGAGGATGTTATG
CAAAACGGAGCTGCTCCGGCCAATGGTGCCACTGCTTCAGAGGTTTTCCAATCTTTGGGC
GCTGGGAAAGGAGGGCCTGGTTTGTCAGTAGAAGCTTTAGAGAAAATGATGGAAGATCCA
ACAGTTCAGAAGATGGTTTACCCACATTTGCCTGAGGAGATGAGGAACCCAGAAACTTTC
AAATGGATGCTTAAGAATCCTCAATACCGTCAACAGCTTCAGGACATGCTGAATAATATG
AGTGGGAGTGGTGAATGGGACAAGAGAATGACGGATACCTTAAAGAATTTTGACCTGAAT
AGCCCTGAAGTTAAGCAACAATTCGATCAAATAGGACTGACTCCAGAAGAAGTCATCTCT
AAGATAATGGAGAACCCTGATGTTGCAATGGCATTCCAGAATCCTAGAGTCCAAGCAGCG
TTAATGGAATGTTCAGAGAACCCAATGAACATCATGAAGTACCAAAACGACAACGAGGTA
ATGGATGTGTTCAACAAGATATCGCAGCTCTTCCCAGGGATGACGGGTTGAAAAGGCTCG
CTCCCGTCTATTGGTTCTATCCAGATTCATGTGTTACTTTAGCTTTATAGGAGGGGAAAA
CATGTTTTGTTTTGTTAACAAGGATGTGCTTCAGTTTTGCTCGGATCAGAGAAGATTTAT
TGTTATATAACCGTATTTATCCATCTACATGTCTATATATATATCGAAATAACGGTTGTA
CTTTGTACAACACGAATTTGAATCGTGTAAAACCTTTGTTGGTGGATTTTGGTTTGATTT
GTGATTCCG
>CL16.Contig3_All  +  nr
GATACAGTAAGCTTCTCTACCTCCGTCTTCTTCGTCCTCATCATCATATCTTCCATCTTC
TCCACCAAAATTGCAAATAGGCAATAAAGATGGAGAACCTAACCCTAGTTTCCTCTTCAG
CTTCTTCCCCAAAGCTCTTAATCGGATGCAATTTCACTTCCTCGCCTAAAACCCCAGTAG
GGTTTTCGCGCCGGACTCCTAAAATCACCCTCCGTTGCTCCAAAACCCCTGCCTCCGCGC
AATCTAAATGTCCGGAGAAAGCTGGAGAAACTGTGGTTGTGAAACACAGGAGCAAAGCTT
TTGCGAGTATTTTTTCTTCGAGTCGTGATCAGCAGACAACCTCTGTTGCTTACCCTAGTG
CATCAGTGCCACCGCCGTCTTCATCATCAACCATAGGATCACCACTTTTCTGGATTGGTG
TTGGTGTTGGGCTATCAGCTTTGTTCTCATGGGCTACTTCAAACTTAAAGAAATATGCAA
TGCAAACAGCTATGAAGACAATGATGAACCAGATGAACACGCAGAACAGCCAGTTTAACA
ATCCTGGGTTCCCGACAGGATCAGGAACAGGATCACCTTTTCCGTTTCCATTTCCTCCTC
AGACAACTCCTACTTCCTCCCCGTTCCAATCTCAATCCCAGTCTTCAAGTGCTACTGTTG
ATGTAACAGCGACAAAAGTAGATACACCTCGTTCGACTAAGCCGCAACCTACGCCTGTAA
AGAATATAGAAGTCGATAAGCCAAGTGTTGTTTTAGAGGAAAACAAAGCCAAGAAAAAAG
AAAAGAACTACGCCTTTGAGGATGTTTCCCCGGAGGAAACTGCTAAGGAAAGTCCATTTA
GCAACTATGCAGAAGTCTCTGAAACCACTGCTCCCAAAGAAGCTCGCTTATTTGAGGATG
TTTTACAAAATGGAGCTGCTCCGGCGAATGGTGGTGCTACTGCTTCCGAGGTTTTTCAAT
CTTTGGGCGCTGGTAAAGGAGGGCCTGGTCTGTCTGTAGAAGCGTTAGAGAAAATGATGG
AAGATCCAACAGTTCAGAAGATGGTTTACCCACATTTGCCTGAGGAGATGAGGAACCCTG
AAACTTTCAAATGGATGCTTCAAAATCCTCAATACCGTCAACAGCTACAGGACATGTTGA
ATAATATGAGTGGGAGTGGTGAATGGGACCAGAGAATGACGGAGACCTTAAAGAACTTCG
ACCTGAATAGTCCTGAAGTGAAGCAACAATTCGATCAAATAGGACTGACTCCAGAAGAAG
TCATCTCTAAGATAATGGAGAACCCTGATGTTGCAATGGCATTCCAGAATCCTAGAGTCC
AAGCAGCGTTAATGGAATGTTCAGAGAACCCAATGAACATCATGAAGTACCAAAACGACA
ACGAGGTAATGGATGTGTTCAACAAGATATCGCAGCTCTTCCCAGGGATGACGGGTTGAA
AAGGCTCGCTCCCGTCTATTGGTTCTATCCAGATTCATGTGTTACTTTAGCTTTATAGGA
GGGGAAAACATGTTTTGTTTTGTTAACAAGGATGTGCTTCAGTTTTGCTCGGATCAGAGA
AGATTTATTGTTATATAACCGTATTTATCCATCTACATGTCTATATATATATCGAAATAA
CGGTTGTACTTTGTACAACACGAATTTGAATCGTGTAAAACCTTTGTTGGTGGATTTTGG
TTTGATTTGTGATTCCG
>CL16.Contig4_All  +  nr
TTTTCTTCTTCTTCTTCTTCTTCATTCATCCTCTCATCATCATCTTCGAAGATGGAGAAC
GTAGCCCTAGTTTCTCGCTCAGCTTCTTCTCCCCAGCTGCTAATCGGATGCAATTTCACT
TCCTCGCCTAAAACCCCAGTAGGGTTTTCGCGCCGGACTCCTAAAATTCTCCTCCGCCGC
TCCAAAACCTCTGCCTCGTTGCAACAATCTCAACCTCCAACAACTTCGCCTACGGAGAAC
GCTGGAGAAATCGTGGTTGTGAAACAGAAGACGAAAGCTTTTGCAAGTATATTTTCTTCG
AATCGTGATAAACAGACAACCTCTGTTGCTTCCCCTAGTGCAGCTGTGCCACCACCATCA
TCTTCATCAACCATAGGATCACCACTTTTCTGGATTGGTTGTGGTGTTGGGTTATCAGCT
TTGTTCTCATTGGTAACGTCAAACTTAAAGAAATATGCAATGCAAACAGCTATGAAGACA
ATGATGAACCAGATGAATACGCAAAACAGCCAGTTCAATAATCCTGGATTCCCCACAGGA
TCAGGATCAGGGTCACCTTTTCCGTTTCCATTTCCTCCTCAAACAAGTCCTACTTCTCCG
TTTCAGTCTCAATCTCAGTCTTCAGGTGCTACTGTTGATGTGACAGCTACAAAAGTAGAT
AGGCCTCCTGTGTCTAAGCCACAACCTTCACCTACACCTACACCTACACCTACAAAGAAT
ATAGAAGTGGATAAGCCAAGTGTTGTTTTAGAGGAAAACAAAGCGAAGAAAGAAGAAAAG
AACTACGCCTTTGAAGACGTTTCCCCTGAGGAAACCACAAAGGAAAGTCCATTTAGCAAC
TATGCAGAAGTCTCTGAAGCTAGTGCCCCCCAAGAAACTCGCTTGTTTGAGGATGTTATG
CAAAACGGAGCTGCTCCGGCCAATGGTGCCACTGCTTCAGAGGTTTTCCAATCTTTGGGC
GCTGGGAAAGGAGGGCCTGGTTTGTCAGTAGAAGCTTTAGAGAAAATGATGGAAGATCCA
ACAGTTCAGAAGATGGTTTACCCACATTTGCCTGAGGAGATGAGGAACCCAGAAACTTTC
AAATGGATGCTTAAGAATCCTCAATACCGTCAACAGCTTCAGGACATGCTGAATAATATG
AGTGGGAGTGGTGAATGGGACAAGAGAATGACGGATACCTTAAAGAATTTTGACCTGAAT
AGCCCTGAAGTTAAGCAACAATTCGATCAAATAGGACTGACTCCAGAAGAAGTCATCTCT
AAGATAATGGAGAACCCTGATGTTGCAATGGCATTCCAGAATCCTAGAGTCCAAGCAGCG
TTAATGGAATGTTCAGAGAACCCAATGAACATCATGAAGTACCAAAACGACAACGAGGTA
ATGGATGTGTTCAACAAGATTTCGCAGCTCTTCCCAGGAATGACGGGTTGAGACAAAGCT
CACATCTTTTGGTTTTGATCTCCATTGGATCAATCTCATGTCTTTCTTTAGCTTTCTAGG
AACAAAAAAAAAAACAAAAGAACATGTTTTTTGCTTGGTTATCATCACAAAGATGCTTAA
GTTTTGCTCAGAACAGAGAGACACAAATAACGGTTTGTACCCTTTTGTAAACGCAGTCGC
GAATTCGATACATGTGTAAGAACCTTATTGGTGGATTTTTAGGTTGCA
>CL17.Contig1_All  -  nr
CTCTCTTTCACAAACTCTCCTCTCCTTCTCATGATAACAAAGATCATCTACGCTTCTTAA
CAAACAAAGGATGAAACGTTCGGATAAAGTCAAGATCGGGAAGATTATGAGAGCATGTAT
CATACTCCATAATATGATTGTAGAAAACGAACGAGATCAACACACTCAATACGATCTTTC
AGATTTCCAACAACGAGAAGGCAACAGAAGTTCACATGTCGATCAAACATATTCAACAGA
TACCCCAACAAATATCGCCAATCAGATGGGTGTTCGAATAAGAATTCGTGATAAACAAGC
GCATCAACAACTGAAACGTGATTTGGTTGAACATATATGGCATAAATTTGGACGTGATCA
AGACAACAACTGAACTTTGATTGAGCTTTCAAATT
>CL17.Contig2_All  -  nr
AATCAATCCCGCTTCTTTAATAACTCACTGTCTCTCTTCTAAATCCATATTCTGCTATGG
ATAGTAACCCCTTTAGCCACAACTTTGTTGATCTTCTTAGAAGTCAACAAGAAACCTTTT
TTCCTTTTCAAGACTCTGCTGAAGAAACACCAACTGAGCGTAGAGAGAGGAGGCTATGGA
CGCCCATAGATGATGAAGTCCTGATCAGCTCCTGGCTTAACACAAGCAAGGACCCGGTTG
TGGGGAATGAGCAAATATCGCCAATATGATGGGTGTTCGAACAAGAATTCGTGATAAACA
AATGCATCAACAACTAAAAGCTGATTTGGTTGAGCATATATGGCGTACACGTGGACGTGA
TGAAGACAATAATTGAGTTCAGATGCTTTTTTCAAATTATT
>CL17.Contig3_All  -  nr
CTTCCGAAGAGAGTTTTAGAGGCACGTGTCAGCTTGGGAATAAAGAGAAGTTTTGTTTAT
TTTTTTTCATCTCTTCGTTTATTATTTTTCTTCTTTGCTGCTTCGTATTCTCCGTCTTCT
CCCTTCATCTCTGCAAGACGACGCGTCTGATCCGTAACCGATGATGCCATCCTCTGCATC
AATCTTGTTGCCTTCTTCTCTAGGTCTTCTCTCAACCAAAAACTCAAGTGTTCTCCACAA
TCTCTGAGCTTCGTTCTTTTGTGATTGCATGCCGGGGAGAACAGAGGAGGGATGATGAGG
ATTGCATCGGTCAGACATGAGATTGAGTTCGACGAAGAGGATTGGATCGATCTTGCATCT
TTCTATCTCCACGAAGCTGATATCCCGACAAATATCGCCAATATGATGGGTGCTCGAACA
AAAATTCGTGATAGACAAATGCATCAACAACTCAAGGCTGATTTGGTTGAACATTTATGG
AGTAAATTTGGACGTGATGAATACAACAACTAAGTTCGGAATA
>CL17.Contig4_All  -  nr
CGTGGTTCGTCCAAGGAGAAGAAAACCGAAGTTCTCATGTCGATCTCGATTTTGATAGAG
ATATCCCATCAAATATCGCAAATACAATGGATGCTCGAACAAGAATTCGTGATAAACCAA
TGCATCAACAACTAAAACATGATTTAGTTGAACATATATGGCATAAGTTTGGAGGTGATG
AAGACAACAACTAACTGAGATGGATCTTTCAAATAATTCTCATGTATTTTCC
>CL18.Contig1_All  +  nr
AAACAAACCACAGACGGACAAACGAGAGTTCGCCCTATTTTCTCTCCCTGGTTCAATAAT
CGAGGCGCCGTCATCCACCAATTTCCTCGACGCCGGTGAAGCCTTTGGCCGCCGGCGTCG
GGATATCTGCTTCGTCTTGCGTTCCTCATCAACATCTAATCGCTCCTTTTCTCTGTTTGC
TGTCGGTGTTTCTTCTTCTTTCGGTCCTTCTCTCGGTGGATCTTGCGGCGACGATTACCC
TCTGGGAACGTCCCTTGCCGTGAGAAGAAAAGCATTGTGTCTCTGTTTTGAAATCTGGGA
CATCAACTATGTTACTTACTGGGGGACTCCCCACTTCGTCTTCTTCTTAACCATCAGCGT
CATGCACATCAGAGTCTATCTCTGCATCCCATCTTTGTACTCCAGCGGCTGCTCTGGCCT
AACGGACGGCGAGTCTGAAACAGTTGAGGTAGTCCCTTACTCCTCTCGATCTGTGCCTCT
TCGACCTGTATTACCGCCATCTCTGCATCTTCTGCCGTCTCTAGTGTTTGGTCACCGCTC
GTTGTCTCCGTGTGTAAGTGGGATTCCACTGTGGTCCGCGGTTTTAACGCCGGAAAACTA
CTCTATGCAAAAGACGTGCCCTCCCCCGTCCCTTCTCTCCAGATCCAATCCAAAAAATCC
ATGTTCTGTCGGGATTCTTGGGGCTTCCGGCGAATCCCGTTTCTCCGCTCAGCCGACTTA
TCTCCCTGACACTCAGCGCCTCCCTTTCAGTGGTCGCCTCTCCAACAATTGCTTCTTACA
CTCCGGCGGTCGTGTCTTCTCCGCGTCGACTTCTCAAGCCAAGCCGTTGTCTTTGGTTGG
GCCGAGAGTGGTATTAATGTGGGCCTGGACTGTCAAATTATCTAAAACTGCAAGCCCACA
AACCAGCTGCCCAATAACCAGGTTTAAGACAATGTTTTTGTTGAATTATGGGATGTTGAT
AGTGGCCTGGTTTTTAAGGACTTCCGATGGATTCATTGGGGTCTTGTATGTGCGTGTAGT
GCCATATTATCTTGTTCAGAAGATTGTATCGATGGATTCATCGAGAATTTGGTTCGTTCA
CTTTGTCTTCTCTACGGAGGAGATGTCTATTCCGCCCTCTTTTCTTCCCATGGAAGAAGT
TACCTTCTCGGACTCGCTTCCGAGCATCAATTCCAATTTTATCACCGGTTTGTTATCTTG
CGTAGCGGTCTGTACGGGGCCAGAAGATGCAACCGAGATTACCATGTGTTGTCTCGTAGG
TGAGGATTGGTCTTTAACGTCACATCATGTGACTAAATCTCTGCTAACCGATTCTGTCGG
GAAGGCTCCTTCGACGCATTTAAGCTTTGTCTTGAGTTCACTGTCATCTTCTTTGGAAGA
TCTATCTTTCTTAAATTTGCTCTTTATTGTAGTTTATGTTTGTGTTTCAAGAGGATGTAT
CATTCCCTTTTGCATTTGTAACCAAGAAAGTTAAGAAATGAAAGTAAGTTGTGTTTC
>CL18.Contig2_All  -  nr
AAACAAACCACAGACGGACAAACGAGAGTTCGCCCTATTTTCTCTCCCTGGTTCAATAAT
CGAGGCGCCGTCATCCACCAATTTCCTCGACGCCGGTGAAGCCTTTGGCCGCCGGCGTCG
GGATATCTGCTTCGTCTTGCGTTCCTCATCAACATCTAATCGCTCCTTTTCTCTGTTTGC
TGTCGGTGTTTCTTCTTCTTTCGGTCCTTCTCTCGGTGGATCTTGCGGCGACGATTACCC
TCTGGGAACGTCCCTTGCCGTGAGAAGAAAAGCATTGTGTCTCTGTTTTGAAATCTGGGA
CATCAACTATGTTACTTACTGGGGGACTCCCCACTTCGTCTTCTTCTTAACCATCAGCGT
CATGCACATCAGAGTCTATCTCTGCATCCCATCTTTGTACTCCAGCGGCTGCTCTGGCCT
AACGGACGGCGAGTCTGAAACAGTTGAGGTAGTCCCTTACTCCTCTCGATCTGTGCCTCT
TCGACCTGTATTACCGCCATCTCTGCATCTTCTGCCGTCTCTAGTGTTTGGTCACCGCTC
GTTGTCTCCGTGTGTAAGTGGGATTCCACTGTGGTCCGCGGTTTTAACGCCGGAAAACTA
CTCTATGCAAAAGACGTGCCCTCCCCCGTCCCTTCTCTCCAGATCCAATCCAAAAAATCC
ATGTTCTGTCGGGATTCTTGGGGCTTCCGGCGAATCCCGTTTCTCCGCTCAGCCGACTTA
TCTCCCTGACACTCAGCGCCTCCCTTTCAGTGGTCGCCTCTCCAACAATTGCTTCTTACA
CTCCGGCGGTCGTGTCTTCTCCGCGTCGACTTCTCAAGCCAAGCCGTTGTCTTTGGTTGG
GCCGAGAGTGGTATTAATGTGGGCCTGGACTGTCAAATTATCTAAAACTGCAAGCCCACA
AACCAGCTGCCCAATAACCAGTGCCATATTATCTTGTTCAGAAGATTGTATCGATGGATT
CATCGAGAATTTGGTTCGTTCACTTTGTCTTCTCTACGGAGGAGATGTCTATTCCGCCCT
CTTTTCTTCCCATGGAAGAAGTTACCTTCTCGGACTCGCTTCCGAGCATCAATTCCAATT
TTATCACCGGTTTGTTATCTTGCGTAGCGGTCTGTACGGGGCCAGAAGATGCAACCGAGA
TTACCATGTGTTGTCTCGTAGGTGAGGATTGGTCTTTAACGTCACATCATGTGACTAAAT
CTCTGCTAACCGATTCTGTCGGGAAGGCTCCTTCGACGCATTTAAGCTTTGTCTTGAGTT
CACTGTCATCTTCTTTGGAAGATCTATCTTTCTTAAATTTGCTCTTTATTGTAGTTTATG
TTTGTGTTTCAAGAGGATGTATCATTCCCTTTTGCATTTGTAACCAAGAAAGTTAAGAAA
TGAAAGTAAGTTGTGTTTC
>CL19.Contig1_All  +  nr
CTTTCTTTTAAGGTCAGCTCTCTCAGCTTCCCTATAATCCATCTCTTCCATATTATTGTA
GTTTGTCTAGGATTTGATTATTCTCGACCACAAAAATTGTGGACCCCACAATCACTTACA
CTTATATAATACATACTTACATAAACATATACATAATACATATCTTAAGAACTCCCATTG
GAGATGCTCTTACAGACTATAATATTCGCAAGATTATCAAGCGTAGGTAAAAGAGATTGC
CCAAAAGCTGGAAGCAAAGGGTGGTAAGAAAGGAGGTCTATGGGATGATGGTGTTCACGA
CGGTATTAGAAAAGTATATGTAGGTCAAGGCCAAGATTGCATAGCCTTCGTCAAATTTGA
ATATGTTGATGGTTCTCAAGTGGTTGTTGGTGACGAACATGGAAAAAAGATGCTGCTAGG
AACTGAGGAGTTTGAGATTGATGCAGATGACTACCTCATATACGTGGAAGCATTCCGTGA
TAAAGCAACCGAAGAAACCATCGTGGATCTTAAGTTCGAAACTTATAAAGGGAAAACCAA
TAAGCATATTGAGACAAGTCCAGGGGTTAAGTTTGTTCTCCATGGTGGTAAAATCATTGG
ATTTCACGGGTGTTCAAGCGATGTTCTACACTCCCTTGGAGCCTATGCTATTTTCCCATC
CACTTCTGAATTGCAAGGAAAGTGGATTAAGGTGGAGCAAAAGGGACAAGCTCCAGGGTT
AAGATGCTCACATGCCATAGCACAGATAGGAAACAAGATTTACTCGTTTGGTGGCGAGCA
CATGCCAAATCAGCCTATCGACAAAGACCTTTACGTCTTTGACCTCGAGACCCGAACATG
GTCCATTTCTCCAGCTACAGGAGACATTCCCCACCTCTCTTGCTTAGGCGTCCGCATGGT
GTCTATTGGATCAAACCTCTATCTCTTTGGAGGCCGAGACGCTTCCAGAAAATACAACGG
CTTCTACTCTTTTGACACGACCAAGAACGAGTGGAAACTGCTAACTCCGGTCGAAGAAGG
ACCCATTCCTCGTAGCTTCCACTCTATGGCAGCCGATGAGAATAACGTTTATGTTTTCGG
TGGAGTGAGTGCTACGGAGCGGCTCAAGAACTTTGACGCTTACAACATCGTTGAGCAGAA
GTGGGTGCAGTGTTCGACTCCAGGAGAATCGGTTAGCATAAGAGGAGGAGCCGGGCTCGA
AGTGGTGCAAGGGAAGGTTTGGGTGGTTTATGGATTCAATGGCTGTGAAGTAGATGATGT
TCATTACTACGATCCTGTTCAAGACAAGTGGACACAAGTGGAAACATTCGGGGAGAAGCC
TTCCGCGAGGAGCGTTTTCGCTAGTGCGGTTGTTGGTAAACACATTGTGATATTTGGAGG
TGAGGTTGCGATGGATCCACAGGCTCACGTAGGCCCGGGACAGTTGATCGGTGGGACCTT
TGCGCTGGACACAGAGACATTGAAGTGGGAGAGGTTGGATAAGTTAGGTGAAGACGAGGA
GACTCCAGATATTAGGGGATGGTCGGCTTCCACAAGTGGAACCATGAATGATAAGAAAGG
GATGGTGATGCACGGTGGGAAAGGTCAGACCAATGGCCGCTTTGATGATCTTTTCTTTTA
TGGGATTGAGTCTGCTTAAACGCTTTAAAAAGTGGTTTGGTGATAATTGTTTGCGATTGT
GCTGTGTGTATTTGATTCAATAAGGGAGGATCGTGATGGTTGCTACCGTATAATCCTTTA
TCAGCTTGTTTGTTTATATTTATTTTGCAGTCTCTGCATGTCTGTTTCATGTTTGGTGTT
AGTATCAATAAATTGCTTATTTTCTTCTTAT
>CL19.Contig2_All  +  nr
CTTTCTTTTAAGGTCAGCTCTCTCAGCTTCCCTATAATCCATCTCTTCCATATTATTGTA
GTTTGTCTAGGATTTGATTATTCTCGACCACAAAAATTGTGGACCCCACAATCACTTACA
CTTATATAATACATACTTACATAAACATATACATAATACATATCTTAAGAACTCCCATTG
GAGATGCTCTTACAGACTATAATATTCGCAAGATTATCAAGCGTAGGTAAAAGAGATTGC
CCAAAAGCTGGAAGCAAAGGGTGGTAAGAAAGGAGGTCTATGGGATGATGGTGTTCACGA
CGGTATTAGAAAAGTATATGTAGGTCAAGGCCAAGATTGCATAGCCTTCGTCAAATTTGA
ATATGTTGATGGTTCTCAAGTGGTTGTTGGTGACGAACATGGAAAAAAGATGCTGCTAGG
AACTGAGGAGTTTGAGATTGATGCAGATGACTACCTCATATACGTGGAAGCATTCCGTGA
TAAAGCAACCGAAGAAACCATCGTGGATCTTAAGTTCGAAACTTATAAAGGGAAAACCAA
TAAGCATATTGAGACAAGTCCAGGGGTTAAGTTTGTTCTCCATGGTGGTAAAATCATTGG
ATTTCACGGGTGTTCAAGCGATGTTCTACACTCCCTTGGAGCCTATGCTATTTTCCCATC
CACTTCTGAATTGCAAGGAAAGTGGATTAAGGTAGTAAAAAAGATTTAAAGAAAATACAA
ACACAACACAATTAACTAAATATTTTATTGGTAATAGTCCTAAGAATCTTCAAATCGTAG
TCAAAAGAAATGTTTTTAATTAATATCAT
>CL19.Contig3_All  -  nr
TTTATGTTTTCGGTGGAGTGAGTTCAACGGAGCGGCTCAAGACCCTGGACGTTTACAACA
TAGCTGATAAGAAGTGGAAGCAGTGTGCGACCCCAGGAGAATCCTTTAGCATAAGAGGAG
GATCCGGACTCGAAGTGGTGAATGGGAAGGTTTGGGTGGTTTATGGATTCAACAACTATG
AAATTGATGATATTTATTACTACGATCCTGTTCAGGACAAGTGGACACAAGTGGAAAC
>CL19.Contig4_All  -  nr
CTTTTAGCACCATTAAGTAAATATATGAATAGTAGTGAAAAATCCCAAGATCTTTCATAT
CAGCTTTTGAGACGCCGTCGTCTACTAAATGGATTCATAACTACTCAATTAATTCTATCT
CTCGTGGATCACGAGATAGTATAAAAAATATCAAGAAATATGTCGACGTGAACTTCCCAT
GGGTCGATAAATACCCATGCGATTTCTAAATATAGATCACTGCACAAAGCATTACTTTCT
TCTAAGGTAAAAGAGATGGCCCAAAAGCTGGAAGCAAAGGGTGGTAAGAAAGGAGATGTA
TGGGATGATGGTGTTCACGACGGTATCAGAAAAGTATTTGTAGGTCAAGGCCAAGACTGT
ATAGCCTTCGTCAAGTTTGACTATGTCGATGGTTCTGAGGTGGTTGTTGGGGACGAACAT
GGAAAAAATACGCTGCTAGGAACTGAGGAGTTTGAGATTGATGCAGATGACTACCTCATA
TACGTGGAAGCATTCCGTGATAAAGCAACCGAAGAAACCATTGTGGATCTTAAGTTCGAA
ACTTATAAAGGGAAAACCAATAAGCACATTGAGACAAGTCCAGGGGTTAAGTTTGTTCTC
CATGGTGGCAAAATCATTGGGTTTCACGGGCGTTCGAGTGATGTTCTACACTCCCTTGGA
GCCTATGTTACTTTTCCATCGACTCCTAAATTGCAAGGAAAGTGGATTAAGGTGGAGCAA
AAGGGACAGACTCCAGGGTTAAGATGCTCACATGGCATAGCACAGGTAGGAAACAAGATT
TACTCGTTTGGTGGCGAGCTCATACCAAATCAGCCTATCGACAAAGACCTTTACGTCTTT
GACCTTGAGTCCCAGACATGGTCTATTTCTCCAGCTACAGGAGACATTCCCCACCTCTCT
TGCTTAGGCGTCCGCATGGTTTCTATTGGATCAAACCTCTATGTCTTTGGAGGCCGAGAC
GCTTCCAGAAAATACAACGGCTTCTACTCTTTTGACACGACCAAGAACGAGTGGAAACTG
CTAACTCCGGTCGGAGAAGGACCCATTCCTCGTAGCTTCCACTCTATGGCAGCCGATGAG
AATAACGTTTATGTTTTCGGTGGAGTGAGTGCTACGGAGCGGCTCAAGAACCTAGACGCT
TACAACATCGTTGATCAGAAGTGGGTGCAGTGTTCGACTCCAGGAGAATCGGTTAGCATT
AGAGGAGGAGCCGGGCTTGAAGTGGTGCAAGGGAAGGTTTGGGTGGTTTATGGGTTCAAC
GGGTGTGAAGTAGATGATGTTCATTACTACGATCCTGTTCAAGACAAGTGGACACAAGTG
GAAACGTTTGGTGAGAAGCCTTCAGCGAGGAGCGTTTTCGCTAGTGCGGTTGTTGGTAAA
CACATTGTGATATTTGGAGGTGAGGTTGCGATGGATCCACAAGCTCACGTAGGCCCGGGA
CAATTGATCGGTGGGACCTTTGCGCTGGACACAGAGACATTGAAGTGGGAGAGGTTGGAT
AAGTTAGGTGAAGACGAGGAGACTCCAGATATTAGGGGATGGTCGGCTTCCACAAGTGGA
ACCATTGATGGTAAGAAAGGGCTGGTGATGCACGGTGGGAAAGCTCAGACCAATGGCCGC
TTTGATGATCTCTTCTTTTATGGGATTGAGTCTGCTTAAACGCTTTTAAAAAGTCGTTTG
GTGATAATTAACTGTTTGCGATTGTGTTGTGTGTATGTGATTCAATAAGGGAGGATCGTG
ATGGTTGCTACCATATGATCCTTTATCAGCTTGTTTGTTTATATTTATTTTTCAGTCTCT
GCATGTTTGTTTCATGTTTCGTGTTTGTATCAATAAACTGCTTATTTTCTCCAAAAAAAA
AAAAAAAAAAAAAAA
>CL20.Contig1_All  -  nr
TGAATCTGGCAAGTGGTACCTATCGAGAGATAGCGACCACCTCACAAAGCTTCGACTTCA
CAGCCATTCTATTGCCCTAGATTTCTAGCGAGCGGGAGATTTCTAGATTGAGAGAAGCTT
CGAAGTTCTCCCAGTTCGTCGCTTACTCTCCCTTCTTCGAGTTTCGTTACCAGAGATTCT
TGGCATTGGTGTTGAAGTTATGGACTTTGATGAGTATGAGTACTTAGAGAAGACAGTTGA
GAATCCTCACCTGGAGAACGAAGTTGGAAATGGTGGTGATGAGAAACCTAAATCTGAAGT
GAAAGAGCGGAGTAGAAGCTCAAGGCATAGGAGTGATGAGAAGAGGGATGAAGACGAAGA
TGGTAGGCGTTCTAAGCGGTCCAGATCACACCACCGTTCACGATCTAGAGACAGAGAGAG
GGATAGGCATAGAAGTAGCCGGGACCACAGAGACAGAGAGAGAGGTGGTAGGGATCGTGA
GAAGGATAGAGATAAAGAAGAAAGAAACGGTAAAGAGAGAGAAGGGGGCAAAGACAAGGA
TCGTGACAGTAAAGTGCGTGACCATGAAAAAGATCGATCACGTCGAAGCAGAAGTCGATC
AGAGAGACGTCGGAGTCAGGAAAGAGGAAAGAGCCAGGAAATAGAAACTAAGGAAAGAGA
CACCAAGGACCGTGATAGAGATCGCAGACGCCACAAAGATAAAAAGGAGGATAAGGTAGA
GCCTGAGGCTGATCCTGAAAGAGACCAGAGGACAGTTTTTGCCTATCAGATTGCTTTGAG
GGCAACTGAAAGGGATGTTTATGAATTCTTCTCCAGAGCTGGAAAGGTACGAGATGTGCG
GATAATTATGGATCGAATTTCCAGGCGTTCAAGAGGAATCGGGTATGTGGAGTTTTATGA
AACAATGTCAGTCCCTATGGCTATTGCTCTATCTGGACAGCCTCTTCTTGGTCAGCCTGT
TATGGTAAAACCTTCTGAAGCTGAGAAGAATCTTGTTCAGTCAACAACTGCTGCCGCTGG
AGCAGGGGGAATGCTGGGCCCCTATTCTGGTGGAGCTAGACGTCTTTATGTTGGTAACCT
GCATGTGAACATGTCAGAAGATGATCTGCGAAAGGTTTTTGAATCATTTGGGAGCGTGGA
GCTGGTGCAGGTACCTCGTGACGAAACTGGCCATTGCAAGGGATTTGGTTTTGTTCAGTT
CGCTCGCCTGGAGGATGCTAGGAATGCAGTGAATCTGAATGGGCAGTTGGAGATTGCAGG
TCGTGCAATCAAGGTGTCAGCTGTAACAGATCAGACTGAACTCCCAGACGCTGGACAAGC
GCAAAACACCGGTGATCTGGATGATGATGATGGACATGGCCTTTCTCTGAACGCACAATC
CCGGGTAAGCCTCATGCAGAAGCTCGATCGCAGTGGAACTGCATCAAGCCTAACTGCAGT
GCCATCTCCATTGGTGGCTCCTCTCGTACAAGGGGTTTTTCCTGCTGTTGCCGGTATTTT
TCCTGGTGTAAATATTCCAGCTGTGGTCGACCCTGTTGGTGTCCCCAGCGAATGTCTACT
GCTTAAAAACATGTTTGATCCATCCACAGAGACTGAACCTGAATTTGACGAGGACATCAA
AGAAGATGTTAAAGACGAATGCTCCAAATTTGGAGAACTGAATCATATCTTTGTTGACAA
GAACAGCATAGGTTTTGTGTACTTGCGATTTGAAAATACACAAGCAGCAATGGGAGCCCA
ACGTGCTCTCCATGGAAGATGGTTTGCTGGAAAGATGATTACAGCGACTTACATGACAAA
GGAGAGTTACGAGGCCAAGTTCCCTGAGAGTAAGTAGAGAGACCTTCATGAGAATGTAAG
GAGAGAGAGAGAGAGAGAGAGGCTAGATCCTAATATCATGCCTCGTTTTCATGCTCTTAT
GCATAAGCTCAAACCAAGCTTCTCGGCTTCAGGATCAAACGGTAAAATGGTGAGTGCCAT
AGTACCGAAGAAACTGGAGAATGAGAACAATGGCGAAAGAGAAACAATGAAGAAGATTGA
GGAATCGGTAGAGCCACTGGTTGCCTTCAGTAGACCGCCACCTTTTCCACCATTTGTTGG
TCCATTGGTCATGTATTCTCTTCTTCAATCATGGTCTAGCCGCGATGAAGATGGCTAGTT
GCTGCGTGGGATATATATGTACATAACTATATCTGATGTTTGCCTAAGTTTTCTTAACCA
GAATCTCTAAAAGCTAGATACTTATCGAGCCTTTTAGCATAATCTTGTAATATATGTTTT
TTTTTGTGAAATTCACCTCTTTACCGGGAACCAAACATTGTAAATAGTTTCT
>CL20.Contig2_All  -  nr
TGAATCTGGCAAGTGGTACCTATCGAGAGATAGCGACCACCTCACAAAGCTTCGACTTCA
CAGCCATTCTATTGCCCTAGATTTCTAGCGAGCGGGAGATTTCTAGATTGAGAGAAGCTT
CGAAGTTCTCCCAGTTCGTCGCTTACTCTCCCTTCTTCGAGTTTCGTTACCAGAGATTCT
TGGCATTGGTGTTGAAGTTATGGACTTTGATGAGTATGAGTACTTAGAGAAGACAGTTGA
GAATCCTCACCTGGAGAACGAAGTTGGAAATGGTGGTGATGAGAAACCTAAATCTGAAGT
GAAAGAGCGGAGTAGAAGCTCAAGGCATAGGAGTGATGAGAAGAGGGATGAAGACGAAGA
TGGTAGGCGTTCTAAGCGGTCCAGATCACACCACCGTTCACGATCTAGAGACAGAGAGAG
GGATAGGCATAGAAGTAGCCGGGACCACAGAGACAGAGAGAGAGGTGGTAGGGATCGTGA
GAAGGATAGAGATAAAGAAGAAAGAAACGGTAAAGAGAGAGAAGGGGGCAAAGACAAGGA
TCGTGACAGTAAAGTGCGTGACCATGAAAAAGATCGATCACGTCGAAGCAGAAGTCGATC
AGAGAGACGTCGGAGTCAGGAAAGAGGAAAGAGCCAGGAAATAGAAACTAAGGAAAGAGA
CACCAAGGACCGTGATAGAGATCGCAGACGCCACAAAGATAAAAAGGAGGATAAGGTAGA
GCCTGAGGCTGATCCTGAAAGAGACCAGAGGACAGTTTTTGCCTATCAGATTGCTTTGAG
GGCAACTGAAAGGGATGTTTATGAATTCTTCTCCAGAGCTGGAAAGGTACGAGATGTGCG
GATAATTATGGATCGAATTTCCAGGCGTTCAAGAGGAATCGGGTATGTGGAGTTTTATGA
AACAATGTCAGTCCCTATGGCTATTGCTCTATCTGGACAGCCTCTTCTTGGTCAGCCTGT
TATGGTAAAACCTTCTGAAGCTGAGAAGAATCTTGTTCAGTCAACAACTGCTGCCGCTGG
AGCAGGGGGAATGCTGGGCCCCTATTCTGGTGGAGCTAGACGTCTTTATGTTGGTAACCT
GCATGTGAACATGTCAGAAGATGATCTGCGAAAGGTTTTTGAATCATTTGGGAGCGTGGA
GCTGGTGCAGGTACCTCGTGACGAAACTGGCCATTGCAAGGGATTTGGTTTTGTTCAGTT
CGCTCGCCTGGAGGATGCTAGGAATGCAGTGAATCTGAATGGGCAGTTGGAGATTGCAGG
TCGTGCAATCAAGGTGTCAGCTGTAACAGATCAGACTGAACTCCCAGACGCTGGACAAGC
GCAAAACACCGGTGATCTGGATGATGATGATGGACATGGCCTTTCTCTGAACGCACAATC
CCGGGTAAGCCTCATGCAGAAGCTCGATCGCAGTGGAACTGCATCAAGCCTAACTGCAGT
GCCATCTCCATTGGTGGCTCCTCTCGTACAAGGGGTTTTTCCTGCTGTTGCCGGTATTTT
TCCTGGTGTAAATATTCCAGCTGTGGTCGACCCTGTTGGTGTCCCCAGCGAATGTCTACT
GCTTAAAAACATGTTTGATCCATCCACAGAGACTGAACCTGAATTTGACGAGGACATCAA
AGAAGATGTTAAAGACGAATGCTCCAAATTTGGAGAACTGAATCATATCTTTGTTGACAA
GAACAGCATAGGTTTTGTGTACTTGCGATTTGAAAATACACAAGCAGCAATGGGAGCCCA
ACGTGCTCTCCATGGAAGATGGTTTGCTGGAAAGATGATTACAGCGACTTACATGACAAA
GGAGAGTTACGAGGCCAAGTTCCCTGAGAGTAAGTAGAGAGACCTTCATGAGAATGTAAG
GAGAGAGAGAGAGAGAGAGAGGCTAGAACAAATCAGAGATGGTATCTAATCAGTCAGAAT
CTGGTTGACTTGTTCAAACATCATCACTCTGTTTCCGTCTTTCTTATGTTTGACTTTCTC
TGTGTGTGGTGGATTCATAAATTTATGAATCTTCTCGAAATCTCAGATTCCTCTTTGTCC
TCAGAATGTATGTGTTTTTCTCATTATTATTTTTATGTCTTGTCCATTTGCGTCTGCCTT
GGTTGATGAGGCAATGAAGATCCATCAGCTATTGTTAATTCTGGTGCTACGTTTTTTTTC
AGATCTGAGATTAATTGTTTCTCTAAATCGGTGATTATTTATATACCCCATTTTGAAGCT
GCGGCACCAGTTCTTGTGTACTGTTAACAGCTGATTTGGCGTCAAGATTTAATTTCACTC
GGAAAGCTGATATGGTTAGGAGGATCTGAAGGTCGTTAATCATCCCCATGACGCTCGAGC
TCCTAATTATCGTCAATTTTCGCTTT
>CL20.Contig3_All  -  nr
TGAATCTGGCAAGTGGTACCTATCGAGAGATAGCGACCACCTCACAAAGCTTCGACTTCA
CAGCCATTCTATTGCCCTAGATTTCTAGCGAGCGGGAGATTTCTAGATTGAGAGAAGCTT
CGAAGTTCTCCCAGTTCGTCGCTTACTCTCCCTTCTTCGAGTTTCGTTACCAGAGATTCT
TGGCATTGGTGTTGAAGTTATGGACTTTGATGAGTATGAGTACTTAGAGAAGACAGTTGA
GAATCCTCACCTGGAGAACGAAGTTGGAAATGGTGGTGATGAGAAACCTAAATCTGAAGT
GAAAGAGCGGAGTAGAAGCTCAAGGCATAGGAGTGATGAGAAGAGGGATGAAGACGAAGA
TGGTAGGCGTTCTAAGCGGTCCAGATCACACCACCGTTCACGATCTAGAGACAGAGAGAG
GGATAGGCATAGAAGTAGCCGGGACCACAGAGACAGAGAGAGAGGTGGTAGGGATCGTGA
GAAGGATAGAGATAAAGAAGAAAGAAACGGTAAAGAGAGAGAAGGGGGCAAAGACAAGGA
TCGTGACAGTAAAGTGCGTGACCATGAAAAAGATCGATCACGTCGAAGCAGAAGTCGATC
AGAGAGACGTCGGAGTCAGGAAAGAGGAAAGAGCCAGGAAATAGAAACTAAGGAAAGAGA
CACCAAGGACCGTGATAGAGATCGCAGACGCCACAAAGATAAAAAGGAGGATAAGGTAGA
GCCTGAGGCTGATCCTGAAAGAGACCAGAGGACAGTTTTTGCCTATCAGATTGCTTTGAG
GGCAACTGAAAGGGATGTTTATGAATTCTTCTCCAGAGCTGGAAAGGTACGAGATGTGCG
GATAATTATGGATCGAATTTCCAGGCGTTCAAGAGGAATCGGGTATGTGGAGTTTTATGA
AACAATGTCAGTCCCTATGGCTATTGCTCTATCTGGACAGCCTCTTCTTGGTCAGCCTGT
TATGGTAAAACCTTCTGAAGCTGAGAAGAATCTTGTTCAGTCAACAACTGCTGCCGCTGG
AGCAGGGGGAATGCTGGGCCCCTATTCTGGTGGAGCTAGACGTCTTTATGTTGGTAACCT
GCATGTGAACATGTCAGAAGATGATCTGCGAAAGGTTTTTGAATCATTTGGGAGCGTGGA
GCTGGTGCAGGTACCTCGTGACGAAACTGGCCATTGCAAGGGATTTGGTTTTGTTCAGTT
CGCTCGCCTGGAGGATGCTAGGAATGCAGTGAATCTGAATGGGCAGTTGGAGATTGCAGG
TCGTGCAATCAAGGTGTCAGCTGTAACAGATCAGACTGAACTCCCAGACGCTGGACAAGC
GCAAAACACCGGTGATCTGGATGATGATGATGGACATGGCCTTTCTCTGAACGCACAATC
CCGGGTAAGCCTCATGCAGAAGCTCGATCGCAGTGGAACTGCATCAAGCCTAACTGCAGT
GCCATCTCCATTGGTGGCTCCTCTCGTACAAGGGGGTTTTCCTGCTGTTGCCGGTATTTT
TCCTGGTGTAAATATTCCAGCTGTGGTCGACCCTGTTGGTGTCCCCAGCGAATGTCTACT
GCTTAAAAACATGTTTGATCCATCCACAGAGACTGAACCTGAGTTTGACGAGGACATTAA
AGAAGATGTTAAAGACGAATGCTCCAAATTTGGAGAACTGAATCATATCTTTGTTGACAA
GAACAGCATAGGTTTTGTGTACTTGCGATTTGAAAATACACAAGCAGCAATGGGAGCCCA
ACGTGCTCTCCATGGAAGATGGTTTGCTGGAAAGATGATTACAGCGACTTACATGACAAA
GGAGAGTTACGAGGCCAAGTTCCCTGAGAGTAAGTAGAGAGACCTTCATGAGAATGTAAG
GAGAGAGAGAGAGAGAGAGAGGCTAGATCCTAATATCATGCCTCGTTTTCATGCTCTTAT
GCATAAGCTCAAACCAAGCTTCTCGGCTTCAGGATCAAACGGTTTCTAAATCCTCTAACC
ATTTTCATTGATGTCAGTTTATTGTGATTAACAAGAAAATGGAACGAGTGGTTATGTTGT
ATGTTAAGCAGGTAAAATGGTGAGTGCCATAGTACCGAAGAAACTGGAGAATGAGAACAA
TGGCGAAAGAGAAACAATGAAGAAGATTGAGGAATCGGTAGAGCCACTGGTTGCCTTCAG
TAGACCGCCACCTTTTCCACCATTTGTTGGTCCATTGGTCATGTATTCTCTTCTTCAATC
ATGGTCTAGCCGCGATGAAGATGGCTAGTTGCTGCGTGGGATATATATGTACATAACTAT
ATCTGATGTTTGCCTAAGTTTTCTTAACCAGAATCTCTAAAAGCTAGATACTTATCGAGC
CTTTTAGCATAATCTTGTAATATATGTTTTTTTTTGTGAAATTCACCTCTTTACCGGGAA
CCAAACATTGTAAATAGTTTCT
>CL20.Contig4_All  -  nr
CAAGTGGTACCTATCGAGAGATAGCGACCACCTCACAAAGCTTCGACTTCACAGCCATTC
TATTGCCCTAGATTTCTAGCGAGCGGGAGATTTCTAGATTGAGAGAAGCTTCGAAGTTCT
CCCAGTTCGTCGCTTACTCTCCCTTCTTCGAGTTTCGTTACCAGAGATTCTTGGCATTGG
TGTTGAAGTTATGGACTTTGATGAGTATGAGTACTTAGAGAAGACAGTTGAGAATCCTCA
CCTGGAGAACGAAGTTGGAAATGGTGGTGATGAGAAACCTAAATCTGAAGTGAAAGAGCG
GAGTAGAAGCTCAAGGCATAGGAGTGATGAGAAGAGGGATGAAGACGAAGATGGTAGGCG
TTCTAAGCGGTCCAGATCACACCACCGTTCACGATCTAGAGACAGAGAGAGGGATAGGGA
TAGGCATAGAAGTAACCGGGAGCACAAAGACAAGGACAGAGGTGGTAGAGATAAAGAAGA
GAGAAACGGGAAAGAGAGAGAGAGGGAGAGCAAAGACAATGGTCGTGGCAGTAAAGTGCG
TGACCATGAGAAAGATAGGGAGAGAGATCGATCAGAGAGGCGTCGGAGTCGGGAAAGAGA
AAAGAGCCAGGAGATAGAAACTAAGGAAAGAGACACCAAGGACCGGGATAGGGATCGCAG
GTCCATTGGTATTGCCTTCTGTACAACTTGATGGGGAACGTTCCGTTTAAGTTAATCATT
GTAATAGAAGGGTCATCTTGTGCTTCACGTGTGTACGCCTATCGGAGAAAAGTTTATGGA
CGCCACAAAGACAAAAAGGAGGATAAGGTAGAGCCTGAGGCTGATCCTGAAAGAGACCAG
AG
>CL20.Contig5_All  -  nr
TGAATCTGGCAAGTGGTACCTATCGAGAGATAGCGACCACCTCACAAAGCTTCGACTTCA
CAGCCATTCTATTGCCCTAGATTTCTAGCGAGCGGGAGATTTCTAGATTGAGAGAAGCTT
CGAAGTTCTCCCAGTTCGTCGCTTACTCTCCCTTCTTCGAGTTTCGTTACCAGAGATTCT
TGGCATTGGTGTTGAAGTTATGGACTTTGATGAGTATGAGTACTTAGAGAAGACAGTTGA
GAATCCTCACCTGGAGAACGAAGTTGGAAATGGTGGTGATGAGAAACCTAAATCTGAAGT
GAAAGAGCGGAGTAGAAGCTCAAGGCATAGGAGTGATGAGAAGAGGGATGAAGACGAAGA
TGGTAGGCGTTCTAAGCGGTCCAGATCACACCACCGTTCACGATCTAGAGACAGAGAGAG
GGATAGGCATAGAAGTAGCCGGGACCACAGAGACAGAGAGAGAGGTGGTAGGGATCGTGA
GAAGGATAGAGATAAAGAAGAAAGAAACGGTAAAGAGAGAGAAGGGGGCAAAGACAAGGA
TCGTGACAGTAAAGTGCGTGACCATGAAAAAGATCGATCACGTCGAAGCAGAAGTCGATC
AGAGAGACGTCGGAGTCAGGAAAGAGGAAAGAGCCAGGAAATAGAAACTAAGGAAAGAGA
CACCAAGGACCGTGATAGAGATCGCAGACGCCACAAAGATAAAAAGGAGGATAAGGTAGA
GCCTGAGGCTGATCCTGAAAGAGACCAGAGGACAGTTTTTGCCTATCAGATTGCTTTGAG
GGCAACTGAAAGGGATGTTTATGAATTCTTCTCCAGAGCTGGAAAGGTACGAGATGTGCG
GATAATTATGGATCGAATTTCCAGGCGTTCAAGAGGAATCGGGTATGTGGAGTTTTATGA
AACAATGTCAGTCCCTATGGCTATTGCTCTATCTGGACAGCCTCTTCTTGGTCAGCCTGT
TATGGTAAAACCTTCTGAAGCTGAGAAGAATCTTGTTCAGTCAACAACTGCTGCCGCTGG
AGCAGGGGGAATGCTGGGCCCCTATTCTGGTGGAGCTAGACGTCTTTATGTTGGTAACCT
GCATGTGAACATGTCAGAAGATGATCTGCGAAAGGTTTTTGAATCATTTGGGAGCGTGGA
GCTGGTGCAGGTACCTCGTGACGAAACTGGCCATTGCAAGGGATTTGGTTTTGTTCAGTT
CGCTCGCCTGGAGGATGCTAGGAATGCAGTGAATCTGAATGGGCAGTTGGAGATTGCAGG
TCGTGCAATCAAGGTGTCAGCTGTAACAGATCAGACTGAACTCCCAGACGCTGGACAAGC
GCAAAACACCGGTGATCTGGATGATGATGATGGAGCGGGCCTGTCTCTGAATGCACAATC
GCGGGCTGCACTCATGATGAAGCTCGATCGCAGCGGAACTGCATCAAGCACTGGCCTTAC
TGCAGTTCCATCTATTCTCGGTGCAACTTCGACCGTCTCTCCGCTTGTTGCTCCTCTTGT
ACAAGGGGGATTCCCTGCTGTTGCTGGACTCGCAGGGCTTGGTGTAAATGTTCCAGCTGT
TGTCGACCCAGTTGGTGTCCCCAGCGAATTTCTACTGCTTAAAAACATGTTTGATCCATC
CACAGAGACTGAACCCGAATTTGATAAGGACATCGAGGAAGACGTTCGAGATGAATGCTC
CAAGTTCGGAGAACTGAATCATATCTTTGTTGACAAGAACAGCATGGGTTTTGTCTACTT
GAGATTTGAGAATGCACAAGCAGCAATGGGAGCGCAACGTGCTCTCCATGGAAGATGGTT
TGCTGGAAAGATGATTACAGCGACTTACATGACTACGGATACTTACGAGGCCAAGTTCCC
TCAGAGTAAGTAGAGCTTCATGAGACCGTAAGCCTGGGAAAAATCAGGTTTGTATTCTGG
TGGAGCAGAGAAACAGTTCTTTTTTTAGTATGGTCTTTAAAGCATCAGTGAAAGATGGTA
TTTAAGATAATGAAGCTTTTGTCTTGTGGCTATTGAAAAAATGCAAATGTTCGATGAACG
TTTCTTATATTATTAAACTCTCTCGATATTGTTTGTGTTGGTTACTTTCTGTCTTTCATA
GATGAGAACCTTTCTTTAAGTTCAATATAGTATCTTGTATTATGCCAACACATTTTAGAT
CTTAATAAGAACGCTTTATATTTG
>CL20.Contig6_All  +  nr
GTGGAAAAGTGGTTACACGTATAGAGCGTTCGTGACCACCTCACTACCTTTCGTGTTCAT
TAGAGCCAGTCATTTGCCCTAGCGAGCGAGCGAGCGAGCGAGCGGGAGATTTCAGATTAA
GAGCAGCTTCAAGTTTCTCCCAGCTTCGTCGTCTTCTCTTGCTTCTTCGAGTTTTTGTTT
ACCAAAGATTTTGTGCATTGAGACGGAGTGGAAGTTATTTATCTCCAAGTATGGACTTTG
ATGAGTATGAGTACCTAGAGAAGACGGTTGAAAACCCCCACGTGGAGACCGAAGTCGAAA
ATGGTAGTGATGAGAAACCCAAATCTGAAGTTAAAGAGCGTAGTAGAAGCTCAAGGCATA
GGAGAGACGAAGACGACGAGGATGGTCGCCGTTCTAAGCGGTCTAGAGACAGAGAGAGGG
ATAGGGATAGGCATAGAAGTAACCGGGAGCACAAAGACAAGGACAGAGGTGGTAGAGATA
AAGAAGAGAGAAACGGGAAAGAGAGAGAGAGGGAGAACAAAGACAATGGTCGTGGCAGTA
AAGTGCGTGACCATGAGAAAGATAGGGAGAGAGATCGATCAGAGAGGCGTCGGAGTCGGG
AAAGAGAAAAGAGCCAGGAGATAGAAACTAAGGAAAGAGACACCAAGGACCGGGATAGGG
ATCGCAGACGCCACAAAGACAAAAAGGAGGATAAGGTAGAGCCTGAGGCTGATCCTGAAA
GAGACCAGAGAACAGTTTTTGCTTATCAGATTGCTTTGAGGGCAACTGAAAGGGATGTTT
ATGAATTCTTCTCCAGAGCTGGAAAGGTACGAGATGTGCGGATAATTATGGATCGAATTT
CCAGGCGTTCAAGAGGAATCGGGTATGTGGAGTTTTATGAAACAATGTCAGTCCCTATGG
CTATTGCTCTATCTGGACAGCCTCTTCTTGGTCAGCCTGTTATGGTAAAACCTTCTGAAG
CTGAGAAGAATCTTGTTCAGTCAACAACTGCTGCCGCTGGAGCAGGGGGAATGCTGGGCC
CCTATTCTGGTGGAGCTAGACGTCTTTATGTTGGTAACCTGCATGTGAACATGTCAGAAG
ATGATCTGCGAAAGGTTTTTGAATCATTTGGGAGCGTGGAGCTGGTGCAGGTACCTCGTG
ACGAAACTGGCCATTGCAAGGGATTTGGTTTTGTTCAGTTCGCTCGCCTGGAGGATGCTA
GGAATGCAGTGAATCTGAATGGGCAGTTGGAGATTGCAGGTCGTGCAATCAAGGTGTCAG
CTGTAACAGATCAGACTGAACTCCCAGACGCTGGACAAGCGCAAAACACCGGTGATCTGG
ATGATGATGATGGAGCGGGCCTGTCTCTGAATGCACAATCGCGGGCTGCACTCATGATGA
AGCTCGATCGCAGCGGAACTGCATCAAGCACTGGCCTTACTGCAGTTCCATCTATTCTCG
GTGCAACTTCGACCGTCTCTCCGCTTGTTGCTCCTCTTGTACAAGGGGGATTCCCTGCTG
TTGCTGGACTCGCAGGGCTTGGTGTAAATGTTCCAGCTGTTGTCGACCCAGTTGGTGTCC
CCAGCGAATTTCTACTGCTTAAAAACATGTTTGATCCATCCACAGAGACTGAACCCGAAT
TTGATAAGGACATCGAGGAAGACGTTCGAGATGAATGCTCCAAGTTCGGAGAACTGAATC
ATATCTTTGTTGACAAGAACAGCATGGGTTTTGTCTACTTGAGATTTGAGAATGCACAAG
CAGCAATGGGAGCGCAACGTGCTCTCCATGGAAGATGGTTTGCTGGAAAGATGATTACAG
CGACTTACATGACTACGGATACTTACGAGGCCAAGTTCCCTCAGAGTAAGTAGAGCTTCA
TGAGACCGTAAGCCTGGGAAAAATCAGGTTTGTATTCTGGTGGAGCAGAGAAACAGTTCT
TTTTTTAGTATGGTCTTTAAAGCATCAGTGAAAGATGGTATTTAAGATAATGAAGCTTTT
GTCTTGTGGCTATTGAAGAAATGCAAATGTTCGATGAACGTTTCTTATATTATTAAACTC
TCTCGATATTGTTTGTGTTGGTTACTTTCTGTCTTTCATAGATGAGAACCTTTCTTTAAG
TTCAATATAGTATCTTGTATTATGCCAACACATTTTAGATCTTAATAAGAACGCTTTATA
TT
>CL20.Contig7_All  +  nr
GTGGAAAAGTGGTTACACGTATAGAGCGTTCGTGACCACCTCACTACCTTTCGTGTTCAT
TAGAGCCAGTCATTTGCCCTAGCGAGCGAGCGAGCGAGCGAGCGGGAGATTTCAGATTAA
GAGCAGCTTCAAGTTTCTCCCAGCTTCGTCGTCTTCTCTTGCTTCTTCGAGTTTTTGTTT
ACCAAAGATTTTGTGCATTGAGACGGAGTGGAAGTTATTTATCTCCAAGTATGGACTTTG
ATGAGTATGAGTACCTAGAGAAGACGGTTGAAAACCCCCACGTGGAGACCGAAGTCGAAA
ATGGTAGTGATGAGAAACCCAAATCTGAAGTTAAAGAGCGTAGTAGAAGCTCAAGGCATA
GGAGAGACGAAGACGACGAGGATGGTCGCCGTTCTAAGCGGTCTAGAGACAGAGAGAGGG
ATAGGGATAGGCATAGAAGTAACCGGGAGCACAAAGACAAGGACAGAGGTGGTAGAGATA
AAGAAGAGAGAAACGGGAAAGAGAGAGAGAGGGAGAACAAAGACAATGGTCGTGGCAGTA
AAGTGCGTGACCATGAGAAAGATAGGGAGAGAGATCGATCAGAGAGGCGTCGGAGTCGGG
AAAGAGAAAAGAGCCAGGAGATAGAAACTAAGGAAAGAGACACCAAGGACCGGGATAGGG
ATCGCAGGTCCATTGGTATTGCCTTCTGTACAACTTGATGGGGAACGTTCCGTTTAAGTT
AATCATTGTAATAGAAGGGTCATCTTGTGCTTCACGTGTGTACGCCTATCGGAGAAAAGT
TTATGGACGCCACAAAGACAAAAAGGAGGATAAGGTAGAGCCTGAGGCTGATCCTGAAAG
AGACCAGAGAACAGTTTTTGCTTATCAGATTGCTTTGAGGGCAACTGAAAGGGATGTTTA
TGAATTCTTCTCCAGAGCTGGAAAGGTACGAGATGTGCGGATAATTATGGATCGAATTTC
CAGGCGTTCAAGAGGAATCGGGTATGTGGAGTTTTATGAAACAATGTCAGTCCCTATGGC
TATTGCTCTATCTGGACAGCCTCTTCTTGGTCAGCCTGTTATGGTAAAACCTTCTGAAGC
TGAGAAGAATCTTGTTCAGTCAACAACTGCTGCCGCTGGAGCAGGGGGAATGCTGGGCCC
CTATTCTGGTGGAGCTAGACGTCTTTATGTTGGTAACCTGCATGTGAACATGTCAGAAGA
TGATCTGCGAAAGGTTTTTGAATCATTTGGGAGCGTGGAGCTGGTGCAGGTACCTCGTGA
CGAAACTGGCCATTGCAAGGGATTTGGTTTTGTTCAGTTCGCTCGCCTGGAGGATGCTAG
GAATGCAGTGAATCTGAATGGGCAGTTGGAGATTGCAGGTCGTGCAATCAAGGTGTCAGC
TGTAACAGATCAGACTGAACTCCCAGACGCTGGACAAGCGCAAAACACCGGTGATCTGGA
TGATGATGATGGAGCGGGCCTGTCTCTGAATGCACAATCGCGGGCTGCACTCATGATGAA
GCTCGATCGCAGCGGAACTGCATCAAGCACTGGCCTTACTGCAGTTCCATCTATTCTCGG
TGCAACTTCGACCGTCTCTCCGCTTGTTGCTCCTCTTGTACAAGGGGGATTCCCTGCTGT
TGCTGGACTCGCAGGGCTTGGTGTAAATGTTCCAGCTGTTGTCGACCCAGTTGGTGTCCC
CAGCGAATTTCTACTGCTTAAAAACATGTTTGATCCATCCACAGAGACTGAACCCGAATT
TGATAAGGACATCGAGGAAGACGTTCGAGATGAATGCTCCAAGTTCGGAGAACTGAATCA
TATCTTTGTTGACAAGAACAGCATGGGTTTTGTCTACTTGAGATTTGAGAATGCACAAGC
AGCAATGGGAGCGCAACGTGCTCTCCATGGAAGATGGTTTGCTGGAAAGATGATTACAGC
GACTTACATGACTACGGATACTTACGAGGCCAAGTTCCCTCAGAGTAAGTAGAGCTTCAT
GAGACCGTAAGCCTGGGAAAAATCAGGTTTGTATTCTGGTGGAGCAGAGAAACAGTTCTT
TTTTTAGTATGGTCTTTAAAGCATCAGTGAAAGATGGTATTTAAGATAATGAAGCTTTTG
TCTTGTGGCTATTGAAGAAATGCAAATGTTCGATGAACGTTTCTTATATTATTAAACTCT
CTCGATATTGTTTGTGTTGGTTACTTTCTGTCTTTCATAGATGAGAACCTTTCTTTAAGT
TCAATATAGTATCTTGTATTATGCCAACACATTTTAGATCTTAATAAGAACGCTTTATAT
T
>CL20.Contig8_All  -  nr
GTGGAAAAGTGGTTACACGTATAGAGCGTTCGTGACCACCTCACTACCTTTCGTGTTCAT
TAGAGCCAGTCATTTGCCCTAGCGAGCGAGCGAGCGAGCGAGCGGGAGATTTCAGATTAA
GAGCAGCTTCAAGTTTCTCCCAGCTTCGTCGTCTTCTCTTGCTTCTTCGAGTTTTTGTTT
ACCAAAGATTTTGTGCATTGAGACGGAGTGGAAGTTATTTATCTCCAAGTATGGACTTTG
ATGAGTATGAGTACCTAGAGAAGACGGTTGAAAACCCCCACGTGGAGACCGAAGTCGAAA
ATGGTAGTGATGAGAAACCCAAATCTGAAGTTAAAGAGCGTAGTAGAAGCTCAAGGCATA
GGAGAGACGAAGACGACGAGGATGGTCGCCGTTCTAAGCGGTCTAGAGACAGAGAGAGGG
ATAGGGATAGGCATAGAAGTAACCGGGAGCACAAAGACAAGGACAGAGGTGGTAGAGATA
AAGAAGAGAGAAACGGGAAAGAGAGAGAGAGGGAGAACAAAGACAATGGTCGTGGCAGTA
AAGTGCGTGACCATGAGAAAGATAGGGAGAGAGATCGATCAGAGAGGCGTCGGAGTCGGG
AAAGAGAAAAGAGCCAGGAGATAGAAACTAAGGAAAGAGACACCAAGGACCGGGATAGGG
ATCGCAGACGCCACAAAGACAAAAAGGAGGATAAGGTAGAGCCTGAGGCTGATCCTGAAA
GAGACCAGAGAACAGTTTTTGCTTATCAGATTGCTTTGAGGGCAACTGAAAGGGATGTTT
ATGAATTCTTCTCCAGAGCTGGAAAGGTACGAGATGTGCGGATAATTATGGATCGAATTT
CCAGGCGTTCAAGAGGAATCGGGTATGTGGAGTTTTATGAAACAATGTCAGTCCCTATGG
CTATTGCTCTATCTGGACAGCCTCTTCTTGGTCAGCCTGTTATGGTAAAACCTTCTGAAG
CTGAGAAGAATCTTGTTCAGTCAACAACTGCTGCCGCTGGAGCAGGGGGAATGCTGGGCC
CCTATTCTGGTGGAGCTAGACGTCTTTATGTTGGTAACCTGCATGTGAACATGTCAGAAG
ATGATCTGCGAAAGGTTTTTGAATCATTTGGGAGCGTGGAGCTGGTGCAGGTACCTCGTG
ACGAAACTGGCCATTGCAAGGGATTTGGTTTTGTTCAGTTCGCTCGCCTGGAGGATGCTA
GGAATGCAGTGAATCTGAATGGGCAGTTGGAGATTGCAGGTCGTGCAATCAAGGTGTCAG
CTGTAACAGATCAGACTGAACTCCCAGACGCTGGACAAGCGCAAAACACCGGTGATCTGG
ATGATGATGATGGACATGGCCTTTCTCTGAACGCACAATCCCGGGTAAGCCTCATGCAGA
AGCTCGATCGCAGTGGAACTGCATCAAGCCTGACTGCAGTGCCATCTCCATTGGTGGCTC
CTCTCGTACAAGGGGGTTTTCCTGCTGTTGCCGGTATTTTTCCTGGTGTAAATATTCCAG
CTGTGGTCGACCCTGTTGGTGTCCCCAGCGAATGTCTACTGCTTAAAAACATGTTTGATC
CATCCACAGAGACTGAACCTGAGTTTGACGAGGACATTAAAGAAGATGTTAAAGACGAAT
GCTCCAAATTTGGAGAACTGAATCATATCTTTGTTGACAAGAACAGCATAGGTTTTGTGT
ACTTGCGATTTGAAAATACACAAGCAGCAATGGGAGCCCAACGTGCTCTCCATGGAAGAT
GGTTTGCTGGAAAGATGATTACAGCGACTTACATGACAAAGGAGAGTTACGAGGCCAAGT
TCCCTGAGAGTAAGTAGAGAGACCTTCATGAGAATGTA
>CL20.Contig9_All  -  nr
TGGAAAAGTGGTTACACATATAGAGCGTTCGTGACCACCTCACTACCTTTCGTGTTCATT
AGAGCCAGTCACTTGCCCTAGCGAGCGAGCGAGCGAGCGAGCGGGAGATTTCAGATTAAG
AGCAGCTTCAAGTTTCTCCCAGCTTCGTCGTCTTCTCTTGCTTCTTCGAGTTTTTGTTTA
CCAAAGATTTTGTGCATTGAGACGGAGTGGAAGTTATTTATCTCCAAGTATGGACTTTGA
TGAGTATGAGTACCTAGAGAAGACGGTTGAAAACCCCCACGTGGAGACCGAAGTCGAAAA
TGGTAGTGATGAGAAACCCAAATCTGAAGTTAAAGAGCGTAGTAGAAGCTCAAGGCATAG
GAGAGACGAAGACGACGAGGATGGTCGCCGTTCTAAGCGGTCTAGAGACAGAGAGAGGGA
TAGGCATAGAAGTAGCCGGGACCACAGAGACAGAGAGAGAGGTGGTAGGGATCGTGAGAA
GGATAGAGATAAAGAAGAAAGAAACGGTAAAGAGAGAGAAGGGGGAAAAGACAAGGATCG
TGACAGTAAAGTGCGTGACCATGAAAAAGATCGATCACGTCGAAGCAGAAGTCGATCAGA
GAGACGTCGGAGTCAGGAAAGAGGAAAGAGCCAGGAAATAGAAACTAAGGAAAGAGACAC
CAAGGACCGTGATAGAGATCGCAGACGCCACAAAGATAAAAAGGAGGATAAGGTAGAGCC
TGAGGCTGATCCTGAAAGAGACCAGAGGACAGTTTTTGCCTATCAGATTGCTTTGAGGGC
AACTGAAAGGGATGTTTATGAATTCTTCTCCAGAGCTGGAAAGGTACGAGATGTGCGGAT
AATTATGGATCGAATTTCCAGGCGTTCAAGAGGAATCGGGTATGTGGAGTTTTATGAAAC
AATGTCAGTCCCTATGGCTATTGCTCTATCTGGACAGCCTCTTCTTGGTCAGCCTGTTAT
GGTAAAACCTTCTGAAGCTGAGAAGAATCTTGTTCAGTCAACAACTGCTGCCGCTGGAGC
AGGGGGAATGCTGGGCCCCTATTCTGGTGGAGCTAGACGTCTTTATGTTGGTAACCTGCA
TGTGAACATGTCAGAAGATGATCTGCGAAAGGTTTTTGAATCATTTGGGAGCGTGGAGCT
GGTGCAGGTACCTCGTGACGAAACTGGCCATTGCAAGGGATTTGGTTTTGTTCAGTTCGC
TCGCCTGGAGGATGCTAGGAATGCAGTGAATCTGAATGGGCAGTTGGAGATTGCAGGTCG
TGCAATCAAGGTGTCAGCTGTAACAGATCAGACTGAACTCCCAGACGCTGGACAAGCGCA
AAACACCGGTGATCTGGATGATGATGATGGAGCGGGCCTGTCTCTGAATGCACAATCGCG
GGCTGCACTCATGATGAAGCTCGATCGCAGCGGAACTGCATCAAGCACTGGCCTTACTGC
AGTTCCATCTATTCTCGGTGCAACTTCGACCGTCTCTCCGCTTGTTGCTCCTCTTGTACA
AGGGGGATTCCCTGCTGTTGCTGGACTCGCAGGGCTTGGTGTAAATGTTCCAGCTGTTGT
CGACCCAGTTGGTGTCCCCAGCGAATTTCTACTGCTTAAAAACATGTTTGATCCATCCAC
AGAGACTGAACCCGAATTTGATAAGGACATCGAGGAAGACGTTCGAGATGAATGCTCCAA
GTTCGGAGAACTGAATCATATCTTTGTTGACAAGAACAGCATGGGTTTTGTCTACTTGAG
ATTTGAGAATGCACAAGCAGCAATGGGAGCGCAACGTGCTCTCCATGGAAGATGGTTTGC
TGGAAAGATGATTACAGCGACTTACATGACTACGGATACTTACGAGGCCAAGTTCCCTCA
GAGTAAGTAGAGCTTCATGAGACCGTAAGCCTGGGAAAAATCAGGTTTGTATTCTGGTGG
AGCAGAGAAACAGTTCTTTTTTTAGTATGGTCTTTAAAGCATCAGTGAAAGATGGTATTT
AAGATAATGAAGCTTTTGTCTTGTGGCTATTGAAAAAATGCAAATGTTCGATGAACGTTT
CTTATATTATTAAACTCTCTCGATATTGTTTGTGTTGGTTACTTTCTGTCTTTCATAGAT
GAGAACCTTTCTTTAAGTTCAATATAGTATCTTGTATTATGCCAACACATTTTAGATCTT
AATAAGAACGCTTTATATTTG
>CL20.Contig10_All  -  nr
TGGAAAAGTGGTTACACATATAGAGCGTTCGTGACCACCTCACTACCTTTCGTGTTCATT
AGAGCCAGTCACTTGCCCTAGCGAGCGAGCGAGCGAGCGAGCGGGAGATTTCAGATTAAG
AGCAGCTTCAAGTTTCTCCCAGCTTCGTCGTCTTCTCTTGCTTCTTCGAGTTTTTGTTTA
CCAAAGATTTTGTGCATTGAGACGGAGTGGAAGTTATTTATCTCCAAGTATGGACTTTGA
TGAGTATGAGTACCTAGAGAAGACGGTTGAAAACCCCCACGTGGAGACCGAAGTCGAAAA
TGGTAGTGATGAGAAACCCAAATCTGAAGTTAAAGAGCGTAGTAGAAGCTCAAGGCATAG
GAGAGACGAAGACGACGAGGATGGTCGCCGTTCTAAGCGGTCTAGAGACAGAGAGAGGGA
TAGGCATAGAAGTAGCCGGGACCACAGAGACAGAGAGAGAGGTGGTAGGGATCGTGAGAA
GGATAGAGATAAAGAAGAAAGAAACGGTAAAGAGAGAGAAGGGGGAAAAGACAAGGATCG
TGACAGTAAAGTGCGTGACCATGAAAAAGATCGATCACGTCGAAGCAGAAGTCGATCAGA
GAGACGTCGGAGTCAGGAAAGAGGAAAGAGCCAGGAAATAGAAACTAAGGAAAGAGACAC
CAAGGACCGTGATAGAGATCGCAGACGCCACAAAGATAAAAAGGAGGATAAGGTAGAGCC
TGAGGCTGATCCTGAAAGAGACCAGAGGACAGTTTTTGCCTATCAGATTGCTTTGAGGGC
AACTGAAAGGGATGTTTATGAATTCTTCTCCAGAGCTGGAAAGGTACGAGATGTGCGGAT
AATTATGGATCGAATTTCCAGGCGTTCAAGAGGAATCGGGTATGTGGAGTTTTATGAAAC
AATGTCAGTCCCTATGGCTATTGCTCTATCTGGACAGCCTCTTCTTGGTCAGCCTGTTAT
GGTAAAACCTTCTGAAGCTGAGAAGAATCTTGTTCAGTCAACAACTGCTGCCGCTGGAGC
AGGAGGGATGCTGGGCCCCTATTCTGGGGGCGCTAGACGACTTTATGTTGGTAACCTGCA
TGTTAACATGTCAGAAGATGATCTGCGAAAGGTTTTTGAATCATTTGGGAGTGTGGAGCT
GGTGCAAGTACCTCGTGACGAAACTGGCCATTGCAAAGGGTTTGGTTTTATTCAGTTTGC
TCGCTTTGAGGATGCTAGGAATGCACTGAATCTGAATGGGCAGTTGGAGATTGCAGGTCG
TGCAATCAAGGTGTCAGCTGTAACAGATCAGACTGAACTCCCAGACGCTGGACAAGCGCA
AAACACCGGTGATCTGGATGATGATGATGGACATGGCCTTTCTCTGAACGCACAATCCCG
GGTAAGCCTCATGCAGAAGCTCGATCGCAGTGGAACTGCATCAAGCCTAACTGCAGTGCC
ATCTCCATTGGTGGCTCCTCTCGTACAAGGGGGTTTTCCTGCTGTTGCCGGTATTTTTCC
TGGTGTAAATATTCCAGCTGTGGTCGACCCTGTTGGTGTCCCCAGCGAATGTCTACTGCT
TAAAAACATGTTTGATCCATCCACAGAGACTGAACCTGAGTTTGACGAGGACATTAAAGA
AGATGTTAAAGACGAATGCTCCAAATTTGGAGAACTGAATCATATCTTTGTTGACAAGAA
CAGCATAGGTTTTGTGTACTTGCGATTTGAAAATACACAAGCAGCAATGGGAGCCCAACG
TGCTCTCCATGGAAGATGGTTTGCTGGAAAGATGATTACAGCGACTTACATGACAAAGGA
GAGTTACGAGGCCAAGTTCCCTGAGAGTAAGTAGAGAGACCTTCATGAGAATGTAAGGAG
AGAGAGAGAGAGAGAG
>CL20.Contig11_All  +  nr
GTGGAAAAGTGGTTACACGTATAGAGCGTTCGTGACCACCTCACTACCTTTCGTGTTCAT
TAGAGCCAGTCATTTGCCCTAGCGAGCGAGCGAGCGAGCGAGCGGGAGATTTCAGATTAA
GAGCAGCTTCAAGTTTCTCCCAGCTTCGTCGTCTTCTCTTGCTTCTTCGAGTTTTTGTTT
ACCAAAGATTTTGTGCATTGAGACGGAGTGGAAGTTATTTATCTCCAAGTATGGACTTTG
ATGAGTATGAGTACCTAGAGAAGACGGTTGAAAACCCCCACGTGGAGACCGAAGTCGAAA
ATGGTAGTGATGAGAAACCCAAATCTGAAGTTAAAGAGCGTAGTAGAAGCTCAAGGCATA
GGAGAGACGAAGACGACGAGGATGGTCGCCGTTCTAAGCGGTCTAGAGACAGAGAGAGGG
ATAGGGATAGGCATAGAAGTAACCGGGAGCACAAAGACAAGGACAGAGGTGGTAGAGATA
AAGAAGAGAGAAACGGGAAAGAGAGAGAGAGGGAGAACAAAGACAATGGTCGTGGCAGTA
AAGTGCGTGACCATGAGAAAGATAGGGAGAGAGATCGATCAGAGAGGCGTCGGAGTCGGG
AAAGAGAAAAGAGCCAGGAGATAGAAACTAAGGAAAGAGACACCAAGGACCGGGATAGGG
ATCGCAGGTCCATTGGTATTGCCTTCTGTACAACTTGATGGGGAACGTTCCGTTTAAGTT
AATCATTGTAATAGAAGGGTCATCTTGTGCTTCACGTGTGTACGCCTATCGGAGAAAAGT
TTATGGACGCCACAAAGACAAAAAGGAGGATAAGGTAGAGCCTGAGGCTGATCCTGAAAG
AGACCAGAGAACAGTTTTTGCTTATCAGATTGCTTTGAGGGCAACTGAAAGGGATGTTTA
TGAATTCTTCTCCAGAGCTGGAAAGGTACGAGATGTGCGGATAATTATGGATCGAATTTC
CAGGCGTTCAAGAGGAATCGGGTATGTGGAGTTTTATGAAACAATGTCAGTCCCTATGGC
TATTGCTCTATCTGGACAGCCTCTTCTTGGTCAGCCTGTTATGGTAAAACCTTCTGAAGC
TGAGAAGAATCTTGTTCAGTCAACAACTGCTGCCGCTGGAGCAGGGGGAATGCTGGGCCC
CTATTCTGGTGGAGCTAGACGTCTTTATGTTGGTAACCTGCATGTGAACATGTCAGAAGA
TGATCTGCGAAAGGTTTTTGAATCATTTGGGAGCGTGGAGCTGGTGCAGGTACCTCGTGA
CGAAACTGGCCATTGCAAGGGATTTGGTTTTGTTCAGTTCGCTCGCCTGGAGGATGCTAG
GAATGCAGTGAATCTGAATGGGCAGTTGGAGATTGCAGGTCGTGCAATCAAGGTGTCAGC
TGTAACAGATCAGACTGAACTCCCAGACGCTGGACAAGCGCAAAACACCGGTGATCTGGA
TGATGATGATGGACATGGCCTTTCTCTGAACGCACAATCCCGGGTAAGCCTCATGCAGAA
GCTCGATCGCAGTGGAACTGCATCAAGCCTGACTGCAGTGCCATCTCCATTGGTGGCTCC
TCTCGTACAAGGGGGTTTTCCTGCTGTTGCCGGTATTTTTCCTGGTGTAAATATTCCAGC
TGTGGTCGACCCTGTTGGTGTCCCCAGCGAATGTCTACTGCTTAAAAACATGTTTGATCC
ATCCACAGAGACTGAACCTGAGTTTGACGAGGACATTAAAGAAGATGTTAAAGACGAATG
CTCCAAATTTGGAGAACTGAATCATATCTTTGTTGACAAGAACAGCATAGGTTTTGTGTA
CTTGCGATTTGAAAATACACAAGCAGCAATGGGAGCCCAACGTGCTCTCCATGGAAGATG
GTTTGCTGGAAAGATGATTACAGCGACTTACATGACAAAGGAGAGTTACGAGGCCAAGTT
CCCTGAGAGTAAGTAGAGAGACCTTCATGAGAATGTA
>CL20.Contig12_All  -  nr
GTGGAAAAGTGGTTACACGTATAGAGCGTTCGTGACCACCTCACTACCTTTCGTGTTCAT
TAGAGCCAGTCATTTGCCCTAGCGAGCGAGCGAGCGAGCGAGCGGGAGATTTCAGATTAA
GAGCAGCTTCAAGTTTCTCCCAGCTTCGTCGTCTTCTCTTGCTTCTTCGAGTTTTTGTTT
ACCAAAGATTTTGTGCATTGAGACGGAGTGGAAGTTATTTATCTCCAAGTATGGACTTTG
ATGAGTATGAGTACCTAGAGAAGACGGTTGAAAACCCCCACGTGGAGACCGAAGTCGAAA
ATGGTAGTGATGAGAAACCCAAATCTGAAGTTAAAGAGCGTAGTAGAAGCTCAAGGCATA
GGAGAGACGAAGACGACGAGGATGGTCGCCGTTCTAAGCGGTCTAGAGACAGAGAGAGGG
ATAGGCATAGAAGTAGCCGGGACCACAGAGACAGAGAGAGAGGTGGTAGGGATCGTGAGA
AAGATAGAGATAAAGAAGAAAGAAACGGTAAAGAGAGAGAAGGGGGCAAAGACAAGGATC
GTGACAGTAAAGTGCGTGACCATGAAAAAGATCGATCACGTCGAAGCAGAAGTCGATCAG
AGAGACGTCGGAGTCAGGAAAGAGGAAAGAGCCAGGAAATAGAAACTAAGGAAAGAGACA
CCAAGGACCGTGATAGAGATCGCAGGTTCATTGGTATTGCCTTCTGTACAACTTGATGGG
GCACGTTCCGTTTAACATTATCATTGTTCTATAAGGGCCATCTCATGCTTCACGTGTACG
CCTATCGGAGAAATGTTTCTCTATTTTGAACTGTCTTAATACTAACATATTGCCTCATAC
CAGAATATGCCTTCTGATATCTTGTCTCTGGCATATTTTTAAAGATGTTGCGACTTGCGA
CTCCTTGTAAATTATGGATGAAGGTATCTAGGATCCAATGATACAAGCTCACGTATTTGT
TATTATGCAGACGCCACAAAGATAAAAAGGAGGATAAGGTAGAGCCTGAGGCTGATCCTG
AAAGAGACCAGAGGACAGTTTTTGCCTATCAGATTGCTTTGAGGGCAACTGAAAGGGATG
TTTATGAATTCTTCTCCAGAGCTGGAAAGGTACGAGATGTGCGGATAATTATGGATCGAA
TTTCCAGGCGTTCAAGAGGAATCGGGTATGTGGAGTTTTATGAAACAATGTCAGTCCCTA
TGGCTATTGCTCTATCTGGACAGCCTCTTCTTGGTCAGCCTGTTATGGTAAAACCTTCTG
AAGCTGAGAAGAATCTTGTTCAGTCAACAACTGCTGCCGCTGGAGCAGGAGGGATGCTGG
GCCCCTATTCTGGGGGCGCTAGACGACTTTATGTTGGTAACCTGCATGTTAACATGTCAG
AAGATGATCTGCGAAAGGTTTTTGAATCATTTGGGAGTGTGGAGCTGGTGCAAGTACCTC
GTGACGAAACTGGCCATTGCAAAGGGTTTGGTTTTATTCAGTTTGCTCGCTTTGAGGATG
CTAGGAATGCACTGAATCTGAATGGGCAGTTGGAGATTGCAGGTCGTGCAATCAAGGTGT
CAGCTGTAACAGATCAGACTGAACTCCCAGACGCTGGACAAGCGCAAAACACCGGTGATC
TGGATGATGATGATGGACATGGCCTTTCTCTGAACGCACAATCCCGGGTAAGCCTCATGC
AGAAGCTCGATCGCAGTGGAACTGCATCAAGCCTAACTGCAGTGCCATCTCCATTGGTGG
CTCCTCTCGTACAAGGGGGTTTTCCTGCTGTTGCCGGTATTTTTCCTGGTGTAAATATTC
CAGCTGTGGTCGACCCTGTTGGTGTCCCCAGCGAATGTCTACTGCTTAAAAACATGTTTG
ATCCATCCACAGAGACTGAACCTGAGTTTGACGAGGACATTAAAGAAGATGTTAAAGACG
AATGCTCCAAATTTGGAGAACTGAATCATATCTTTGTTGACAAGAACAGCATAGGTTTTG
TGTACTTGCGATTTGAAAATACACAAGCAGCAATGGGAGCCCAACGTGCTCTCCATGGAA
GATGGTTTGCTGGAAAGATGATTACAGCGACTTACATGACAAAGGAGAGTTACGAGGCCA
AGTTCCCTGAGAGTAAGTAGAGAGACCTTCATGAGAATGTAAGGAGAGAGAGAGAGAGAG
AG
>CL20.Contig13_All  -  nr
TGAATCTGGCAAGTGGTACCTATCGAGAGATAGCGACCACCTCACAAAGCTTCGACTTCA
CAGCCATTCTATTGCCCTAGATTTCTAGCGAGCGGGAGATTTCTAGATTGAGAGAAGCTT
CGAAGTTCTCCCAGTTCGTCGCTTACTCTCCCTTCTTCGAGTTTCGTTACCAGAGATTCT
TGGCATTGGTGTTGAAGTTATGGACTTTGATGAGTATGAGTACTTAGAGAAGACAGTTGA
GAATCCTCACCTGGAGAACGAAGTTGGAAATGGTGGTGATGAGAAACCTAAATCTGAAGT
GAAAGAGCGGAGTAGAAGCTCAAGGCATAGGAGTGATGAGAAGAGGGATGAAGACGAAGA
TGGTAGGCGTTCTAAGCGGTCCAGATCACACCACCGTTCACGATCTAGAGACAGAGAGAG
GGATAGGCATAGAAGTAGCCGGGACCACAGAGACAGAGAGAGAGGTGGTAGGGATCGTGA
GAAGGATAGAGATAAAGAAGAAAGAAACGGTAAAGAGAGAGAAGGGGGCAAAGACAAGGA
TCGTGACAGTAAAGTGCGTGACCATGAAAAAGATCGATCACGTCGAAGCAGAAGTCGATC
AGAGAGACGTCGGAGTCAGGAAAGAGGAAAGAGCCAGGAAATAGAAACTAAGGAAAGAGA
CACCAAGGACCGTGATAGAGATCGCAGGTTCATTGGTATTGCCTTCTGTACAACTTGATG
GGGCACGTTCCGTTTAACATTATCATTGTTCTATAAGGGCCATCTCATGCTTCACGTGTA
CGCCTATCGGAGAAATGTTTCTCTATTTTGAACTGTCTTAATACTAACATATTGCCTCAT
ACCAGAATATGCCTTCTGATATCTTGTCTCTGGCATATTTTTAAAGATGTTGCGACTTGC
GACTCCTTGTAAATTATGGATGAAGGTATCTAGGATCCAATGATACAAGCTCACGTATTT
GTTATTATGCAGACGCCACAAAGATAAAAAGGAGGATAAGGTAGAGCCTGAGGCTGATCC
TGAAAGAGACCAGAGGACAGTTTTTGCCTATCAGATTGCTTTGAGGGCAACTGAAAGGGA
TGTTTATGAATTCTTCTCCAGAGCTGGAAAGGTACGAGATGTGCGGATAATTATGGATCG
AATTTCCAGGCGTTCAAGAGGAATCGGGTATGTGGAGTTTTATGAAACAATGTCAGTCCC
TATGGCTATTGCTCTATCTGGACAGCCTCTTCTTGGTCAGCCTGTTATGGTAAAACCTTC
TGAAGCTGAGAAGAATCTTGTTCAGTCAACAACTGCTGCCGCTGGAGCAGGGGGAATGCT
GGGCCCCTATTCTGGTGGAGCTAGACGTCTTTATGTTGGTAACCTGCATGTGAACATGTC
AGAAGATGATCTGCGAAAGGTTTTTGAATCATTTGGGAGCGTGGAGCTGGTGCAGGTACC
TCGTGACGAAACTGGCCATTGCAAGGGATTTGGTTTTGTTCAGTTCGCTCGCCTGGAGGA
TGCTAGGAATGCAGTGAATCTGAATGGGCAGTTGGAGATTGCAGGTCGTGCAATCAAGGT
GTCAGCTGTAACAGATCAGACTGAACTCCCAGACGCTGGACAAGCGCAAAACACCGGTGA
TCTGGATGATGATGATGGAGCGGGCCTGTCTCTGAATGCACAATCGCGGGCTGCACTCAT
GATGAAGCTCGATCGCAGCGGAACTGCATCAAGCACTGGCCTTACTGCAGTTCCATCTAT
TCTCGGTGCAACTTCGACCGTCTCTCCGCTTGTTGCTCCTCTTGTACAAGGGGGATTCCC
TGCTGTTGCTGGACTCGCAGGGCTTGGTGTAAATGTTCCAGCTGTTGTCGACCCAGTTGG
TGTCCCCAGCGAATTTCTACTGCTTAAAAACATGTTTGATCCATCCACAGAGACTGAACC
CGAATTTGATAAGGACATCGAGGAAGACGTTCGAGATGAATGCTCCAAGTTCGGAGAACT
GAATCATATCTTTGTTGACAAGAACAGCATGGGTTTTGTCTACTTGAGATTTGAGAATGC
ACAAGCAGCAATGGGAGCGCAACGTGCTCTCCATGGAAGATGGTTTGCTGGAAAGATGAT
TACAGCGACTTACATGACTACGGATACTTACGAGGCCAAGTTCCCTCAGAGTAAGTAGAG
CTTCATGAGACCGTAAGCCTGGGAAAAATCAGGTTTGTATTCTGGTGGAGCAGAGAAACA
GTTCTTTTTTTAGTATGGTCTTTAAAGCATCAGTGAAAGATGGTATTTAAGATAATGAAG
CTTTTGTCTTGTGGCTATTGAAAAAATGCAAATGTTCGATGAACGTTTCTTATATTATTA
AACTCTCTCGATATTGTTTGTGTTGGTTACTTTCTGTCTTTCATAGATGAGAACCTTTCT
TTAAGTTCAATATAGTATCTTGTATTATGCCAACACATTTTAGATCTTAATAAGAACGCT
TTATATTTG
>CL21.Contig1_All  +  nr
TCTCACGCCGCATCTCTAAAACCTCTCCAATTTCTCCGGCGGTTCACTCTCACCGGAAAT
CAGAGTACTTCATCATCTTCAGATTCCCCCGTCATCTATGTACCGCTGATTCCTCTGTTG
ACGAGAAGGGTATCTATAAAAATGGCTTCAAGAGCGATCGTTAGGAGAAAGAGTCAAATT
TATGATTACTTGAGTGTCTATGCTCGTTCAGCTCAAAGCTTTCAATCTCAGACGGTTAGT
TCACATGCTCATCACTCTCTCATCAACCATCCTCCCGTGGAACCTAACCGTGTAACCAAA
GACAAGTCCTTTACAGGAGGATTTGGTCTCCTCCTGTCACCTTCTAGAAACGGATATTTC
AATCGTAGCTTCCATGGTTCTTCTCACTTCTCGAGCATTGAAACTGGTTCTTCTCTGGGG
ATGAGATACATGAGCATATCTATACGTAATGCTACTACAGCTGCAGCTAATAAACCGGAA
GAAGAGGATAAGAAAGATGGTGAGGTTGGTGTGAGTAGGAAAGAGGCGTCTCCCGAGGAA
TGTGACCAAGCTGTTGAGAGTTTAAGCAGTGTTAAAGCAAAGGCGAAGGCTAAACGTCTA
CAAGAATCCAAAAAGGTTGCTAGATCGATAGTACAGAGGATATGGGCGTTTGTTCTTGGG
ATTGGTCCTGCTTTAAGAGCTGTTGCCTCCATGAGCAGGGCGGATTGGGCTATAAAGCTC
ACTCACTGGAAACATGAGTTTGTATCAACATTGAAACATTATTGGCTGGGGACGAAACTA
CTCTGGGCTGACACTCGAATCAGTTCAAGGTTGCTGCTCAAGTTGGCTGGTGGAAAGAGT
CTCTCTAGAAGAGAAAGGCAACAGCTAACTCGAACTACTGCTGATATCTTTAGATTAGTG
CCGTTTGCTGTGTTCATTCTCGTGCCGTTTATGGAGTTTCTGCTACCAGTTTTCTTGAAG
CTCTTCCCTAATATGTTACCGTCAACTTTCCAGGACAAGATGAAAGAAGAGGAGGCTCTA
AAAAGAAGGCTGAATGCAAGGATGGAGTACGCAAAGTTTCTCCAAGATACTGTGAAAGAG
ATGGCAAAGGAAGTCCAAACCTCGCGCAGTGGAGAGATAAAAAAGACAGCAGAAGATTTA
GATGGATTCATGAACAAGGTCAGAAGAGGAGTTGGTGTTTCAAATGATGAAATTTTGGGC
TTTGCAAAACTATTCAATGATGAGCTTACATTGGATAACATTAACAGGCCTCGATTGGTA
AATATGTGCAAATACATGGGCATTAGCCCATTTGGAACGGATGCATACTTACGTTACATG
CTTCGGAAAAGATTACAGGAGATTAAAAAGGATGATAAGTTGATCAAAGCTGAGGGTGTG
GAGTCTCTCTCAGAAGCTGAACTTCGCCAAGCTTGCAGATACAGAGGAATGCTTCAATTA
GGTTCAGTTGAAGAAATGAGACTGCAGTTAATTGACTGGCTGGATTTGTCCCTCAACCAT
TCAGTTCCATCATCCCTCTTAATTCTCTCTAGATCTTTCTCGATGTCTGGGAAACTCAAG
CCGGAAGAGGCTGTCCAAGCTACTCTCTCTTCTCTGCCGGATGAGGTTCTGGACACAGTT
GGGGTCACAGCTCTGTCATCAGAAGATTCTGTATCAGAAAGGAAGAGGAAGTTAGAATAC
TTAGAAATGCAAGAAGAATTAATCAAGGAGGAAGAGGATGAAGAAGAGGAGGAAATGGCA
AAGATGAAAGAGTCTGCTTCAAGCCAAAAAGATGTAGCATTGGATGAGATGCTGGCTTCT
ACAGCTAAAGATGCTAATGAACAAGTGAAAGCCAAAACTCTTGAGAAACATGAGCAGCTC
TGTGAGCTCAGTCGTGCATTGGCAGTTTTAGCTTCCGCATCTTCTGTTAGCATGGAGCGT
GAAGAGTTCCTTAAACTAGTTAAAAAGGAGGTAGATCTATACAACAGCATGGTAGAGAAA
GGTGGTACAGATGATGAGGAAGAAGCTAGGAAAGCTTACTTAGCTGCTCGAGAAGATAGT
GACCGAAGTGCGCAGAAAGCAATCGCTGATAAAACTTCCTCTGCACTGTTAGATAGGGTT
GAGTCAATGCTCCAGAAACTGGAAAAGGAAATAGATGACGTCGATAACAAGATTGGAAAC
CGCTGGCGACTCCTGGACAGAGACTATGATGGAAAGGTAAGCCCAGATGAAGTTGCATCG
GCTGCGATGTACCTAAAGGACACATTGGGCAAAGAGGGAATTCAAGAGCTTATTCAGAAT
CTTTCCAAGGATAAAGATGGCAAAATTCTGGTGGAAGATTTGGTGAAGTTAGCGAGCGAG
ATTGAAGATGCTGAAGAAGCAGCTGAGGAGGCGAATGAGCCAACCAAGCCTTGAGATTCT
TTGTTCTTTGTGTGTTATCACGTTCACGATTCTTATTTCTGTTTACTGGAAAGTAAAATT
CATATAGTATGACGAAATCTATCATAATAAGTCTCTTGACATATTTTTTTGTTTTCAACA
CTATTGGTGCCTTTTCTATGAGTTGCTACGAG
>CL21.Contig2_All  +  nr
CGACGATTCATTTGACGCTCGAACTATCCTCCAGTTTCTCTCTCGCGTTTGATCGATCCT
TCCTCTTCCTGCGTCGTTGTAGATATAACATCGTAGAGTTGGGCCTTGATGGTATGTAGC
TGGTTCCATACTGTATAGAGCTTAAACATTACTGCAAAAAAATGGCTTCAAGAGCGCTTC
TCCGAAGAAGAAACTATATCGTTAAGTCTCTAAGTGAACAGTTTAACACGATCCAATGTC
TTTCAAGCGTTGAACGTCAAGGAAAGCTCGGATATGAGAACATTAGGGGTGTGGATTCTG
GAAAACCTGATTCCAATTTGCTTTCTTTTCTCAAGAATAAAGAGTCGTTCACCTCACTGG
AGGGGTTTCATGGAAGTCGATTGCCTCAGTCTCCTAATTTTAGTAATGGAGTAGGAAAGT
TAGAGTTTCCTTACCCGTTGGGGTATAGATTGGTTCAACAGTCTTTGTGGTCTTCTGTGG
CAACGGCTAACAAGGCTGATGATGATAAAAAGGGAGAAAAGATTACTTCACAAAGCAAAG
AAGCTTCTCCAGAGGAGTGTGATGAAGCTGTCGAGGGGCTGAGTTTAGCTAAAGCCAAAG
CTAAAGCGATGAAATTGGAAGAATCACTCAAATCTGATATATCCATTATGCAACGTGTGC
GGGCGTTTCTTCTTGGGATAGGTCCTGCTTTGAGAGCTATTGCATCCATGAGCAGGGAAG
ACTGGGCCAAAAAGCTTCGCCATTGGAAAGATGAATTTAAATCTACCCTGCAACACTACT
GGCTGGGGACAAAGTTGCTCTGGGCTGATATCAGGATTAGTGTTAGGCTGCTTGTTAAAC
TTGCTAATGGGAAAGGTCTCTCTAGGAGGGAACGACAGCAACTCACTCGAACCACTGCCG
ACATTTTTAGATTAGTCCCGGTTGCAGTTTTCATTATTGTCCCGTTCATGGAGTTCTTGC
TACCGGTAGCTCTTAAGCTGTTTCCAAACATGCTTCCGTCAACTTTCCAGGACAAGATGA
AAGAAGAGGAGGCTCTAAAAAGAAGGCTGAATGCAAGGATGGAGTACGCAAAGTTTCTCC
AAGATACTGTGAAAGAGATGGCAAAGGAAGTCCAAACCTCGCGCAGTGGAGAGATAAAAA
AGACAGCAGAAGATTTAGATGGATTCATGAACAAGGTCAGAAGAGGAGTTGGTGTTTCAA
ATGATGAAATTTTGGGCTTTGCAAAACTATTCAATGATGAGCTTACATTGGATAACATTA
ACAGGCCTCGATTGGTAAATATGTGCAAATACATGGGCATTAGCCCATTTGGAACGGATG
CATACTTACGTTACATGCTTCGGAAAAGATTACAGGAGATTAAAAAGGATGATAAGTTGA
TCAAAGCTGAGGGTGTGGAGTCTCTCTCAGAAGCTGAACTTCGCCAAGCTTGCAGATACA
GAGGAATGCTTCAATTAGGTTCAGTTGAAGAAATGAGACTGCAGTTAATTGACTGGCTGG
ATTTGTCCCTCAACCATTCAGTTCCATCATCCCTCTTAATTCTCTCTAGATCTTTCTCGA
TGTCTGGGAAACTCAAGCCGGAAGAGGCTGTCCAAGCTACTCTCTCTTCTCTGCCGGATG
AGGTTCTGGACACAGTTGGGGTCACAGCTCTGTCATCAGAAGATTCTGTATCAGAAAGGA
AGAGGAAGTTAGAATACTTAGAAATGCAAGAAGAATTAATCAAGGAGGAAGAGGATGAAG
AAGAGGAGGAAATGGCAAAGATGAAAGAGTCTGCTTCAAGCCAAAAAGATGTAGCATTGG
ATGAGATGCTGGCTTCTACAGCTAAAGATGCTAATGAACAAGTGAAAGCCAAAACTCTTG
AGAAACATGAGCAGCTCTGTGAGCTCAGTCGTGCATTGGCAGTTTTAGCTTCCGCATCTT
CTGTTAGCATGGAGCGTGAAGAGTTCCTTAAACTAGTTAAAAAGGAGGTAGATCTATACA
ACAGCATGGTAGAGAAAGGTGGTACAGATGATGAGGAAGAAGCTAGGAAAGCTTACTTAG
CTGCTCGAGAAGATAGTGACCGAAGTGCGCAGAAAGCAATCGCTGATAAAACTTCCTCTG
CACTGTTAGATAGGGTTGAGTCAATGCTCCAGAAACTGGAAAAGGAAATAGATGACGTCG
ATAACAAGATTGGAAACCGCTGGCGACTCCTGGACAGAGACTATGATGGAAAGGTAAGCC
CAGATGAAGTTGCATCGGCTGCGATGTACCTAAAGGACACATTGGGCAAAGAGGGAATTC
AAGAGCTTATTCAGAATCTTTCCAAGGATAAAGATGGCAAAATTCTGGTGGAAGATTTGG
TGAAGTTAGCGAGCGAGATTGAAGATGCTGAAGAAGCAGCTGAGGAGGCGAATGAGCCAA
CCAAGCCTTGAGATTCTTTGTTCTTTGTGTGTTATCACGTTCACGATTCTTATTTCTGTT
TACTGGAAAGTAAAATTCATATAGTATGACGAAATCTATCATAATAAGTCTCTTGACATA
TTTTTTTGTTTTCAACACTATTGGTGCCTTTTCTATGAGTTGCTACGAG
>CL21.Contig3_All  +  nr
TCTCACGCCGCATCTCTAAAACCTCTCCAATTTCTCCGGCGGTTCACTCTCACCGGAAAT
CAGAGTACTTCATCATCTTCAGATTCCCCCGTCATCTATGTACCGCTGATTCCTCTGTTG
ACGAGAAGGGTATCTATAAAAATGGCTTCAAGAGCGATCGTTAGGAGAAAGAGTCAAATT
TATGATTACTTGAGTGTCTATGCTCGTTCAGCTCAAAGCTTTCAATCTCAGACGGTTAGT
TCACATGCTCATCACTCTCTCATCAACCATCCTCCCGTGGAACCTAACCGTGTAACCAAA
GACAAGTCCTTTACAGGAGGATTTGGTCTCCTCCTGTCACCTTCTAGAAACGGATATTTC
AATCGTAGCTTCCATGGTTCTTCTCACTTCTCGAGCATTGAAACTGGTTCTTCTCTGGGG
ATGAGATACATGAGCATATCTATACGTAATGCTACTACAGCTGCAGCTAATAAACCGGAA
GAAGAGGATAAGAAAGATGGTGAGGTTGGTGTGAGTAGGAAAGAGGCGTCTCCCGAGGAA
TGTGACCAAGCTGTTGAGAGTTTAAGCAGTGTTAAAGCAAAGGCGAAGGCTAAACGTCTA
CAAGAATCCAAAAAGGTTGCTAGATCGATAGTACAGAGGATATGGGCGTTTGTTCTTGGG
ATTGGTCCTGCTTTAAGAGCTGTTGCCTCCATGAGCAGGGCGGATTGGGCTATAAAGCTC
ACTCACTGGAAACATGAGTTTGTATCAACATTGAAACATTATTGGCTGGGGACGAAACTA
CTCTGGGCTGACACTCGAATCAGTTCAAGGTTGCTGCTCAAGTTGGCTGGTGGAAAGAGT
CTCTCTAGAAGAGAAAGGCAACAGCTAACTCGAACTACTGCTGATATCTTTAGATTAGTG
CCGTTTGCTGTGTTCATTCTCGTGCCGTTTATGGAGTTTCTGCTACCAGTTTTCTTGAAG
CTCTTCCCTAATATGTTACCGTCAACTTTCCAGGACAAGATGAAAGAAGAGGAAGCATTG
AAAAGGAAGTTACTTGCTAGGATAGAATACGCTAAGTTTCTTCAGGAAACGGCCAAAGAG
ATGGCTAAGGAAGTTAAACATTCAAGAACTGGTGAAGCAAAGAAAACCGCTGAAGACCTG
GTTGAGTTTCTAGACAAGGTTCGAAAAGGTCGACTAGTCCAAAACGATGAGATTTTAGGC
TTTGCAAAGCTTTTCAACGATGAGCTTACTTTGGATAACATTAGCAGGCCTCGCTTGGTT
AGCATGTGCAGAATTATGGGTATTAGTCCATATGGAACAGATGCTTATCTGCGATATATG
CTCAGGAAAAGGCTCAGGAGCATTAAGGAAGATGATAAACTGATTAGAGCTGAGGGTGTG
GATTCCCTTTCAGAAGCTGAGCTACGCGAAGATTGCAGGGAACGGGGAATGCTGGGGACG
CTTACAGTTGAAGAGATGAGGCAGCAGCTTCGCGACTGGATGGACTTGTCACTTAATCAT
TCTGTCCCCTCGTCGTTACTGATCCTTTCTAGGGCATTCACGGTTGCCGGAAGAGTTGAG
GCAGATGCTGTCCGGGCAACTCTTTCTTCTCTTCCTGACGAGGTTGTGGATACTGTTGGT
ATTACTTCTCTGCCTTCTGAAGACCCTTTATCTGAGCGACTAAGGAAGTTAGAGTACCTT
GAGATGCAAGACGAACTGATCAAGAAAGAGGAAGAGAAAGAAGAAGAAGAGCTTACAAGG
ATTAAGGATGTTAAAGGTGATGAAGAGGATAAGGCGCTGCAAGAGATGACCATACCAACT
GCCAGAGAAGCACAAGAACAGGCCAGAGCTAGAGTTCTCGAACAGCAAGATGATCTGTGC
AAACTTAGCCGTGCACTGGGCATTTTGGCTTCCGCTTCTTCGGTCTGTAGAGAGCGCGAA
GAATTCCTGCGGCTGGTCAAGAAAGAGGTGGAGTTCTATAATACAATGGTCGAGAGAGAA
GATGTTGATGGTGAAAAAGCTGCAATGAAAGCATACAAAGCAGCTAGAGAAGATAGTGAT
CAAAGTGATGAAGTTGCTGAAGCAGACGAGGTTTCCTCTGCACTAATGGAAAAGGTTGAT
GGTTTGATACAAAACCTGGAGAAGGAGATTGACGATGTGGATATCAAAATTGGCAAAGGA
TGGCAACTTCTTGACAGGGATCGAGATGGAAAGGTCACACCTGATGAAGTTGCAGCAGCT
GCGATGTACCTGAAGGACACACTTGCTAATGAAGGTCTTCAACAACTAATCAGTAGTCTC
TCCAAAGATAAAGAGGGAAGGATTATGGTGGAGGACATTGTAAGGTTGGGGAGGCTGGGA
AGTAAGCCAGAAGAAAATGCATCAGAAGAAGAATCAACTTGAGAGAAAGAGTAACCCTTC
ATATTTTTTTTTTCGAAAACCAAACGAACACTACTACTCGTGTAATGAAGTTAGCTTTTT
AATACTGAGAGAATGCTTACATAATAGAAGGCGGCTAAGATTGAGTGAGACCTTTTGCTA
GTTTATGTGAACAGAGGTTATAACAAAAACAAACTAAGGTTATTTTAAG
>CL22.Contig1_All  -  nr
TGCGAATTCAGGATCAAAAGGGCTGCCGGTTGGAGAAACTAGTTTAGAGAAGGGCCCTGA
TTTTCCTGTGGAAGTAACTAAGGATACAGAAAAGACGGCGGTTGATTCATCCCCCGTGGT
TGAAACTGGGGATGGTAGTGTTATAGGTTCACCATCTGTGAATCCAGAACCACAAAAGCA
CAGTGAAACTAGCTTGGAAACCGACATAGACTTGGGTCTGAAAAGAAAAAGAGACACTGC
AGAAATTGTGATGGATGCATGTACAAATGCAGATGACCGCATTATGATTACTGGTTCGGT
TATTCCTTTTCCACCCGTGTGCGCAAATATTAATCAACCTGAAAGGTGCGGCACATGTCA
AAAACGGCAAAAGGTGAATGATGATTTTAAAGATCTCAGTGTTTGCTCCTGCATTGCTCA
GCCAGTTCAAGAATCTGATCAGGTGGCACAGGATATGAAGGAATGTGGATCCGCTACAAG
CAAAGACTATGGGGAGAACAGGCAGAAGATGCAACAAGATAAATCATTTGATCCCAAATT
GTTGTCGATGTACACCGAGTATTGGGTTCCAGTGCAGCTATCAGATGTACAGGTGGAGCA
ATACTGTTGGACTCTCTTCTCCAAATCTTTATCTCTTTCTTCGCTGTTGAAGAATGATCT
TGTTGGAGCTCTCGAAGAAACTCTCACTTCTGTAAGGAAAACCTGCGACCACCCATATGT
TCTGGATGCATCTTTGAAACAACTGCTCACCAAGAATCTGGAGTTGCAAGAAATCCTAGA
TGTAGAAGTCAAAGCAAGCGGGAAAATTTATCTACTTGGTGCAATGCTAACTCAGATAAA
AGCAAAGGGTTTAAAAGCAGTTGTCTTCTACCAGGCAACACAAAGCCCTGAGGGGCTTCT
GCTTGCTAATATTCTCGAAGATTTTGTGAGTCAAAGATTTGGTCAAAATTCTTATGAGCA
TGGGGTCTCTCTCTCAAAGAAGAACGCTATAAACAATTTCAACAAGGAGAGTGAGTGTTT
TATTCTGCTACTGGAAATACGTGCCTGCAGTCAAAGCATTAAACTCTTACGCGCTGAGGC
TTTTATACTTTTTGGTAGCAGCGTGAATCCATCGCATGATGTTAAGTTCTTAGAGAAGAT
AAAGATTGAGTCGTGCTCTGAAAGAACTAAGATATTCCGGTTGTACTCAGTGTTTACGGT
TGAAGAAAAAGCCCTGATTCTGGCTAGGCAAAATAAGCCTCTAGAGAACCTAAACCGTCC
TCTCACACATGCACTGCTCATGTGGGGGGCTTCATATTTATTTGAGAAGCTGGATCACTT
CCATGGCAGTCAACCACCAGATTCAGGAGGTCCATTAGAACAATCTATTAGGGGCGACGT
GATTCGTGAATTCTCGTCCATACTCTCTTCCAGGGTTGGAGAAGGAAATGTAGGCAAGCT
GTGTCTACTTTTAGAAGCTAAGCATGCCCAGGGAACTTACAGCACTGCTTCTACTCTGTT
TGGTGAAAAATATATCGAGCTGTCAGAGGAAGTAAGTCCAAATATATTTTGGGCAAAGCT
GTTGGATGGAAAGAATCCTAAGTGGAAATATTATTCAGATACTTCGCAAAGGAGTCGAAA
AAGAGTACGGCATCTTCAGGTCTCTGAAGAGACTGCCAAACTTGACAATGGAAAAAATAC
AAAGAAGAAAAAGAAGGCTTCAGATGATGTCACAGTTGTTTACGATGAAAGAAAAGCCTG
TGGGAAGGATCACATGGGGGATTTGGAGTCACCAAAAGTCACAACACGCCAGTCACCATG
TGGATCTGCTTCTGGTACTAACGATGCATTAAATGGAAAAGATGCTAGTGGCTTGTATTC
TGTGGGCGGTTTTATATCTGGAATCCCAGAGGATATGTTAGCTGGCATTGATTGGAGACA
AACTCCGGGCGAATCACAGAAGATTCTCCATGCTGTATTAAAGCCGCAGATAGCAAAACT
TTGCCAAGTTTTGCATCTTTCAGAAAATTTGGCACGCATGGTTGAAAAATTTATTGAATA
TATTATTGAAAACCACCATGTCTGCAAAGAGCCAGCTACAATATTGCAGGCCTTCCAAAT
AGCCTTGATTTGGATTGCAGTCTCGTTCGTAAAGCAAAAGTTTAACCGTGAAGAATCTCT
GGTCCGCGCAAAATCGGAATTAGGTTTCAGTTGCTCTAGAGAAGAGGTAGATTATATCTA
TTCTTTTTTGTACTGCATGAAGAGTCTATTCGTGGGGCGCACACAAGGTTTCCAGGAAAA
GGGTGAAGAATGCATGGCTGAG
>CL22.Contig2_All  +  nr
AAGAGAGAGTGTGCGTGTGTCCCTCCACCGTGAAGGTTGCGCAGAGCTCGAGGAAAGCGA
TTTCGACGACGATTTCTACCGGAGATCTTGCTCGTTCCTCTTCTCTCGTGCAGATGAGAT
GAAGAAAGACGAGAGGAATGGTTCAACGGGAAGGACCGTTTGCACTAGGTCTCTAGCTGT
AGCTTCTGCCTCTGCAGAGGCAGAAAAAGAAACTTCTGGTTTGAGTTTGAGGAGGTCATC
CCGGGGAACATCGTCTACTTCTACGAAGCCAACAACTCCGACTTGTAGTACCGCAAAGTC
AGAGAGACGGACTCCTTCACCTGTTTCCGTTTCAAAAATGTCTAAGAAACGCAAAGCAAG
TCCTTTGAGAAGGTCTAATAAGGGAAAGAGTGTTTCATCTGGTAAGTCTGGCAGGAATGC
TGACACTTCATCAACGGATGTTGTGGGCAAAGCGATAGATAACATCGAAGATTTGACAGG
GGAGGTGAAGAAACAGGAGCCTAGAATGTCAGGCCGGAGTTACAGGGCGTTGTTTAGAGG
GCATCTCAAGGAGAAAGCTTATGCTTCTTCAGTTGATGACGAATTAGTAGTGGTTGGTTG
TTCTCGCCGAGTTCCTGCAGGAAATGATGATGCTAGAGACGATAACAGTTCCCTACATGT
GAATTCAGAATCTAAAGCGCTCCTAGTTGTCGAAACTAGTTTAGACAAGGGCCCCGATTT
TGCTGTGAAACTAGCTAGGGATACAGAAAATATGGTGCTTGATTCATCCCCCATGGTTGG
GGATTACAGTGTTATAGGTCTCAGTGAAACTAGATTAGAAACCGACATAGATTTGCCTCT
GAAAAGAAAAAGGGACACTGCAGAAATTGTGATGGATGCATGTACAAATGCAGATGACCG
CATTATGAGTCCTGATGGGGTTATTCCATCTCCATCCGGATGCACAAATAATAATCAACC
TGAAAGTCGGGGCACATGTCAAAAAGGAAAAAAAAAGGTCAGTCATGATTTTAAAGATCT
CAGTGTTTGCTCCTGCATTGCTCAGCCAGTTCAAGAATCTGATCAGGTGGCACAGGATAT
GATGGAATGTGGATCCGCTACAAGCAAAGACTATGGGGAGAACAGGCATGATACGCGACA
AGATAAACCATATGACCCCAAATTGTCATCGGTGTACCCAGAGTATTGGGTTCCAGTGCA
GCTATCAGATGTACAGATAGAGCAATACTGTCGGACTCTCTTCTCCAAATCTATATCTCT
TTCTTCGCTGTCGAGGAATGATCCTGTTGGAGCTCTCGAAGAAACTCTCACTTCTGTAAG
GAAAACCTGTGACCACCCATATGTTATGGATGCATATTTGAAACAATTGCTCACCAAGAA
TCTGGAGTTGCATGAACTCGTTGATGTAGAAGTCAAAGCAAGCGGGAAACTTCACCTACT
TGATGCAATGCTTACTCAGATAAAAACAAAGGGTTTAAAAGCAGTTGTCTTCTACCAGGC
AACACAGAGCCCTGAGGGGCTTCTGCTTGCGAATATTCTCGACGATTTTGTGGGTCAAAG
ATTTGGTCAAAAATCGTATGAGCATGGGGTTTGTCACTCAACGAAGAACGCTATAAACAA
TTTCAACAAGGAGAGTGAATGTTTTATTCTGCTTTTGGAAACACGTGCCTGCAGTCAAAG
CATTAAACTCTTGCGGGCTGAGGCTTTGATTCTTTTTGGAAGCAGCTTGAATACATCGCA
TGATGTTAAGCTCTTAGAGAAGATCAAGATTGAATCATACTCTGAAAGAACTACACTATT
CCGGTTGTACTCAATATTTACAGTGGAAGAAAAATCCCTGATTCTGGCTAGGCAAAAAAA
GTCTCTGGATAACCTAAACCGTCCTCTCACACATGCACTGCTCATGTGGGGGGCTTCATA
TTTATTTGAGAAGCTGGATCACTTCCATGGCAGTCAACCACCAGATTCAGGAGGTCCATT
AGAACAATCTATTAGGGGCGACGTGATTCGTGAATTCTCGTCCATACTCTCTTCCAGGGT
TGGAGAAGGAAATGTAGGCAAGCTGTGTCTACTTTTAGAAGCTAAGCATGCCCAGGGAAC
TTACAGCACTGCTTCTACTCTGTTTGGTGAAGAACATGTCAAGTTATCAGATGAAACTAG
TCCAAATATGTTTTGGTCAAAGCTGTTGGGTGGAAAGAACCCTATGTGGAAATACTGTTC
GGATACTCCTCAAAGGAGTCGAAAAAGAGTGCGGTATCTTCAGGGCTATGAAGAGACTAC
CAAAGTTGGCAATGGCGGAAACTTAAAGAAGAAAAAGAAAGCTTCAGATGATGTCTCAGT
AGATAACGCTGAAAGAAAAGCCTCTGGGAAGGATCACATGGGGCATTTGGAGTCACCAAA
AGTTGCAACACTTAAGTCATCACATGGATCTGCTTCTGTTACTAATGACTCATTGACTGG
AAAAGATGCTACTGGCTTGTATTCTTTCGGCGGTCATATCTCTGGAATCCCAGAGGATAA
GTTAGCTGGCATTGACTGGCGACAAATTCCGCATGAGTCACAGAGGAGTCTCTATACTGT
TTTAAAGCCGAAGATGGCAAAACTTTGTCCTTCAGAAGATTCGGCAAGCATGGCTGAAAA
GTTTCTTGAATATATTATTGAACACCACCGTGTCTGCACAGAGCCAGCCACCATATTGCA
GGCTTTCCAGATAGCCTTGAGTTGGATTGCAGTCTCGCTCGTAAAGCAAACGTGTAACCG
CGAAGAATCTTTGGTCCGCGCAAAATCGGAATTAGGTTTCAGTTGCTCTGAAGAAGAGGT
AGATTATATATATACTGTTTTGTGCTGCATGAAGAGTCTATTCCTGGGGCGCACACAAAG
TTTACAGTTGGATTGCTTGGGTACTAATTCTAAGCAACCAAATGCTAGTACCAGAAAGGT
GAATGAAAGTCTCTCAGGGGATATAGTGCGTCAGGAAAAGAGTAACACAAAATCGATGCG
TAGCTCAGTCGGTGAAGAATGCATGACCGAGAAGAGAGGTAGCCATTATAGCTCAGTAAC
AAAAGATGTCGAAAAGACTATTAGCGACATCAAAAATATATGCAGAAAGAAACTGCAGAA
GCTTGTACAAACCCACGAGGAAAAAAAGATGGATCTGATCAATAGGAGTGCTGACAAGAA
GCAGGAACTGCAAAATGCGAAAAAGCTGGAAGTATCATATATACGTGTCACCTGTTCAGG
GTTAAGTTCTCAGAGCTTACTGGATAATCTTCAACGTGTGGAAGATGATTTTGAAAGAAC
GAATGATGATCTCAAAATAGAGATGAATGAATGCCTCAAAAAACTAGAGGGAATGCACGA
GGCTGCAAAGAAGAAGTTGGCTGAGGATGAAGCCTGCTGGATTAGTCGGATAGAGAACTG
GGCACAAACTGAATTAATAGATTGTGCTCCCATTCAAAGTGGAAACAACAAGCATCTTAG
TGGATTATGCTCATCGAACACTTCCAAAAATGCTCCTGATGTACAAACTTGCAATGATGC
CAATGGTGAAGCTACTTATGCTGATACAAGTTGCATGGTTGCCAAGGGAAACCAATTGCC
AGAAGCAGAAAACACATTAAGAACCATGTCGGGTGACAACACTCAACAAGTTCATGAAAT
GGTGGCTTCAAGAAATGACAAGGCAATGGATGTCTCAACCTTGTCTCATGAACAGCCTAC
GGACAATGTGGCTACAAAGAGCCGGCCCAATGAGCTCGCTTCTCTTACTGCGCCTGAGAT
TTTGATTCCAGTTGGCCGTCAAGAGGAATCTGTGGCCTTGAACGTGCAGTTGTCAGAATA
TCAGAATTGTGTCAGAGTTACATCAGCGACACCAGATGAAGATGTTCCCTCAAGGGTGCC
AGAGATATCCCAGTCATTTGCAAATCTTGCAAAGTCTGCCTCTTTGGAGTCTTGGTTGAA
TAGAGAGGAGGCTTTGGTTCCAATAGAAAATGACAAAACTGTTCATGCGGGCTCTGATAC
TGATAACATTTTGGACCACCAGAATGAGGAAGCTTGTTCTCTTTACAAGGAGATTCCTGA
CGAGTTGGTGTTGCCTATACCTCACCCTGCGGCTGTGGTAAAGACTAGGGATTCTGCTGA
ATCTAATCAGGATGATCACGAGATATGTCCTATGCCTTCACCGTGTGGACAGCAACCTGA
CCCAGCAACAAACATTCAGGGCAAAAATATTGACACACCTATTGAGCCTCAGCCAGCTGG
ATCTCATATGCCTTCTTCACCGTTGCCACCTTCACCGACTGGAAATCAGCCTAATTCAGG
CGCAAACATTGAGAGACAAAATATCAGCACTTCAGCTGAGCCACACATAGCTGGTCCAGG
TGTAGTAGAGATTGGTGTTTCCGCAGTATCAGATCAGGAAATAATGGGTGCTCAGAATGC
ATGCTCTCTGCCATCTCCATTGATTGGAACTCAGGCTGACCTAGCAACAAACACTGAGGA
CCAAAATATTACAACAGTAGCTCAGCTTCATACATCTGGATCAGATGCAGTAGAAACTGG
TCGGGATGCATCTCCGCTGCCAGTTTCTTCGCCTGAAAATCAATCTGATGCAGCTGTTAC
AACCGAGGGCTTAAATAACAACACAACAATGGCTGCGCCTCACACAACTGGATCAGAAGC
ATGTGAAATGGAAGTAGCAGAGCCTGATGCCCAAGTAGAACAATCAACCTTTGCCAATAA
CGTTGCAGCCCTTGTCCATGAAGTTGTCGTGGAGCCTTCAGCAGGTGTAACAGCTCCTGT
TTCATCACATCTTAACAATGTTACGGGACAGAGTGCTACTCAAACTGTTCCTCAAATACC
TTTCCCTGTGTTCAGCGACCCATTTCAGCATGAACTGGAGAAGTTGCGGAGAGAATCAGA
GAACACAAAGAAGACTTATGAAGAGAAGAAATCAGTTTTAAAAGCTGAATTCGAGAGGAA
GATAACCGAACTACAAGCAGAGTATCAAAGAAAGTTTCATGAGGTAGAAGTTGAGCATAC
AGCCAAAGCGACAAAGTTACAGACGACCAAGAACTTTATTATAATGAACAAGCTGTTGAC
GAATGCGTTCTTGTCTAAATGTACGAGCAGAATGGAATCTCATCCCTCGGCAGCTCCAAG
GGGTAGAATTCAGCAGCTAGCACAGAGAGCAGCACAAATGAGCGCACTGAGAAATTATTA
CACAGCTTCGGCTCCTGCTCCTATGCAGCCTCCTCAGGCATCTTCTTTTCCATCTTCAGT
TTCTCGCTCATCATACCTTCCTCCGAGTTCCACCACGCACTGCCCAATGCCTCAGCTAAG
ACAACCTCTCATCTCCAACCTATCTCCATCTTTGTCAGCTTCTCCTGCAAGTGCAACTAA
TTTAGCTGTCAATGGAAGACTAGTTTCTCCTGCACCGCATATAAACAACCCATATAGATC
ATCATCCTCTTCAATTCCCATCCCCACAACTACTCCAACCTCATCAGCTGTTCCTCAAGC
TTTAACATATTCAACTGCGGTAACTCAGCAGCAAGAACAACAACAGAACTTGGGGAGTGG
GTTGCAGAGGAGCAGTGATGTGGTTTGTCTCTCTGATGACGAGTGATGTAATCTTGTGAT
GCTTAGCGTAAAATAATTATCTGACTTAGAGTTGTATAACCTAATAATACTGTAATGTAT
AAGTAGTAGGATTTCCTATAACTTTGAAACTTGGGAAATCAAATTCAGTGAGAGACACGG
TCCGCCACGGTTTTCTTCCGGCGTTCGAGAATGATTATAGAATTCAGAAGTTTATAAAAT
ACACTGATTGAAATTTG
>CL22.Contig3_All  +  nr
AAGAGAGAGTGTGCGTGTGTCCCTCCACCGTGAAGGTTGCGCAGAGCTCGAGGAAAGCGA
TTTCGACGACGATTTCTACCGGAGATCTTGCTCGTTCCTCTTCTCTCGTGCAGATGAGAT
GAAGAAAGACGAGAGGAATGGTTCAACGGGAAGGACCGTTTGCACTAGGTCTCTAGCTGT
AGCTTCTGCCTCTGCAGAGGCAGAAAAAGAAACTTCTGGTTTGAGTTTGAGGAGGTCATC
CCGGGGAACATCGTCTACTTCTACGAAGCCAACAACTCCGACTTGTAGTACCGCAAAGTC
AGAGAGACGGACTCCTTCACCTGTTTCCGTTTCAAAAATGTCTAAGAAACGCAAAGCAAG
TCCTTTGAGAAGGTCTAATAAGGGAAAGAGTGTTTCATCTGGTAAGTCTGGCAGGAATGC
TGACACTTCATCATCGGATGTTGTGGGCAAAGCGATAGATAACATCGAAGATTTGACAGG
GGAAGTGAAGAAACAGGAGCCTAGAATGTCAGGCCGGAGTTACAGGGCGTTGTTTAGAGG
GCATCTCAAGGAGAAAGCTTATGCTTCTTCAGTTGATGACGAATTAGTAGTGGTTGGTTG
TTCTCGCCGAGTTCCTGCAGGAAATGATGATGCTAGAGACGATAACAGTTCCCTACATGT
GAATTCAGAATCTAAAGCGCTCCTAGTTGTCGAAACTAGTTTAGACAAGGGCCCCGATTT
TGCTGTGAAACTAGCTAGGGATACAGAAAATATGGTGCTTGATTCATCCCCCATGGTTGG
GGATTACAGTGTTATAGGTCTCAGTGAAACTAGATTAGAAACCGACATAGATTTGCCTCT
GAAAAGAAAAAGGGACACTGCAGAAATTGTGATGGATGCATGTACAAATGCAGATGACCG
CATTATGAGTCCTGATGGGGTTATTCCATCTCCATCCGGATGCACAAATAATAATCAACC
TGAAAGTCGGGGCACATGTCAAAAAGGGAAAAAAAAGGTCAGTCAGGATTTTGAAAATCT
GCGTGTTTCCTCCTGCATTGCTCAGCCAGTTCAAGAACCTGATCACTTGGCGCAGGAATC
TGGACCCGCTTCAAACAGAGACTATGGGGAGAACAGGCATGATACGCGACAAGATAAACC
ATATGACCCCAAATTGTCATCGGTGTACCCAGAGTATTGGGTTCCAGTGCAGCTATCAGA
TGTACAGATAGAGCAATACTGTCGGACTCTCTTCTCCAAATCTATATCTCTTTCTTCGCT
GTCGAGGAATGATCCTGTTGGAGCTCTCGAAGAAACTCTCACTTCTGTAAGGAAAACCTG
TGACCACCCATATGTTATGGATGCATATTTGAAACAATTGCTCACCAAGAATCTGGAGTT
GCATGAACTCGTTGATGTAGAAGTCAAAGCAAGCGGGAAACTTCACCTACTTGATGCAAT
GCTTACTCAGATAAAAACAAAGGGTTTAAAAGCAGTTGTCTTCTACCAGGCAACACAGAG
CCCTGAGGGGCTTCTGCTTGCGAATATTCTCGACGATTTTGTGGGTCAAAGATTTGGTCA
AAAATCGTATGAGCATGGGGTTTGTCACTCAACGAAGAACGCTATAAACAATTTCAACAA
GGAGAGTGAATGTTTTATTCTGCTTTTGGAAACACGTGCCTGCAGTCAAAGCATTAAACT
CTTGCGGGCTGAGGCTTTGATTCTTTTTGGAAGCAGCTTGAATACATCGCATGATGTTAA
GCTCTTAGAGAAGATCAAGATTGAATCATACTCTGAAAGAACTACACTATTCCGGTTGTA
CTCAATATTTACAGTGGAAGAAAAATCCCTGATTCTGGCTAGGCAAAAAAAGTCTCTGGA
TAACCTAAACCGTCCTCTCACCCATGCACTGCTCATGTGGGGGGCTTCATATTTATTTGA
GAAGCTGGATCACTTCCATGGCAGTCAACCACCAGATTCAGGAGGTCCATTAGAACAATC
TATTAGGGGCGACGTGATTCGTGAATTCTCGTCCATACTCTCTTCCAGGGTTGGAGAAGG
AAATGTAGGCAAGCTGTGTCTACTTTTAGAAGCTAAGCATGCCCAGGGAACTTACAGCAC
TGCTTCTACTCTGTTTGGTGAAAAATATATCGAGCTGTCAGATGAAGTTAGTCCAAATAC
ATTTTGGGCGAAGCTGTTGGATGGAAAGAATCCTAAGTGGAAATATTATTCAGATACTTC
GCAAAGGAGTCGAAAAAGAGTACGGCATCTTCAGGTCTCTGAAGAGACTGCCAAACTTGA
CAATGGAAAAAATACAAAGAAGAAAAAGAAGGCTTCAGATGATGTCACAGTTGTTTACGA
TGAAAGAAAAGCCTGTGGGAAGGATCACATGGGGGATTTGGAGTCACCAAAAGTCACAAC
ACGCCAGTCACCATGTGGATCTGCTTCTGGTACTAACGATGCATTAAATGGAAAAGATGC
TAGTGGCTTGTATTCTGTGGGCGGTTTTATATCTGGAATCCCAGAGGATATGTTAGCTGG
CATTGATTGGAGACAAACTCCGGGCGAATCACAGAAGATTCTCCATGCTGTATTAAAGCC
GCAGATAGCAAAACTTTGCCAAGTTTTGCATCTTTCAGAAAATTTGGCACGCATGGTTGA
AAAATTTATTGAATATATTATTGAAAACCACCATGTCTGCAAAGAGCCAGCTACAATATT
GCAGGCCTTCCAAATAGCCTTGATTTGGATTGCAGTCTCGTTCGTAAAGCAAAAGTTTAA
CCGTGAAGAATCTCTGGTCCGCGCAAAATCGGAATTAGGTTTCAGTTGCTCTAGAGAAGA
GGTAGATTATATCTATTCTTTTTTGTACTGCATGAAGAGTCTATTCGTGGGGCGCACACA
AGGTTTCCAGGAAAAGGGTGAAGAATGCATGGCTGAGAAGAGAGGTAGTCACTATAGCTC
AGTAACAAAGGATGTTGAAAAGACTATTAGCGACATCAAAAAGAAATGCAGTAAGAACCT
GCATAAGCTTGTACAAACCCACGAGGAAAACAAGATGGACCTGATGAATAGGAATGCTGA
CAAGAAGCAGGAACTTCAAACTTGTAAAAAGGTGGAAGCATCATTTATTCGTGTCACCTA
TTTAGGTATAAGTACTCAGAGCTTACAGGATGCTCTCCAACGGCTGGAATATACTTTTGA
AAGAAAGTTTAATGATCTCAAAGGAGAGTTGGATACGTGCCTTGAAAGTCTAGAGCAAAT
ATACGAGGCTGCAAAGAAGAAGTTGGCTGAGGATGAAGCCTGTTGGATTAGTCGGATAGA
GAAATGGGCACTAGCTGAATTAAGAAATGGTGCTCCCATTCAAAGTGGCAACAACAAGCA
TTTTAGTGGATTATGCTCATCAAACACTTCCAAAAATGCTCCTGATGTACAAACTTGCAA
TGATGCCAGTGGTGAGGCTACTTACGCTGAAACGAATTGCATGGCTTCCAAGGGAAATCA
AGTGCCAGAAGCAGAAACCATATTAAGAACCATGTCTGGTGGCATCACTCAACAAGTTCA
TGAAATGGTGGCTTCAAGAAATGATGAGGCGATGTATGACTCTACCTTGTCTCGTGAACA
GCCTACAGAGAATGTGGCTACAAAGAGCCAGCCCGATGAGCACCCTTCGATCACTGCGCC
TGAGATTTTGAATCCTGCTGGCTGTCAAGAGGAATTTGCAGCCTTGAACGTGCAGTTGTC
AGAATACCAAATTCGTGACAGAGTGACATCAGCGACACCAGATGAAGATGTTCCCTCAAG
GGGGTCAGAGTCTGCCTCTCTCGACTCTTCTTTGAATAGAGAGGAGGCTTTGGTTTCAAT
AGAAAATGATAGAACAAGTCATGCGGACAACATTTTGGACCAGCAGAATGAGGAAGCTTG
TTCTCATGACAAGGAGATTCCTGACGAGATAGCATTGCATATACCACACCCTGCGTCTTT
GGTAAAGACTAGGGGCTCTTCTGAATCTGATCAGGTGGATCACGAGATATGTCATATGCC
TTCTTCACCGGGAGGACAGCAACCTGATCTAGCAGAAAACTTCCAGGGCCAAAACATTGA
ATCAGCAATTGAGGCTCAGGCAGCGGGATCTCCTATGTCTTCTTCACCGGGTGGAAAGCA
ACCTGACTTAGCAG
>CL23.Contig1_All  -  nr
TTCAATTCCTCTTTGTATTTTATAAAAACCCTAATTGGGTTTCTAGATTTTCTGGATTAA
ATCAATTTCGAATTCAAAAATTCGTTCTTTTTTTTTTCCTTTAGGGTTTTCAATTTGATT
TCTAAAAACTGAAACTTAAAGAAAGAAACAGAGAGGTTCAATAATGGTGGTAGCAACGAC
CATAGCGCTTTACGCGAGTCCACCGAGCACTGTATGCTCCACACCACACCAGATCAACGT
CTCCTGCGACCTCGATCTCAATCTTCCATCTTCTTCTTCCACCACAATCGGTGGTCTCTC
TCTGCTCTTCAAATCATCTCCTTCCTCCTCCTCCTCCTCTGCTTCACACCCAACCTTAGG
AGAAGAATTAGCTTCAATACGAACCGAAGATCATCGAACCAACTTAACCGGTTCCTTCTC
TTATTCCCCGACCAAGTTCGTCGCTTCTTCTTACCTCAAACGAGACCACCAAAGTAGCCC
TGTCTCCGTCCTCCACGGTCCAATCTCTTCCAACAACAGCCCTCTCCGTGTAGGGTCCAC
CAGATTGTTCAATGGGTTCATCAGGAAAGCGGTGGGATCGTGTGTTGACTACGAGACAGA
AGACTCTGTTCTCGTCGATGAGCAGCTTCCTTTCCCCATGGACGATGGTTTCGAGAGAAG
GCAACCATACGCTAGAGATTTGCTTAGACGTGCTCAGCTGAAACACAAAATCTTCGAAGA
TGAGTCTGTCATCAAAGCTTTTTACGAAGCAGAGAAAGCTCATCGAGGACAGATGAGAGC
TAGTGGTGATCCTTACCTTCAACA
>CL23.Contig2_All  -  nr
AAAAAAAATCTCAATTTCTCTCACAATCTCTTCGATTTTCATGTTTGAAATTGTATATAC
TATATAATAGATCGATTTTTATTTTCTTGTTTGTGTATAATTCTCCCAAAAAGTTTTTTT
TCCCTCTTCTGTTGAGCTTTTCTAGGGAAAAATCTTCGTTTCCTGGGAAATTAACAAAGC
TGTGAATTCAATATCGATTTCAAAAAAATCGGGTTTTCCAGTTTAATTTGTGAAAATAGT
AAGTAAACCATGGTGGTAGCAACGACCATAGCGCTTTACGCGAGTCCACCGAACACTATA
TGCTCCACACCTCACCAGATCAACCCCCATGTCTCCTCCTGCGATCTCGATCTCAACCCT
AGATCCTCACCGTCGACGGCCTCCCCCACAATCGGAGGCCTCTCTCTGCTTTTCTCCGCC
GCATCCGTCAAATCCTCCTCGTCGTCTTCTCACCCAACCGTGGGAGACGAGCTAGCTTCC
CTACGCCATGAACGAACCGATGATCGGACCTTAAGCGGCTCCTTCTGTTACTCTCCCAGC
AAATTCATCGCTTCTTCTTCTTCGTACCTTAAACGTGACCACCAAAGCCCCGTCTCCGTG
TCGGTGCTCCACGGTCCGATCTCGTCGAGCAACAGCCCTCCGATGAGAAGCTTCAGTGGC
GGTGGTGGTGGATCTCTCCGTGTAGGATCCAGCAGATTGTTCAATGGTTTCGTCAGGAAA
GCTGTAGGCTCGTGTGTGGATTACTACGATGTAGATGAGCAGCTTCCGTTCACCATGGAC
GACGGTTTCGAAATAAGACAACCGTACGCTAGAGATTTGCTTCGACGTGCTCAGCTCAAA
CACAAAATCTTCGAAGATGAGTCTGTGATTAAAGCTTTTTACGAAGCAGAGAAAGCTCAT
CGAGGACAGATGAGAGCTAGTGGTGATCCTTACCTTCAACACTGTGTTGAGACTGCTATC
TTGTTGGCTGAGATTGGAGCTAATTCGACTGTTGTTATAGCTGGGATTCTACATGATACT
CTAGACGATTCCTTTATGAGCTATGATTATATCCTCAGAACTTTTGGTTCTGGAGTTGCT
GATCTTGTCGAAGGGGTGTCTAAGCTAAGCCAGCTAAGTAAACTTGCTCGGGAAAACAAC
ACGGCGTGTAAAACCGTTGAGGCAGATCGTCTGCACACTATGTTCCTTGCGATGGCTGAC
GCGAGAGCTGTTCTTATAAAGTTAGCTGATCGGTTACATAACATGGTGACACTCTACGCT
TTGCCTCCGGATAAGCAGCAGAGGTTTGCTAAAGAGACTCTGGAGATATTTGCGCCTCTG
GCTAATCGGTTGGGAATCTCTAGCTGGAAAGTTGAGCTTGAGAATCTGTGTTTCAAGTAT
CTCCATCCTGACCAGCACCACGAGATGTCAGCTATGCTCGAGGACTCGTTCGATGAAGCT
ATGATTACATCCGCGATTGAAAAAATGGAGCAAGCGCTTAAGAAAGAAGGCATTTCTTAC
CATGTTCTCTCTGGACGGCACAAGAGCTTGTATAGTATCTACTGCAAGATGTTGAAGAAG
AAGCTAACGGTGGAAGAGATTCATGACATTCATGGGCTACGTTTGATTGTTGACAATGAG
AAAGATTGTTACAAGGCCTTAGGAGTAGTTCACAATCTATGGTCTGAAGTTCCTGGAAAG
CTCAAAGATTACATCACTCATCCCAAGTTCAACGGGTACAAGTCTTTGCATACCGTGGTG
ATGGGCGATGGAACCATTCCACTCGAAGTTCAAATTCGGACAAAAGAGATGCATTTGCAA
GCTGAATTTGGGTTTGCAGCTCACTGGAGATACAAGGAAGGTGATTGCAAACACTCATCA
TTTGTGCTTCAGATGGTTGAATGGGCAAGGTGGGTTGTGACCTGGCATTGCGAAACCATG
AGCAAAGACAGATCTTCGATCTGTTCCTCTGAGCCCTTGTGCAGTTTCCCTTCTCACGCT
GAAGACTGTCCGTTTTCATATAAGCCTAATGGTAACCAAGAAGGACCCGTCTATGTCATT
GTAATCGAAAATGACAAGATGACTGTGCAAGAGTTTCCCGCGAGTTCCACGGTCTCGGAC
CTGTTAAGCAGAGCAGGACGAGGGAGCTCGAGGTGGTCAATGTACAGCGTGCCAGCAAAG
GAAGAGCTAAGGCCAAGGCTAAACCAGACACCTGTAAGTGATCTGAAATGCAAGCTGAAG
ATGGGAGATGTGGTGGAGCTGACTCCTGCCATACCTGACGAGTCTCTGACTGAATACAGA
GAGGAGATTCAGAGAATGTATGATCGAGGGCTTGCCTTTTCGCGCCCTCACCGTACAGCT
GCTGGCACAATGGTTGGCTGGGGAAGCTAACTGATTCTTCTGTTTCTTAGTAAAAAAAAA
GAAAACAG
>CL23.Contig3_All  -  nr
TCCTCCTTCTCTTCTTCTTCTTCCTTACACTCTTCCTCTCCTCCTCCTCCTCCTTTTCTT
CAAAATTCATCTTCGAACTCAGTATATAATTGTAAATATCTTAGCTTCTGATCTCTTCTT
CCTCAAATCTAAATTACAATTTTTCTTTTATTATCCTTTTGTATAAAATTCTTTCTAGAA
TTCGCGAGGATTTTCGTGTGTTTTGTTTCCATAGAAAAAAGGTGACTTTGATTCCCGAGA
AACCGACGTTTTCCCGGTAGAGCTAATAACAATTCTGGGAATTTGATATTCATTTTATTC
ATTCGTCTTCCTTTGTTCTCTGATCGAGCTCAAAAATGGTGATAGCGACGACTATAGCAA
TTTACGGTAGTCCACCTAGCAACGTGTGTTCCACGCCGCATCAGATCATCGCCCCTGATC
TCGATCTGACCTCCAGAAATTTGTCGACATCTCCTTCATCCTCCCTCCTCGGAGGCCTCT
CTTCGCTCTTCTCCGGCGCGTCCCTCAAAGCAGATGACTTTTCTTCTTTACGTCATGATC
GGAGTGAGGATTATAAAGATCTGAGCTTTACGAGCTCCTTCTGCTATTCTCCATCGAGAT
TCGTCGGTTCCTCGTATCATCGACGAGATCACCAAAGCCCTATCTCCGTTCTTCACGGTC
CAGTCTCCTCTAGCTGCAGCCCTCCGATGAGAAGCTTCCACGGCTCGTTTCGCGCAGGAG
GAGCTAACGGATTGTTCAGTAGATTCGTAACGAAAGCCGTTGGTTCTTGTGTTGATTACG
AGTTGGGATCGTCTTCTTCGGATGAGTTAACGTTTCCCATGGAGGATGGAGAAGATACGA
GACAGCCATACGCTAGGAATTTGCTTAGACGTGCTCAGTTAAGGCACAAGATCTTTGAAG
ATGAGTCTGTGATCAAAGCGTTTTACGAGGCAGAGAAAGCTCATAGAGGACAGATGAGAG
CTAGTGGTGATCCTTACCTTCAACATTGTGTTGAGACTGCTATGTTGCTTGCTGATATTG
GAGCTAATTCGACTGTTGTGATAGCTGGGATTCTACATGACACTTTAGATGATTCGTTTA
TGAGCTATGATTATATTCTCAGAACTTTTGGTTCAGGAGTTGCTGATCTTGTCGAAGGGG
TGTCTAAGCTAAGCCAGCTAAGTAAACTTGCTCGGGAAAACAACACGGCGTGTAAAACCG
TTGAGGCAGATCGTCTGCACACTATGTTCCTTGCGATGGCTGACGCGAGAGCTGTTCTTA
TAAAGTTAGCTGATCGGTTACATAACATGGTGACACTCTACGCTTTGCCTCCGGATAAGC
AGCAGAGGTTTGCTAAAGAGACTCTGGAGATATTTGCGCCTCTGGCTAATCGGTTGGGAA
TCTCTAGCTGGAAAGTTGAGCTTGAGAATCTGTGTTTCAAGTATCTCCATCCTGACCAGC
ACCACGAGATGTCAGCTATGCTCGAGGACTCGTTCGATGAAGCTATGATTACATCCGCGA
TTGAAAAAATGGAGCAAGCGCTTAAGAAAGAAGGCATTTCTTACCATGTTCTCTCTGGAC
GGCACAAGAGCTTGTATAGTATCTACTGCAAGATGTTGAAGAAGAAGCTAACGGTGGAAG
AGATTCATGACATTCATGGGCTACGTTTGATTGTTGACAATGAGAAAGATTGTTACAAGG
CCTTAGGAGTAGTTCACAATCTATGGTCTGAAGTTCCTGGAAAGCTCAAAGATTACATCA
CTCATCCCAAGTTCAACGGGTACAAGTCTTTGCATACCGTGGTGATGGGCGATGGAACCA
TTCCACTCGAAGTTCAAATTCGGACAAAAGAGATGCATTTGCAAGCTGAATTTGGGTTTG
CAGCTCACTGGAGATACAAGGAAGGTGATTGCAAACACTCATCATTTGTGCTTCAGATGG
TTGAATGGGCAAGGTGGGTTGTGACCTGGCATTGCGAAACCATGAGCAAAGACAGATCTT
CGATCTGTTCCTCTGAGCCCTTGTGCAGTTTCCCTTCTCACGCTGAAGACTGTCCGTTTT
CATATAAGCCTAATGGTAACCAAGAAGGACCCGTCTATGTCATTGTAATCGAAAATGACA
AGATGACTGTGCAAGAGTTTCCCGCGAGTTCCACGGTCTCGGACCTGTTAAGCAGAGCAG
GACGAGGGAGCTCGAGGTGGTCAATGTACAGCGTGCCAGCAAAGGAAGAGCTAAGGCCAA
GGCTAAACCAGACACCTGTAAGTGATCTGAAATGCAAGCTGAAGATGGGAGATGTGGTGG
AGCTGACTCCTGCCATACCTGACGAGTCTCTGACTGAATACAGAGAGGAGATTCAGCGGA
TGTATGATCGAGGGCTTGCCTTTTCGCGCCCTCACCGTACAGCTGCTGGCACAATGGTTG
GCTGGGGAAGCTAACTGATTCTTCTGTTTCTTAGTAAAAAAAAAGAAAACAGAGTCCTTG
TTGCTTGTATGTAAGTTGTTATATAGTAATGCTTTCAGAAAGATTTGTTGTACCTTTGAT
CTTGTTGATTCCTTGTAAATAATATATGCATATATATATAGGCTACGAAAAAACTGACTC
TGGTCATTAGTATATGGTTCGCACACATGGAAGCATAAATGTTATTTAACCAAAGTTCAT
AACAATATTGATTCTCTTACATTCTCTACATCGTGATACATAGCACTAGTTTGTTGTTGT
TGATGCCTGTGTCTACTTAGTTAGGTCGTCTAGAGAGAGGGAAAGAGACCCTTTGAGGAG
TTTGGCTTGGAAGCTCTGATGTTTGTGGTGCAGGATCTGTCATGTCTTTATCGTCCTCTG
TTTCTTCAGGTTCAGTTGAAGCTGACCTCTTGGGAATAAGGAGCTGGTAGTTTGGGCTAA
GCAATGTGTCCCGTTCAGGCGGGAGTGGAACACCGAGTCCTGCTACCAATTTAGGCAAAG
GGATCTTGTTCCTGGTCGCAGCAAGCTCTAGCAGTACTTCTCTTGGAGGTGGCTGTGGGA
AGCTGAAACGAACTTTGGATTGAATAGCGAGCTTCAGATCGTCACAGTCAATGGTGGATT
TGCTAGCATGCTCTGAGTAAACCTGAGCATCGGTCAACACATCAACCACGTAACGATACC
ATATTTCAAGAAACTGGTGAACAACACGAGGCTCGTAGTCCTCAACACCCATCGACGTAA
GCAGAGACTTGACAATCTTGGCGTCTCTAGGCATATCTTCCTCAGCCATGTTTTCACTAA
CAAAAACTAAACAGGAGACAAGTACGGTGGAGTTCGGCAGGTGCACGACGGAGGTTGATG
AACGGCGGCGAGTTATCGCTCTCC
>CL23.Contig4_All  -  nr
TCCTCCTTCTCTTCTTCTTCTTCCTTACACTCTTCCTCTCCTCCTCCTCCTCCTTTTCTT
CAAAATTCATCTTCGAACTCAGTATATAATTGTAAATATCTTAGCTTCTGATCTCTTCTT
CCTCAAATCTAAATTACAATTTTTCTTTTATTATCCTTTTGTATAAAATTCTTTCTAGAA
TTCGCGAGGATTTTCGTGTGTTTTGTTTCCATAGAAAAAAGGTGACTTTGAATTCCCGAG
AAACCGACGTTTTCCCGGTAGAGCTAATAACAATTCTGGGAATTTGATATTCATTTTATT
CATTCGTCTTCCTTTGTTCTCTGATCGAGCTCAAAAATGGTGATAGCGACGACTATAGCA
ATTTACGGTAGTCCACCTAGCAACGTGTGTTCCACGCCGCATCAGATCATCGCCCCTGAT
CTCGATCTGACCTCCAGAAATTTGTCGACATCTCCTTCATCCTCCCTCCTCGGAGGCCTC
TCTTCGCTCTTCTCCGGCGCGTCCCTCAAAGCAGATGACTTTTCTTCTTTACGTCATGAT
CGGAGTGAGGATTATAAAGATCTGAGCTTTACGAGCTCCTTCTGCTATTCTCCATCGAGA
TTCGTCGGTTCCTCGTATCATCGACGAGATCACCAAAGCCCTATCTCCGTTCTTCACGGT
CCAGTCTCCTCTAGCTGCAGCCCTCCGATGAGAAGCTTCCACGGCTCGTTTCGCGCAGGA
GGAGCTAACGGATTGTTCAGTAGATTCGTAACGAAAGCCGTTGGTTCTTGTGTTGATTAC
GAGTTGGGATCGTCTTCTTCGGATGAGTTAACGTTTCCCATGGAGGATGGAGAAGATACG
AGACAGCCATACGCTAGGAATTTGCTTAGACGTGCTCAGTTAAGGCACAAGATCTTTGAA
GATGAGTCTGTGATCAAAGCGTTTTACGAGGCAGAGAAAGCTCATAGAGGACAGATGAGA
GCTAGTGGTGATCCTTACCTTCAACATTGTGTTGAGACTGCTATGTTGTTGGCTAACATC
GGAGCTAACTCAACTGTTGTTGTCGCTGGGCTTCTTCACGACACCATGGATGATTCGTTC
ATGAGTTATGATTATATTGTCAGAAACTTTGGAGCTGGAGTTGCTGATTTGGTCCAAGGG
GTTTCAAAGCTTAGCCAACTTAGCAAACTCGCTAGAGAGAACAATACGGCGTGTAAAACT
GTTGAAGCTGATAGATTGCATACAATGTTTCTTGCAATGGCGGATGCAAGAGCTGTTCTT
ATCAAACTGGCTGATCGTCTACACAACATGATGACGCTTTACGCTTTGTCCCCCGTGAAG
CAGCAGAGGTTTGCTAAAGAGACTCTTGAGATTTTCGCACCTTTGGCTAACCGGTTGGGA
ATCTCTAAATGGAAAGTTCAGCTTGAGAATCTTTGTTTCAAGCATCTTTACCCACACCAG
CATAACGAGATGTCAACCATGCTGGAAGATTCATTCGATGAAGCTATGATTACTTCTGCG
ATAGAGAAACTGGAGCAAGCTCTCATGAGAGAAGGCATTTCTTACCATGTTCTCTGTGGT
CGGCACAAGAGCTTGTATAGTATTTACTGCAAGATGCTGAAGAAGAAGCTAACAGTTGAT
GAAATTCACGACATTCATGGGTTACGTTTGATTGTTAACAACGAAGGAGATTGTTACAAG
GCCTTAGGAGTAGTTCATAGTTTATGGTCTGAAGTTCCTGGGAAGCTGAAGGATTACATA
ACTCATCCCAAGTTCAATGGGTATCAATCTTTACACACGGTAGTTATGGACAATGGAACG
GTTCCACTTGAAGTCCAAATACGTACACAAGAGATGCATTTGCAAGCTGAGTTTGGGTTT
GCAGCTCATTGGAGGTACAAGGAAGGTGACTGCAAATACTCTTCGTTTGTACTTCAGATG
GTTGAATGGGCTCGATGGGTCGTAACTTGGCATTGCGAAACAATGAGCAAAGACCGGTCT
TCCATTTGTTCTTCTGACTCCATCAAACCCCCTTGCAAGTTTCCTTCTCATTCTGAGGAC
TGCCCTGCTTCTTACAAGCCTAACAGCAGCCAGGACGGGCCAGTCTATGTCATCGTAATC
GAAAATGACAAGATGTCTGTGCAAGAGTTTCCAGCGAGCTCAACAGTCTCGGATCTGCTG
AGCCGGGCGGGGCCAGGGAGCTCGAGGTGGTCCATGTATGGAATACCAGCAAAGGAGGAG
CTAAGGCCAAGGCTGAACCAGAGGCCGGTAAGCGACCTCAAGTGGAAGTTGAAGATGGGT
GATGTGGTGGAGCTGACTCCACCAATTCCTGATGAGTCTCTGCCTGAGTACAGAGAAGAG
ATTCAACGGATGTATGATCGAGGGCTCGCGTTTTCTCGTCCTGGGACCATGGTTGGATGG
GGAAGCTGATTAGTTTTCTCTGATTGTTGATTTAGTCCATGCATATGTAATGTATATAGT
AATGATTAGTTTTGTTGTACATAACAATAGTTCTTTTGATTCAATCTATAAGCTGGA
>CL23.Contig5_All  -  nr
CTCTTCCTCTCCTCCTCCTCCTCCTTTTCTTCAAAATTCATCTTCGAACTCAGTATATAA
TTGTAAATATCTTAGCTTCTGATCTCTTCTTCCTCAAATCTAAATTACAATTTTTCTTTT
ATTATCCTTTTGTATAAAATTCTTTCTAGAATTCGCGAGGATTTTCGTGTGTTTCGTTTC
CATAGAAAAAAGGTGACTTTGATTCCCGAGAAACCGACGTTTTCCCGGTAGAGCTAATAA
CAATTCTGGGAATTTGATATTCATTTTATTCATTCGTCTTCCTTTGTTCTCTGATCGAGC
TCAAAAATGGTGATAGCCACGACTATAGCAATTTACGGTAGTCCACCTAGCAACGTGTGT
TCCACGCCGCATCAGATCATCGCCCCTGATCTCGATCTGACCTCCAGAAATTTGTCGACA
TCTCCTTCCTCCTCCCTCCTCGGAGGCCTCTCTTCGCTCTTCTCCGGCGCGTCCCTCAAA
GCAGACGACTTTTCGTCTCTCCGTCATGATCGGAGTGAGGATTATAAAGATCTGAGCTTT
ACGAGCTCCTTCTGCTATTCTCCATCGAGATTCGTCGGTTCCTCGTATCATCGACGAGAT
CACCAAAGCCCTATCTCCGTTCTTCACGGTCCAGTCTCCTCTAGCTGCAGCCCTCCGATG
AGAAGCTTCCACGGCTCGTTTCGCGCAGGAGGAGCTAACGGATTGTTCAGTAGATTCGTA
ACGAAAGCCGTTGGTTCTTGTGTTGATTACGAGTTGGGATCGTCTTCTTCGGATGAGTTA
ACGTTTCCCATGGAGGATGGAGAAGATACGAGACAGCCGTACGCTAGGAATTTGCTTAGA
CGTGCTCAGTTAAGGCACAAGATCTTTGAAGATGAGTCTGTGATCAAAGCGTTTTACGAG
GCAGAGAAAGCTCATAGAGGACAGATGAGAGCTAGTGGTGATCCTTACCTTCAACATTGT
GTTGAGACTGCTATGTTGCTTGCTGATATTGGAGCTAATTCGACTGTTGTGATAGCTGGG
ATTCTACATGACACTTTAGATGATTCGTTTATGAGCTATGATTATATTCTCAGAACTTTT
GGTTCAGGAGTTGCTGATCTTGTCGAAGGGGTGTCTAAGCTAAGCCAGCTAAGTAAACTT
GCTCGGGAAAACAACACGGCGTGTAAAACCGTTGAGGCAGATCGTCTGCACACTATGTTC
CTTGCGATGGCTGACGCGAGAGCTGTTCTTATAAAGTTAGCTGATCGGTTACATAACATG
GTGACACTCTACGCTTTGCCTCCGGATAAGCAGCAGAGGTTTGCTAAAGAGACTCTGGAG
ATATTTGCGCCTCTGGCTAATCGGTTGGGAATCTCTAGCTGGAAAGTTGAGCTTGAGAAT
CTGTGTTTCAAGTATCTCCATCCTGACCAGCACCACGAGATGTCAGCTATGCTCGAGGAC
TCGTTCGATGAAGCTATGATTACATCCGCGATTGAAAAAATGGAGCAAGCGCTTAAGAAA
GAAGGCATTTCTTACCATGTTCTCTCTGGACGGCACAAGAGCTTGTATAGTATCTACTGC
AAGATGTTGAAGAAGAAGCTAACGGTGGAAGAGATTCATGACATTCATGGGCTACGTTTG
ATTGTTGACAATGAGAAAGATTGTTACAAGGCCTTAGGAGTAGTTCACAATCTATGGTCT
GAAGTTCCTGGAAAGCTCAAAGATTACATCACTCATCCCAAGTTCAACGGGTACAAGTCT
TTGCATACCGTGGTGATGGGCGATGGAACCATTCCACTCGAAGTTCAAATTCGGACAAAA
GAGATGCATTTGCAAGCTGAATTTGGGTTTGCAGCTCACTGGAGATACAAGGAAGGTGAT
TGCAAACACTCATCATTTGTGCTTCAGATGGTTGAATGGGCAAGGTGGGTTGTGACCTGG
CATTGCGAAACCATGAGCAAAGACAGATCTTCGATCTGTTCCTCTGAGCCCTTGTGCAGT
TTCCCTTCTCACGCTGAAGACTGTCCGTTTTCATATAAGCCTAATGGTAACCAAGAAGGA
CCCGTCTATGTCATTGTAATCGAAAATGACAAGATGACTGTGCAAGAGTTTCCCGCGAGT
TCCACGGTCTCGGACCTGTTAAGCAGAGCAGGACGAGGGAGCTCGAGGTGGTCAATGTAC
AGCGTGCCAGCAAAGGAAGAGCTAAGGCCAAGGCTAAACCAGACACCTGTAAGTGATCTG
AAATGCAAGCTGAAGATGGGAGATGTGGTGGAGCTGACTCCTGCCATACCTGACGAGTCT
CTGACTGAATACAGAGAGGAGATTCAGCGGATGTATGATCGAGGGCTTGCCTTTTCGCGC
CCTCACCGTACAGCTGCTGGCACAATGGTTGGCTGGGGAAGCTAACTGATTCTTCTGTTT
CTTAGTAAAAAAAAAGAAAACAGAGTCCTTGTTGCTTGTATGTAAGTTGTTATATAGTAA
TGCTTTCAGAAAGATTTGTTGTACCTTTGATCTTGTTGATTCCTTGTAAATAATATATGC
ATATATATATAGGCTACGAAAAAACTGACTCTGGTCATTAGTATATGGTTCGCACACATG
GAAGCATAAATGTTATTTAACCAAAGTTCATAACAATATTGATTCTCTTACATTCTCTAC
ATCGTGATACATAGCACTAGTTTGTTGTTGTTGATGCCTGTGTCTACTTAGTTAGGTCGT
CTAGAGAGAGGGAAAGAGACCCTTTGAGGAGTTTGGCTTGGAAGCTCCGCAGTTTGTTGT
TCCTGAGATGATGATTGTGCAGGATCTGCCATTTCTTCGTCGTCCTCTGTTTCTTCAGGT
TCTGTTGAAGCTGACTTATTCGGAATAAGGAGCTGGTAGTTTGGGCTAAGCAATGTGTCC
CGTTCAGGCGGGAGTGGAACACCGAGTCCTGCTACCAATTTAGGCAAAGGGATCTTGTTC
CTGGTCGCAGCAAGCTCTAGCAGTACTTCTCTTGGAGGTGGCTGTGGGAAGCTGAAACGA
ACTTTGGATTGAATAGCGAGCTTCAGATCGTCACAGTCAATGGTGGATTTGCTAGCATGC
TCTGAGTAAACCTGAGCATCGGTCAACACATCAACCACGTAACGATACCATATTTCAAGA
AACTGGTGAACAACACGAGGCTCGTAGTCCTCAACACCCATCGACGTAAGCAGAGACTTG
ACAATCTTGGCGTCTCTAGGCATATCTTCCTCAGCCATGTTTTCACTAACAAAAACTAAA
CAGGAGACAAGTACGGTGGAGTTCGGCAGGTGCACGACGGAGGTTGATGAACGGCGGCGA
GTTATCGCTCTCCGTCTCTTTTATGGGAGAGAAGAAAAAGTTTTGGTATACAGTATTTTG
TAAAACGTTGAGGG
>CL24.Contig1_All  -  nr
TCCATCCACGAGGAAAGGAATGATTTGACTTTGCCCCATGAACACTGGATCAGTAGTGGA
GTTCCTTGGGAAGGTGCCCTTGTTGCATCGGTTAACTTCTTCTTCTCTGAAGAAAATCGC
CCAAGTCCTTGTCTTCAAGCGTTACGAGAGAGGGGATTATGTAGTTCGTAGAGATGATGA
GGAGATGGAGGGAGTCTATTTTGTCGTGGAAGGACAGGCTCAGGTTCTTGGATCTGTCGG
AGAAGACAACTGTTCGGAGTTCCTCTTGAAACCATTTGATTTCTTCGGCCGCGGCATTTT
TGGGAATGTTTACGCAGCAGATGTTGTTGCTGTCTCAGAGCTTACCTGCCTACTCTTGAC
TTCTGATCATTGTCATTTGCTTGAGACAAAGCCAATCTCTGATTCAGATAACGAACGCTC
TCTCCTGGAACGCATTTTGTATATGGATCCATTAGATCTGAATCTATTCAGGGGCTTCAC
TCTACCCAATGCTCCATCCCTTGGAAAGGTTTTCGGAGGGCAATTTGTTGCACAGGCACT
TGCCGCAGCCTCAAAAACTGTCGAGTTTATGAACATAGTCCATAGTTTACACGCCTATTT
CCTTCTTACTGGAGATATAAATATTCTCTTGCAGTTCCCATCATTTATGAAGTTAGCCGC
CTACGTGATGGCAACAACTTTTCCACCCGAAGAGTAGATGCAAGACAGAAAGGAAAAACC
ATATTCACCTTGTTTGCATCATTTCAGAGAGAGCAACAAGGTTTTGATCACCAGGACTCG
GACATGCCTCATATGCTACCTCCTGAAACGCTTGTATCAAGGGATGAAATGCTTCAACGG
CGTATGACTGACCATCTGCTACCTAGGTATTACCGAAAAAAAGTTGCAACCCAATATACT
GCCCCATTGCCTATAGATATTCGATTTTGTGAGCCAAATTATTCAACAGAACAGCAGACA
AGATTGAAATATTGGTTTAGGGCAAGGGGAGAACTTTCTGACGACCAGGCTTTGCACCGA
TGTGTAGTTGCATTTGCTTCAGATTTGATGTACGCCTTTATCAGTTCAGACCCTCACCGT
AAAAAAGGCATGAGTGCAGTTCCTGTTAGCCTTGACCATTCGATGTGGTTCCACCGACCT
CTAAGAGCTGATGAGTGGCTGCTCTTTGTGATGGTGAATCTAACAGCGTCCCAGAGTCGA
GGTTTAGCAACTGGAGAAATGTTCAACAGAAAGGGAGAGCTGGTGGTATCGTTAAAGCAA
GAAGCTTTGCTCAAAGAAAGTGCGACTAGTAAGCCCATCTTAGGAGCCAAGCTCTGAGTG
ATAGACGCACCACACAAGACGACGGAGTTTTGCAGCTGTTACATTCTAATGCTTGAATGA
TTGTTTCCCCTCGAGAAAGGGTAACCACATAACGTTTATACATTCAACTGTGATCAAATA
AAAAGGTCTTTAGTCTACAACTTGTAGATCTACATTTCTAGATTGTTCTTTCTTAGATTG
CAGAAGGATAAACATAAACGGTTTTAC
>CL24.Contig2_All  -  nr
AATGATTTGACTTTGCCCCATGAACACTGGATCAGTAGTGGAGTTCCTTGGGAAGGTGCC
CTTGTTGCATCGGTTAACTTCTTCTTCTCTGAAGAAAATCGCCCAAGTCCTTGTCTTCAA
GCGTTACGAGAGAGGGGATTATGTAGTTCGTAGAGATGATGAGGAGATGGAGGGAGTCTA
TTTTGTCGTGGAAGGACAGGCTCAGGTTCTTGGATCTGTCGGAGAAGACAACTGTTCGGA
GTTCCTCTTGAAACCATTTGATTTCTTCGGCCGCGGCATTTTTGGGAATGTTTACGCAGC
AGATGTTGTTGCTGTCTCAGAGCTTACCTGCCTACTCTTGACTTCTGATCATTGTCATTT
GCTTGAGACAAAGCCAATCTCTGATTCAGATAACGAACGCTCTCTCCTGGAACGCATTTT
GTATATGGATCCATTAGATCTGAATCTATTCAGGGGCTTCACTCTACCCAATGCTCCATC
CCTTGGAAAGGTTTTCGGAGGGCAATTTGTTGCACAGGCACTTGCCGCAGCCTCAAAAAC
TGTCGAGTTTATGAACATAGTCCATAGTTTACACGCCTATTTCCTTCTTACTGGAGATAT
AAATAGTAAGGACTTCTTAATCTCAATGTGCTTTTTGCTAGCAATCATTTGCTGTTTTCT
CTGAAAGTTCTCTTGCAGTTCCCATCATTTATGAAGTTAGCCGCCTACGTGATGGCAACA
ACTTTTCCACCCGAAGAGTAGATGCAAGACAGAAAGGAAAAACCATATTCACCTTGTTTG
CATCATTTCAGAGAGAGCAACAAGGTTTTGATCACCAGGACTCGGACATGCCTCATATGC
TACCTCCTGAAACGCTTGTATCAAGGGATGAAATGCTTCAACGGCGTATGACTGACCATC
TGCTACCTAGGTATTACCGAAAAAAAGTTGCAACCCAATATACTGCCCCATTGCCTATAG
ATATTCGATTTTGTGAGCCAAATTATTCAACAGAACAGCAGACAAGATTGAAATATTGGT
TTAGGGCAAGGGGAGAACTTTCTGACGACCAGGCTTTGCACCGATGTGTAGTTGCATTTG
CTTCAGATTTGATGTACGCCTTTATCAGTTCAGACCCTCACCGTAAAAAAGGCATGAGTG
CAGTTCCTGTTAGCCTTGACCATTCGATGTGGTTCCACCGACCTCTAAGAGCTGATGAGT
GGCTGCTCTTTGTGATGGTGAATCTAACAGCGTCCCAGAGTCGAGGTTTAGCAACTGGAG
AAATGTTCAACAGAAAGGGAGAGCTGGTGGTATCGTTAAAGCAAGAAGCTTTGCTCAAAG
AAAGTGCGACTAGTAAGCCCATCTTAGGAGCCAAGCTCTGAGTGATAGACGCACCACACA
AGACGACGGAGTTTTGCAGCTGTTACATTCTAATGCTTGAATGATTGTTTCCCCTCGAGA
AAGGGTAACCACATAACGTTTATACATTCAACTGTGATCAAATAAAAAGGTCTTTAGTCT
ACAACTTGTAGATCTACATTTCTAGATTGTTCTTTCTTAGATTGCAGAAGGATAAACATA
AACGGTTTTAC
>CL24.Contig3_All  -  nr
AATGATTTGACTTTGCCCCATGAACACTGGATCAGTAGTGGAGTTCCTTGGGAAGGTGCC
CTTGTTGCAGCGATTAACTAATTCTTCTCTCAAGAGCATCGCTCAGGTCCTTGTCTTCAA
GCGTTACGAGAGAGGGGATTATGTGGTGCGTAGAGATGAGGAGGTGGAGGGTGTTTATTT
TCTCCTTCAAGGACAGGCTCAGGTTCTGGGTTCAGCCGCAGAGCACGATGACTCCTCGGA
GTTCCTCTTGAAACCATTTGATTTCTTCGGCCGTGGTATTTTGGGGAATGTTTACTCAGC
AGATGTTGTTGCTCTCTCACCACAGCTTACCTGCTTGATGCTCATGTCTCATCATTGTTC
TTTGCTTGAGAGAAACACAATCTCAGATAAGGATCTCGAGACACCACCCTGTCTTGTGGA
ACGCATTTTATCTCTGGATCCGTTAGATTTGAATCTTTTTCGGGGGTATACTATACCCAA
TGCTCCAACCTTTGGAAAGGTTTTTGGAGGTCAATTAGTCGGTCAGGCACTTGCTGCAGC
AACAAAAACTGTTGATTTTACCAAGATTGTTCATAATTTACACTCCTATTTCCTTCTTGT
TGGAGATATAACTATTCCCATCCTATACGAAGTTAACCACTTACGTGATGGCAACAATTT
TGCCACCCGAAGAGTAGATGCA
>CL24.Contig4_All  +  nr
TGAACACTGAATCATCAGTAGTGGAGTTCCTTGGGAAGGTGCCCTTGTTGCATCGGTTAA
CTTCTTCTTCTCTGAAGAAAATCGCCCAAGTCCTTGTCTTCAAGCGTTACGAGAGAGGGG
ATTATGTAGTTCGTAGAGATGATGAGGAGATGGAGGGAGTCTATTTTGTCGTGGAAGGAC
AGGCTCAGGTTCTTGGATCTGTCGGAGAAGACAACTGTTCGGAGTTCCTCTTGAAACCAT
TTGATTTCTTCGGCCGCGGCATTTTTGGGAATGTTTACGCAGCAGATGTTGTTGCTGTCT
CAGAGGTTCTCTTTATACAAAATACTGCTGCTTTGGTATGCTAATATTGGGGGCCCATAG
CATCACTGAGTACTGTCTTTTTTTTTTCTTTTTTCCAATGCCTCAGCTTACCTGCCTACT
CTTGACTTCTGATCATTGTCATTTGCTTGAGACAAAGCCAATCTCTGATTCAGATAACGA
ACGCTCTCTCCTGGAACGCATTTTGTATATGGATCCATTAGATCTGAATCTATTCAGGGG
CTTCACTCTACCCAATGCTCCATCCCTTGGAAAGGTTTTCGGAGGGCAATTTGTTGCACA
GGCACTTGCCGCAGCCTCAAAAACTGTCGAGTTTATGAACATAGTCCATAGTTTACACGC
CTATTTCCTTCTTACTGGAGATATAAATATTCCCATCATTTATGAAGTTAGCCGCCTACG
TGATGGCAACAACTTTTCCACCCGAAGAGTAGATGCAAGACAGAAAGGAAAAACCATATT
CACCTTGTTTGCATCATTTCAGAGAGAGCA
>CL24.Contig5_All  +  nr
TGAACACTGAATCATCAGTAGTGGAGTTCCTTGGGAAGGTGCCCTTGTTGCATCGGTTAA
CTTCTTCTTCTCTGAAGAAAATCGCCCAAGTCCTTGTCTTCAAGCGTTACGGTCAGTGGC
ATCTCTAAGATTCTCTGATCTCAATCATCAATTTGATTTGAGAATTTATGGCAGAGAGAG
GGGATTATGTAGTTCGTAGAGATGATGAGGAGATGGAGGGAGTCTATTTTGTCGTGGAAG
GACAGGCTCAGGTTCTTGGATCTGTCGGAGAAGACAACTGTTCGGAGTTCCTCTTGAAAC
CATTTGATTTCTTCGGCCGCGGTGAGAGGAGGAGGATGATGATGATTCTTTCATTTGAAC
TGTTCTTTGTAGCGTCCAGTCCATGATTTAGTTTAGCTCTTTTCCATTCATACACAGGCA
TTTTTGGGAATGTTTACGCAGCAGATGTTGTTGCTGTCTCAGAGCTTACCTGCCTACTCT
TGACTTCTGATCATTGTCATTTGCTTGAGACAAAGCCAATCTCTGATTCAGATAACGAAC
GCTCTCTCCTGGAACGCATTTTGTATATGGATCCATTAGATCTGAATCTATTCAGGGGCT
TCACTCTACCCAATGCTCCATCCCTTGGAAAGGTTTTCGGAGGGCAATTTGTTGCACAGG
CACTTGCCGCAGCCTCAAAAACTGTCGAGTTTATGAACATAGTCCATAGTTTACACGCCT
ATTTCCTTCTTACTGGAGATATAAATAGTAAGGACTTCTTAATCTCAATGTGCTTTTTGC
TAGCAATCATTTGCTGTTTTCTCTGAAAGTTCTCTTGCAGTTCCCATCATTTATGAAGTT
AGCCGCCTACGTGATGGCAACAACTTTTCCACCCGAAGAGTAGATGCAAGACAGAAAGGA
AAAACCATATTCACCTTGTTTGCATCATTTCAGAGAGAGCAACAAGGTTTTGATCACCAG
GACTCGGACATGCCTCATATGCTACCTCCTGAAACGCTTGTATCAAGGGATGAAATGCTT
CAACGGCGTATGACTGACCATCTGCTACCTAGGTATTACCGAAAAAAAGTTGCAACCCAA
TATACTGCCCCATTGCCTATAGATATTCGATTTTGTGAGCCAAATTATTCAACAGAACAG
CAGACAAGATTGAAATATTGGTTTAGGGCAAGGGGAGAACTTTCTGACGACCAGGCTTTG
CACCGATGTGTAGTTGCATTTGCTTCAGATTTGATGTACGCCTTTATCAGTTCAGACCCT
CACCGTAAAAAAGGCATGAGTGCAGTTCCTGTTAGCCTTGACCATTCGATGTGGTTCCAC
CGACCTCTAAGAGCTGATGAGTGGCTGCTCTTTGTGATGGTGAATCTAACAGCGTCCCAG
AGTCGAGGTTTAGCAACTGGAGAAATGTTCAACAGAAAGGGAGAGCTGGTGGTATCGTTA
AAGCAAGAAGCTTTGCTCAAAGAAAGTGCGACTAGTAAGCCCATCTTAGGAGCCAAGCTC
TGAGTGATAGACGCACCACACAAGACGACGGAGTTTTGCAGCTGTTACATTCTAATGCTT
GAATGATTGTTTCCCCTCGAGAAAGGGTAACCACATAACGTTTATACATTCAACTGTGAT
CAAATAAAAAGGTCTTTAGTCTACAACTTGTAGATCTACATTTCTAGATTGTTCTTTCTT
AGATTGCAGAAGGATAAACATAAACGGTTTTAC
>CL24.Contig6_All  +  nr
TGAACACTGAATCATCAGTAGTGGAGTTCCTTGGGAAGGTGCCCTTGTTGCATCGGTTAA
CTTCTTCTTCTCTGAAGAAAATCGCCCAAGTCCTTGTCTTCAAGCGTTACGAGAGAGGGG
ATTATGTAGTTCGTAGAGATGATGAGGAGATGGAGGGAGTCTATTTTGTCGTGGAAGGAC
AGGCTCAGGTTCTTGGATCTGTCGGAGAAGACAACTGTTCGGAGTTCCTCTTGAAACCAT
TTGATTTCTTCGGCCGCGGTGAGAGGAGGAGGATGATGATGATTCTTTCATTTGAACTGT
TCTTTGTAGCGTCCAGTCCATGATTTAGTTTAGCTCTTTTCCATTCATACACAGGCATTT
TTGGGAATGTTTACGCAGCAGATGTTGTTGCTGTCTCAGAGGTTCTCTTTATACAAAATA
CTGCTGCTTTGGTATGCTAATATTGGGGGCCCATAGCATCACTGAGTACTGTCTTTTTTT
TTTCTTTTTTCCAATGCCTCAGCTTACCTGCCTACTCTTGACTTCTGATCATTGTCATTT
GCTTGAGACAAAGCCAATCTCTGATTCAGATAACGAACGCTCTCTCCTGGAACGCATTTT
GTATATGGATCCATTAGATCTGAATCTATTCAGGGGCTTCACTCTACCCAATGCTCCATC
CCTTGGAAAGGTTTTCGGAGGGCAATTTGTTGCACAGGCACTTGCCGCAGCCTCAAAAAC
TGTCGAGTTTATGAACATAGTCCATAGTTTACACGCCTATTTCCTTCTTACTGGAGATAT
AAATAGTAAGGACTTCTTAATCTCAATGTGCTTTTTGCTAGCAATCATTTGCTGTTTTCT
CTGAAAGTTCTCTTGCAGTTCCCATCATTTATGAAGTTAGCCGCCTACGTGATGGCAACA
ACTTTTCCACCCGAAGAGTAGATGCAAGACAGAAAGGAAAAACCATATTCACCTTGTTTG
CATCATTTCAGAGAGAGCAGCAAGGTTTCGATCACCAAGAGTCGAACATGCCTCATATGT
CACCTCCTGAAACACTTGTAACAAGGGAGGAGATGCTTCAACGGCGTATAACTGATCCTC
TGCTACCTAGGGATTACCGAAATAAAGTTGCAATTGAAAATATTACCACATGGCCTATAG
ATATTCGATTTTGTGAGCCAAATTATTCTACAGAACAGACAAAGTCTCCTCCAAGATTGA
ACTATTGGTTTAGAGCAAGGGGAAAACTTTCTGATGACCAAGCTTTACACCGATGTGTGG
TTGCATTTGCTTCAGATCTGATATTCGCATGTATCGGTTTAAACCCTCACCGCAGAAAGG
GCATGAGTGCAGCTGCTCTTAGCCTGGACCACTCGCTGTGGTTCCACCGACCTCTAAGAG
CTGATGAGTGGCTGCTCTTTGTGATGGTGAATCTAACAGCGTCCCAGAGTCGAGGTTTAG
CAACT
>CL24.Contig7_All  -  nr
TGAACACTGAATCATCAGTAGTGGAGTTCCTTGGGAAGGTGCCCTTGTTGCATCGGTTAA
CTTCTTCTTCTCTGAAGAAAATCGCCCAAGTCCTTGTCTTCAAGCGTTACGGTCAGTGGC
ATCTCTAAGATTCTCTGATCTCAATCATCAATTTGATTTGAGAATTTATGGCAGAGAGAG
GGGATTATGTAGTTCGTAGAGATGATGAGGAGATGGAGGGAGTCTATTTTGTCGTGGAAG
GACAGGCTCAGGTTCTTGGATCTGTCGGAGAAGACAACTGTTCGGAGTTCCTCTTGAAAC
CATTTGATTTCTTCGGCCGCGGCATTTTTGGGAATGTTTACGCAGCAGATGTTGTTGCTG
TCTCAGAGCTTACCTGCCTACTCTTGACTTCTGATCATTGTCATTTGCTTGAGACAAAGC
CAATCTCTGATTCAGATAACGAACGCTCTCTCCTGGAACGCATTTTGTATATGGATCCAT
TAGATCTGAATCTATTCAGGGGCTTCACTCTACCCAATGCTCCATCCCTTGGAAAGGTTT
TCGGAGGGCAATTTGTTGCACAGGCACTTGCCGCAGCCTCAAAAACTGTCGAGTTTATGA
ACATAGTCCATAGTTTACACGCCTATTTCCTTCTTACTGGAGATATAAATAGTAAGGACT
TCTTAATCTCAATGTGCTTTTTGCTAGCAATCATTTGCTGTTTTCTCTGAAAGTTCTCTT
GCAGTTCCCATCATTTATGAAGTTAGCCGCCTACGTGATGGCAACAACTTTTCCACCCGA
AGAGTAGATGCAAGACAGAAAGGAAAAACCATATTCACCTTGTTTGCATCATTTCAGAGA
GAGCAACAAGGTTTTGATCACCAGGACTCGGACATGCCTCATATGCTACCTCCTGAAACG
CTTGTATCAAGGGATGAAATGCTTCAACGGCGTATGACTGACCATCTGCTACCTAGGTAT
TACCGAAAAAAAGTTGCAACCCAATATACTGCCCCATTGCCTATAGATATTCGATTTTGT
GAGCCAAATTATTCAACAGAACAGCAGACAAGATTGAAATATTGGTTTAGGGCAAGGGGA
GAACTTTCTGACGACCAGGCTTTGCACCGGTGAGCAACTCTGCTTCTGTCAATTGATGTG
TAGTTGCATTTGCTTCAGATTTGATGTACGCCTTTATCAGTTCAGACCCTCACCGTAAAA
AAGGCATGAGTGCAGTTCCTGTTAGCCTTGACCATTCGATGTGGTTCCACCGACCTCTAA
GAGCTGATGAGTGGCTGCTCTTTGTGATGGTGAATCTAACAGCGTCCCAGAGTCGAGGTT
TAGCAACTGGAGAAATGTTCAACAGAAAGGGAGAGCTGGTGGTATCGTTAAAGCAAGAAG
CTTTGCTCAAAGAAAGTGCGACTAGTAAGCCCATCTTAGGAGCCAAGCTCTGAGTGATAG
ACGCACCACACAAGACGACGGAGTTTTGCAGCTGTTACATTCTAATGCTTGAATGATTGT
TTCCCCTCGAGAAAGGGTAACCACATAACGTTTATACATTCAACTGTGATCAAATAAAAA
GGTCTTTAGTCTACAACTTGTAGATCTACATTTCTAGATTGTTCTTTCTTAGATTGCAGA
AGGATAAACATAAACGGTTTTAC
>CL24.Contig8_All  -  nr
AATGATTTGACTTTGCCCCATGAACACTGGATCAGTAGTGGAGTTCCTTGGGAAGGTGCC
CTTGTTGCAGCGATTAACTAATTCTTCTCTCAAGAGCATCGCTCAGGTCCTTGTCTTCAA
GCGTTACGAGAGAGGGGATTATGTAGTTCGTAGAGATGATGAGGAGATGGAGGGAGTCTA
TTTTGTCGTGGAAGGACAGGCTCAGGTTCTTGGATCTGTCGGAGAAGACAACTGTTCGGA
GTTCCTCTTGAAACCATTTGATTTCTTCGGCCGCGGCATTTTTGGGAATGTTTACGCAGC
AGATGTTGTTGCTGTCTCAGAGCTTACCTGCCTACTCTTGACTTCTGATCATTGTCATTT
GCTTGAGACAAAGCCAATCTCTGATTCAGATAACGAACGCTCTCTCCTGGAACGCATTTT
GTATATGGATCCATTAGATCTGAATCTATTCAGGGGCTTCACTCTACCCAATGCTCCATC
CCTTGGAAAGGTTTTCGGAGGGCAATTTGTTGCACAGGCACTTGCCGCAGCCTCAAAAAC
TGTCGAGTTTATGAACATAGTCCATAGTTTACACGCCTATTTCCTTCTTACTGGAGATAT
AAATATTCCCATCATTTATGAAGTTAGCCGCCTACGTGATGGCAACAACTTTTCCACCCG
AAGAGTAGATGCAAGACAGAAAGGAAAAACCATATTCACCTTGTTTGCATCATTTCAGAG
AGAGCAACAAGGTTTTGATCACCAGGACTCGGACATGCCTCATATGCTACCTCCTGAAAC
GCTTGTATCAAGGGATGAAATGCTTCAACGGCGTATGACTGACCATCTGCTACCTAGGTT
TTGTGCCAGAGCAATTCTTCCAAGAGCTTAAAGTGAATCACTTTTCGATTGTGTTTTTTT
TTT
>CL24.Contig9_All  -  nr
AATGATTTGACTTTGCCCCATGAACACTGGATCAGTAGTGGAGTTCCTTGGGAAGGTGCC
CTTGTTGCAGCGATTAACTAATTCTTCTCTCAAGAGCATCGCTCAGGTCCTTGTCTTCAA
GCGTTACGAGAGAGGGGATTATGTAGTTCGTAGAGATGATGAGGAGATGGAGGGAGTCTA
TTTTGTCGTGGAAGGACAGGCTCAGGTTCTTGGATCTGTCGGAGAAGACAACTGTTCGGA
GTTCCTCTTGAAACCATTTGATTTCTTCGGCCGCGGCATTTTTGGGAATGTTTACGCAGC
AGATGTTGTTGCTGTCTCAGAGCTTACCTGCCTACTCTTGACTTCTGATCATTGTCATTT
GCTTGAGACAAAGCCAATCTCTGATTCAGATAACGAACGCTCTCTCCTGGAACGCATTTT
GTATATGGATCCATTAGATGTACCAACTGCCCTTTCACCTCTTTACCATTTTCTACATAT
TTATTCTTTCTCGAAATCCTTTCTTGTAGCTGAATCTATTCAGGGGCTTCACTCTACCCA
ATGCTCCATCCCTTGGAAAGGTTTTCGGAGGGCAATTTGTTGCACAGGCACTTGCCGCAG
CCTCAAAAACTGTCGAGTTTATGAACATAGTCCATAGTTTACACGCCTATTTCCTTCTTA
CTGGAGATATAAATATTCCCATCATTTATGAAGTTAGCCGCCTACGTGATGGCAACAACT
TTTCCACCCGAAGAGTAGATGCAAGACAGAAAGGAAAAACCATATTCACCTTGTTTGCAT
CATTTCAGAGAGAGCAACAAGGTTTTGATCACCAGGACTCGGACATGCCTCATATGCTAC
CTCCTGAAACGCTTGTATCAAGGGATGAAATGCTTCAACGGCGTATGACTGACCATCTGC
TACCTAGGTTTTGTGCCAGAGCAATTCTTCCAAGAGCTTAAAGTGAATCACTTTTCGATT
GTGTTTTTTTTTT
>CL24.Contig10_All  -  nr
TGAACACTGAATCATCAGTAGTGGAGTTCCTTGGGAAGGTGCCCTTGTTGCATCGGTTAA
CTTCTTCTTCTCTGAAGAAAATCGCCCAAGTCCTTGTCTTCAAGCGTTACGAGAGAGGGG
ATTATGTAGTTCGTAGAGATGATGAGGAGATGGAGGGAGTCTATTTTGTCGTGGAAGGAC
AGGCTCAGGTTCTTGGATCTGTCGGAGAAGACAACTGTTCGGAGTTCCTCTTGAAACCAT
TTGATTTCTTCGGCCGCGGTGAGAGGAGGAGGATGATGATGATTCTTTCATTTGAACTGT
TCTTTGTAGCGTCCAGTCCATGATTTAGTTTAGCTCTTTTCCATTCATACACAGGCATTT
TTGGGAATGTTTACGCAGCAGATGTTGTTGCTGTCTCAGAGGTTCTCTTTATACAAAATA
CTGCTGCTTTGGTATGCTAATATTGGGGGCCCATAGCATCACTGAGTACTGTCTTTTTTT
TTTCTTTTTTCCAATGCCTCAGCTTACCTGCCTACTCTTGACTTCTGATCATTGTCATTT
GCTTGAGACAAAGCCAATCTCTGATTCAGATAACGAACGCTCTCTCCTGGAACGCATTTT
GTATATGGATCCATTAGATGTACCAACTGCCCTTTCACCTCTTTACCATTTTCTACATAT
TTATTCTTTCTCGAAATCCTTTCTTGTAGCTGAATCTATTCAGGGGCTTCACTCTACCCA
ATGCTCCATCCCTTGGAAAGGTTTTCGGAGGGCAATTTGTTGCACAGGCACTTGCCGCAG
CCTCAAAAACTGTCGAGTTTATGAACATAGTCCATAGTTTACACGCCTATTTCCTTCTTA
CTGGAGATATAAATATTCTCTTGCAGTTCCCATCATTTATGAAGTTAGCCGCCTACGTGA
TGGCAACAACTTTTCCACCCGAAGAGTAGATGCAAGACAGAAAGGAAAAACCATATTCAC
CTTGTTTGCATCATTTCAGAGAGAGCAACAAGGTTTTGATCACCAGGACTCGGACATGCC
TCATATGCTACCTCCTGAAACGCTTGTATCAAGGGATGAAATGCTTCAACGGCGTATGAC
TGACCATCTGCTACCTAGGTATTACCGAAAAAAAGTTGCAACCCAATATACTGCCCCATT
GCCTATAGATATTCGATTTTGTGAGCCAAATTATTCAACAGAACAGCAGACAAGATTGAA
ATATTGGTTTAGGGCAAGGGGAGAACTTTCTGACGACCAGGCTTTGCACCGGTGAGCAAC
TCTGCTTCTGTCAATTGATGTGTAGTTGCATTTGCTTCAGATTTGATGTACGCCTTTATC
AGTTCAGACCCTCACCGTAAAAAAGGCATGAGTGCAGTTCCTGTTAGCCTTGACCATTCG
ATGTGGTTCCACCGACCTCTAAGAGCTGATGAGTGGCTGCTCTTTGTGATGGTGAATCTA
ACAGCGTCCCAGAGTCGAGGTTTAGCAACTGGAGAAATGTTCAACAGAAAGGGAGAGCTG
GTGGTATCGTTAAAGCAAGAAGCTTTGCTCAAAGAAAGTGCGACTAGTAAGCCCATCTTA
GGAGCCAAGCTCTGAGTGATAGACGCACCACACAAGACGACGGAGTTTTGCAGCTGTTAC
ATTCTAATGCTTGAATGATTGTTTCCCCTCGAGAAAGGGTAACCACATAACGTTTATACA
TTCAACTGTGATCAAATAAAAAGGTCTTTAGTCTACAACTTGTAGATCTACATTTCTAGA
TTGTTCTTTCTTAGATTGCAGAAGGATAAACATAAACGGTTTTAC
>CL24.Contig11_All  -  nr
TGAACACTGAATCATCAGTAGTGGAGTTCCTTGGGAAGGTGCCCTTGTTGCATCGGTTAA
CTTCTTCTTCTCTGAAGAAAATCGCCCAAGTCCTTGTCTTCAAGCGTTACGGTCAGTGGC
ATCTCTAAGATTCTCTGATCTCAATCATCAATTTGATTTGAGAATTTATGGCAGAGAGAG
GGGATTATGTAGTTCGTAGAGATGATGAGGAGATGGAGGGAGTCTATTTTGTCGTGGAAG
GACAGGCTCAGGTTCTTGGATCTGTCGGAGAAGACAACTGTTCGGAGTTCCTCTTGAAAC
CATTTGATTTCTTCGGCCGCGGTGAGAGGAGGAGGATGATGATGATTCTTTCATTTGAAC
TGTTCTTTGTAGCGTCCAGTCCATGATTTAGTTTAGCTCTTTTCCATTCATACACAGGCA
TTTTTGGGAATGTTTACGCAGCAGATGTTGTTGCTGTCTCAGAGGTTCTCTTTATACAAA
ATACTGCTGCTTTGGTATGCTAATATTGGGGGCCCATAGCATCACTGAGTACTGTCTTTT
TTTTTTCTTTTTTCCAATGCCTCAGCTTACCTGCCTACTCTTGACTTCTGATCATTGTCA
TTTGCTTGAGACAAAGCCAATCTCTGATTCAGATAACGAACGCTCTCTCCTGGAACGCAT
TTTGTATATGGATCCATTAGATCTGAATCTATTCAGGGGCTTCACTCTACCCAATGCTCC
ATCCCTTGGAAAGGTTTTCGGAGGGCAATTTGTTGCACAGGCACTTGCCGCAGCCTCAAA
AACTGTCGAGTTTATGAACATAGTCCATAGTTTACACGCCTATTTCCTTCTTACTGGAGA
TATAAATATTCTCTTGCAGTTCCCATCATTTATGAAGTTAGCCGCCTACGTGATGGCAAC
AACTTTTCCACCCGAAGAGTAGATGCAAGACAGAAAGGAAAAACCATATTCACCTTGTTT
GCATCATTTCAGAGAGAGCAACAAGGTTTTGATCACCAGGACTCGGACATGCCTCATATG
CTACCTCCTGAAACGCTTGTATCAAGGGATGAAATGCTTCAACGGCGTATGACTGACCAT
CTGCTACCTAGGTATTACCGAAAAAAAGTTGCAACCCAATATACTGCCCCATTGCCTATA
GATATTCGATTTTGTGAGCCAAATTATTCAACAGAACAGCAGACAAGATTGAAATATTGG
TTTAGGGCAAGGGGAGAACTTTCTGACGACCAGGCTTTGCACCGGTGAGCAACTCTGCTT
CTGTCAATTGATGTGTAGTTGCATTTGCTTCAGATTTGATGTACGCCTTTATCAGTTCAG
ACCCTCACCGTAAAAAAGGCATGAGTGCAGTTCCTGTTAGCCTTGACCATTCGATGTGGT
TCCACCGACCTCTAAGAGCTGATGAGTGGCTGCTCTTTGTGATGGTGAATCTAACAGCGT
CCCAGAGTCGAGGTTTAGCAACTGGAGAAATGTTCAACAGAAAGGGAGAGCTGGTGGTAT
CGTTAAAGCAAGAAGCTTTGCTCAAAGAAAGTGCGACTAGTAAGCCCATCTTAGGAGCCA
AGCTCTGAGTGATAGACGCACCACACAAGACGACGGAGTTTTGCAGCTGTTACATTCTAA
TGCTTGAATGATTGTTTCCCCTCGAGAAAGGGTAACCACATAACGTTTATACATTCAACT
GTGATCAAATAAAAAGGTCTTTAGTCTACAACTTGTAGATCTACATTTCTAGATTGTTCT
TTCTTAGATTGCAGAAGGATAAACATAAACGGTTTTAC
>CL24.Contig12_All  -  nr
TCCATCCACGAGGAAAGGAATGATTTGACTTTGCCCCATGAACACTGGATCAGTAGTGGA
GTTCCTTGGGAAGGTGCCCTTGTTGCATCGGTTAACTTCTTCTTCTCTGAAGAAAATCGC
CCAAGTCCTTGTCTTCAAGCGTTACGGTCAGTGGCATCTCTAAGATTCTCTGATCTCAAT
CATCAATTTGATTTGAGAATTTATGGCAGAGAGAGGGGATTATGTAGTTCGTAGAGATGA
TGAGGAGATGGAGGGAGTCTATTTTGTCGTGGAAGGACAGGCTCAGGTTCTTGGATCTGT
CGGAGAAGACAACTGTTCGGAGTTCCTCTTGAAACCATTTGATTTCTTCGGCCGCGGTGA
GAGGAGGAGGATGATGATGATTCTTTCATTTGAACTGTTCTTTGTAGCGTCCAGTCCATG
ATTTAGTTTAGCTCTTTTCCATTCATACACAGGCATTTTTGGGAATGTTTACGCAGCAGA
TGTTGTTGCTGTCTCAGAGGTTCTCTTTATACAAAATACTGCTGCTTTGGTATGCTAATA
TTGGGGGCCCATAGCATCACTGAGTACTGTCTTTTTTTTTTCTTTTTTCCAATGCCTCAG
CTTACCTGCCTACTCTTGACTTCTGATCATTGTCATTTGCTTGAGACAAAGCCAATCTCT
GATTCAGATAACGAACGCTCTCTCCTGGAACGCATTTTGTATATGGATCCATTAGATGTA
CCAACTGCCCTTTCACCTCTTTACCATTTTCTACATATTTATTCTTTCTCGAAATCCTTT
CTTGTAGCTGAATCTATTCAGGGGCTTCACTCTACCCAATGCTCCATCCCTTGGAAAGGT
TTTCGGAGGGCAATTTGTTGCACAGGCACTTGCCGCAGCCTCAAAAACTGTCGAGTTTAT
GAACATAGTCCATAGTTTACACGCCTATTTCCTTCTTACTGGAGATATAAATAGTAAGGA
CTTCTTAATCTCAATGTGCTTTTTGCTAGCAATCATTTGCTGTTTTCTCTGAAAGTTCTC
TTGCAGTTCCCATCATTTATGAAGTTAGCCGCCTACGTGATGGCAACAACTTTTCCACCC
GAAGAGTAGATGCAAGACAGAAAGGAAAAACCATATTCACCTTGTTTGCATCATTTCAGA
GAGAGCAACAAGGTTTTGATCACCAGGACTCGGACATGCCTCATATGCTACCTCCTGAAA
CGCTTGTATCAAGGGATGAAATGCTTCAACGGCGTATGACTGACCATCTGCTACCTAGGT
ATTACCGAAAAAAAGTTGCAACCCAATATACTGCCCCATTGCCTATAGATATTCGATTTT
GTGAGCCAAATTATTCAACAGAACAGCAGACAAGATTGAAATATTGGTTTAGGGCAAGGG
GAGAACTTTCTGACGACCAGGCTTTGCACCGGTGAGCAACTCTGCTTCTGTCAATTGATG
TGTAGTTGCATTTGCTTCAGATTTGATGTACGCCTTTATCAGTTCAGACCCTCACCGTAA
AAAAGGCATGAGTGCAGTTCCTGTTAGCCTTGACCATTCGATGTGGTTCCACCGACCTCT
AAGAGCTGATGAGTGGCTGCTCTTTGTGATGGTGAATCTAACAGCGTCCCAGAGTCGAGG
TTTAGCAACTGGAGAAATGTTCAACAGAAAGGGAGAGCTGGTGGTATCGTTAAAGCAAGA
AGCTTTGCTCAAAGAAAGTGCGACTAGTAAGCCCATCTTAGGAGCCAAGCTCTGAGTGAT
AGACGCACCACACAAGACGACGGAGTTTTGCAGCTGTTACATTCTAATGCTTGAATGATT
GTTTCCCCTCGAGAAAGGGTAACCACATAACGTTTATACATTCAACTGTGATCAAATAAA
AAGGTCTTTAGTCTACAACTTGTAGATCTACATTTCTAGATTGTTCTTTCTTAGATTGCA
GAAGGATAAACATAAACGGTTTTAC
>CL24.Contig13_All  -  nr
TGAACACTGAATCATCAGTAGTGGAGTTCCTTGGGAAGGTGCCCTTGTTGCATCGGTTAA
CTTCTTCTTCTCTGAAGAAAATCGCCCAAGTCCTTGTCTTCAAGCGTTACGGTCAGTGGC
ATCTCTAAGATTCTCTGATCTCAATCATCAATTTGATTTGAGAATTTATGGCAGAGAGAG
GGGATTATGTAGTTCGTAGAGATGATGAGGAGATGGAGGGAGTCTATTTTGTCGTGGAAG
GACAGGCTCAGGTTCTTGGATCTGTCGGAGAAGACAACTGTTCGGAGTTCCTCTTGAAAC
CATTTGATTTCTTCGGCCGCGGCATTTTTGGGAATGTTTACGCAGCAGATGTTGTTGCTG
TCTCAGAGGTTCTCTTTATACAAAATACTGCTGCTTTGGTATGCTAATATTGGGGGCCCA
TAGCATCACTGAGTACTGTCTTTTTTTTTTCTTTTTTCCAATGCCTCAGCTTACCTGCCT
ACTCTTGACTTCTGATCATTGTCATTTGCTTGAGACAAAGCCAATCTCTGATTCAGATAA
CGAACGCTCTCTCCTGGAACGCATTTTGTATATGGATCCATTAGATCTGAATCTATTCAG
GGGCTTCACTCTACCCAATGCTCCATCCCTTGGAAAGGTTTTCGGAGGGCAATTTGTTGC
ACAGGCACTTGCCGCAGCCTCAAAAACTGTCGAGTTTATGAACATAGTCCATAGTTTACA
CGCCTATTTCCTTCTTACTGGAGATATAAATAGTAAGGACTTCTTAATCTCAATGTGCTT
TTTGCTAGCAATCATTTGCTGTTTTCTCTGAAAGTTCTCTTGCAGTTCCCATCATTTATG
AAGTTAGCCGCCTACGTGATGGCAACAACTTTTCCACCCGAAGAGTAGATGCAAGACAGA
AAGGAAAAACCATATTCACCTTGTTTGCATCATTTCAGAGAGAGCAACAAGGTTTTGATC
ACCAGGACTCGGACATGCCTCATATGCTACCTCCTGAAACGCTTGTATCAAGGGATGAAA
TGCTTCAACGGCGTATGACTGACCATCTGCTACCTAGGTATTACCGAAAAAAAGTTGCAA
CCCAATATACTGCCCCATTGCCTATAGATATTCGATTTTGTGAGCCAAATTATTCAACAG
AACAGCAGACAAGATTGAAATATTGGTTTAGGGCAAGGGGAGAACTTTCTGACGACCAGG
CTTTGCACCGGTGAGCAACTCTGCTTCTGTCAATTGATGTGTAGTTGCATTTGCTTCAGA
TTTGATGTACGCCTTTATCAGTTCAGACCCTCACCGTAAAAAAGGCATGAGTGCAGTTCC
TGTTAGCCTTGACCATTCGATGTGGTTCCACCGACCTCTAAGAGCTGATGAGTGGCTGCT
CTTTGTGATGGTGAATCTAACAGCGTCCCAGAGTCGAGGTTTAGCAACTGGAGAAATGTT
CAACAGAAAGGGAGAGCTGGTGGTATCGTTAAAGCAAGAAGCTTTGCTCAAAGAAAGTGC
GACTAGTAAGCCCATCTTAGGAGCCAAGCTCTGAGTGATAGACGCACCACACAAGACGAC
GGAGTTTTGCAGCTGTTACATTCTAATGCTTGAATGATTGTTTCCCCTCGAGAAAGGGTA
ACCACATAACGTTTATACATTCAACTGTGATCAAATAAAAAGGTCTTTAGTCTACAACTT
GTAGATCTACATTTCTAGATTGTTCTTTCTTAGATTGCAGAAGGATAAACATAAACGGTT
TTAC
>CL24.Contig14_All  +  nr
TGAACACTGAATCATCAGTAGTGGAGTTCCTTGGGAAGGTGCCCTTGTTGCATCGGTTAA
CTTCTTCTTCTCTGAAGAAAATCGCCCAAGTCCTTGTCTTCAAGCGTTACGAGAGAGGGG
ATTATGTAGTTCGTAGAGATGATGAGGAGATGGAGGGAGTCTATTTTGTCGTGGAAGGAC
AGGCTCAGGTTCTTGGATCTGTCGGAGAAGACAACTGTTCGGAGTTCCTCTTGAAACCAT
TTGATTTCTTCGGCCGCGGCATTTTTGGGAATGTTTACGCAGCAGATGTTGTTGCTGTCT
CAGAGGTTCTCTTTATACAAAATACTGCTGCTTTGGTATGCTAATATTGGGGGCCCATAG
CATCACTGAGTACTGTCTTTTTTTTTTCTTTTTTCCAATGCCTCAGCTTACCTGCCTACT
CTTGACTTCTGATCATTGTCATTTGCTTGAGACAAAGCCAATCTCTGATTCAGATAACGA
ACGCTCTCTCCTGGAACGCATTTTGTATATGGATCCATTAGATGTACCAACTGCCCTTTC
ACCTCTTTACCATTTTCTACATATTTATTCTTTCTCGAAATCCTTTCTTGTAGCTGAATC
TATTCAGGGGCTTCACTCTACCCAATGCTCCATCCCTTGGAAAGGTTTTCGGAGGGCAAT
TTGTTGCACAGGCACTTGCCGCAGCCTCAAAAACTGTCGAGTTTATGAACATAGTCCATA
GTTTACACGCCTATTTCCTTCTTACTGGAGATATAAATATTCCCATCATTTATGAAGTTA
GCCGCCTACGTGATGGCAACAACTTTTCCACCCGAAGAGTAGATGCAAGACAGAAAGGAA
AAACCATATTCACCTTGTTTGCATCATTTCAGAGAGAGCA
>CL24.Contig15_All  +  nr
TGAACACTGAATCATCAGTAGTGGAGTTCCTTGGGAAGGTGCCCTTGTTGCATCGGTTAA
CTTCTTCTTCTCTGAAGAAAATCGCCCAAGTCCTTGTCTTCAAGCGTTACGGTCAGTGGC
ATCTCTAAGATTCTCTGATCTCAATCATCAATTTGATTTGAGAATTTATGGCAGAGAGAG
GGGATTATGTAGTTCGTAGAGATGATGAGGAGATGGAGGGAGTCTATTTTGTCGTGGAAG
GACAGGCTCAGGTTCTTGGATCTGTCGGAGAAGACAACTGTTCGGAGTTCCTCTTGAAAC
CATTTGATTTCTTCGGCCGCGGTGAGAGGAGGAGGATGATGATGATTCTTTCATTTGAAC
TGTTCTTTGTAGCGTCCAGTCCATGATTTAGTTTAGCTCTTTTCCATTCATACACAGGCA
TTTTTGGGAATGTTTACGCAGCAGATGTTGTTGCTGTCTCAGAGCTTACCTGCCTACTCT
TGACTTCTGATCATTGTCATTTGCTTGAGACAAAGCCAATCTCTGATTCAGATAACGAAC
GCTCTCTCCTGGAACGCATTTTGTATATGGATCCATTAGATGTACCAACTGCCCTTTCAC
CTCTTTACCATTTTCTACATATTTATTCTTTCTCGAAATCCTTTCTTGTAGCTGAATCTA
TTCAGGGGCTTCACTCTACCCAATGCTCCATCCCTTGGAAAGGTTTTCGGAGGGCAATTT
GTTGCACAGGCACTTGCCGCAGCCTCAAAAACTGTCGAGTTTATGAACATAGTCCATAGT
TTACACGCCTATTTCCTTCTTACTGGAGATATAAATATTCCCATCATTTATGAAGTTAGC
CGCCTACGTGATGGCAACAACTTTTCCACCCGAAGAGTAGATGCAAGACAGAAAGGAAAA
ACCATATTCACCTTGTTTGCATCATTTCAGAGAGAGCAACAAGGTTTTGATCACCAGGAC
TCGGACATGCCTCATATGCTACCTCCTGAAACGCTTGTATCAAGGGATGAAATGCTTCAA
CGGCGTATGACTGACCATCTGCTACCTAGGTTTTGTGCCAGAGCAATTCTTCCAAGAGCT
TAAAGTGAATCACTTTTCGATTGTGTTTTTTTTTT
>CL24.Contig16_All  +  nr
TCCATCCACGAGGAAAGGAATGATTTGACTTTGCCCCATGAACACTGGATCAGTAGTGGA
GTTCCTTGGGAAGGTGCCCTTGTTGCATCGGTTAACTTCTTCTTCTCTGAAGAAAATCGC
CCAAGTCCTTGTCTTCAAGCGTTACGAGAGAGGGGATTATGTAGTTCGTAGAGATGATGA
GGAGATGGAGGGAGTCTATTTTGTCGTGGAAGGACAGGCTCAGGTTCTTGGATCTGTCGG
AGAAGACAACTGTTCGGAGTTCCTCTTGAAACCATTTGATTTCTTCGGCCGCGGTGAGAG
GAGGAGGATGATGATGATTCTTTCATTTGAACTGTTCTTTGTAGCGTCCAGTCCATGATT
TAGTTTAGCTCTTTTCCATTCATACACAGGCATTTTTGGGAATGTTTACGCAGCAGATGT
TGTTGCTGTCTCAGAGCTTACCTGCCTACTCTTGACTTCTGATCATTGTCATTTGCTTGA
GACAAAGCCAATCTCTGATTCAGATAACGAACGCTCTCTCCTGGAACGCATTTTGTATAT
GGATCCATTAGATGTACCAACTGCCCTTTCACCTCTTTACCATTTTCTACATATTTATTC
TTTCTCGAAATCCTTTCTTGTAGCTGAATCTATTCAGGGGCTTCACTCTACCCAATGCTC
CATCCCTTGGAAAGGTTTTCGGAGGGCAATTTGTTGCACAGGCACTTGCCGCAGCCTCAA
AAACTGTCGAGTTTATGAACATAGTCCATAGTTTACACGCCTATTTCCTTCTTACTGGAG
ATATAAATAGTAAGGACTTCTTAATCTCAATGTGCTTTTTGCTAGCAATCATTTGCTGTT
TTCTCTGAAAGTTCTCTTGCAGTTCCCATCATTTATGAAGTTAGCCGCCTACGTGATGGC
AACAACTTTTCCACCCGAAGAGTAGATGCAAGACAGAAAGGAAAAACCATATTCACCTTG
TTTGCATCATTTCAGAGAGAGCAACAAGGTTTTGATCACCAGGACTCGGACATGCCTCAT
ATGCTACCTCCTGAAACGCTTGTATCAAGGGATGAAATGCTTCAACGGCGTATGACTGAC
CATCTGCTACCTAGGTATTACCGAAAAAAAGTTGCAACCCAATATACTGCCCCATTGCCT
ATAGATATTCGATTTTGTGAGCCAAATTATTCAACAGAACAGCAGACAAGATTGAAATAT
TGGTTTAGGGCAAGGGGAGAACTTTCTGACGACCAGGCTTTGCACCGATGTGTAGTTGCA
TTTGCTTCAGATTTGATGTACGCCTTTATCAGTTCAGACCCTCACCGTAAAAAAGGCATG
AGTGCAGTTCCTGTTAGCCTTGACCATTCGATGTGGTTCCACCGACCTCTAAGAGCTGAT
GAGTGGCTGCTCTTTGTGATGGTGAATCTAACAGCGTCCCAGAGTCGAGGTTTAGCAACT
GGAGAAATGTTCAACAGAAAGGGAGAGCTGGTGGTATCGTTAAAGCAAGAAGCTTTGCTC
AAAGAAAGTGCGACTAGTAAGCCCATCTTAGGAGCCAAGCTCTGAGTGATAGACGCACCA
CACAAGACGACGGAGTTTTGCAGCTGTTACATTCTAATGCTTGAATGATTGTTTCCCCTC
GAGAAAGGGTAACCACATAACGTTTATACATTCAACTGTGATCAAATAAAAAGGTCTTTA
GTCTACAACTTGTAGATCTACATTTCTAGATTGTTCTTTCTTAGATTGCAGAAGGATAAA
CATAAACGGTTTTAC
>CL24.Contig17_All  +  nr
TGAACACTGAATCATCAGTAGTGGAGTTCCTTGGGAAGGTGCCCTTGTTGCATCGGTTAA
CTTCTTCTTCTCTGAAGAAAATCGCCCAAGTCCTTGTCTTCAAGCGTTACGGTCAGTGGC
ATCTCTAAGATTCTCTGATCTCAATCATCAATTTGATTTGAGAATTTATGGCAGAGAGAG
GGGATTATGTAGTTCGTAGAGATGATGAGGAGATGGAGGGAGTCTATTTTGTCGTGGAAG
GACAGGCTCAGGTTCTTGGATCTGTCGGAGAAGACAACTGTTCGGAGTTCCTCTTGAAAC
CATTTGATTTCTTCGGCCGCGGTGAGAGGAGGAGGATGATGATGATTCTTTCATTTGAAC
TGTTCTTTGTAGCGTCCAGTCCATGATTTAGTTTAGCTCTTTTCCATTCATACACAGGCA
TTTTTGGGAATGTTTACGCAGCAGATGTTGTTGCTGTCTCAGAGCTTACCTGCCTACTCT
TGACTTCTGATCATTGTCATTTGCTTGAGACAAAGCCAATCTCTGATTCAGATAACGAAC
GCTCTCTCCTGGAACGCATTTTGTATATGGATCCATTAGATCTGAATCTATTCAGGGGCT
TCACTCTACCCAATGCTCCATCCCTTGGAAAGGTTTTCGGAGGGCAATTTGTTGCACAGG
CACTTGCCGCAGCCTCAAAAACTGTCGAGTTTATGAACATAGTCCATAGTTTACACGCCT
ATTTCCTTCTTACTGGAGATATAAATATTCCCATCATTTATGAAGTTAGCCGCCTACGTG
ATGGCAACAACTTTTCCACCCGAAGAGTAGATGCAAGACAGAAAGGAAAAACCATATTCA
CCTTGTTTGCATCATTTCAGAGAGAGCAACAAGGTTTTGATCACCAGGACTCGGACATGC
CTCATATGCTACCTCCTGAAACGCTTGTATCAAGGGATGAAATGCTTCAACGGCGTATGA
CTGACCATCTGCTACCTAGGTTTTGTGCCAGAGCAATTCTTCCAAGAGCTTAAAGTGAAT
CACTTTTCGATTGTGTTTTTTTTTT
>CL24.Contig18_All  +  nr
TGAACACTGAATCATCAGTAGTGGAGTTCCTTGGGAAGGTGCCCTTGTTGCATCGGTTAA
CTTCTTCTTCTCTGAAGAAAATCGCCCAAGTCCTTGTCTTCAAGCGTTACGGTCAGTGGC
ATCTCTAAGATTCTCTGATCTCAATCATCAATTTGATTTGAGAATTTATGGCAGAGAGAG
GGGATTATGTAGTTCGTAGAGATGATGAGGAGATGGAGGGAGTCTATTTTGTCGTGGAAG
GACAGGCTCAGGTTCTTGGATCTGTCGGAGAAGACAACTGTTCGGAGTTCCTCTTGAAAC
CATTTGATTTCTTCGGCCGCGGCATTTTTGGGAATGTTTACGCAGCAGATGTTGTTGCTG
TCTCAGAGGTTCTCTTTATACAAAATACTGCTGCTTTGGTATGCTAATATTGGGGGCCCA
TAGCATCACTGAGTACTGTCTTTTTTTTTTCTTTTTTCCAATGCCTCAGCTTACCTGCCT
ACTCTTGACTTCTGATCATTGTCATTTGCTTGAGACAAAGCCAATCTCTGATTCAGATAA
CGAACGCTCTCTCCTGGAACGCATTTTGTATATGGATCCATTAGATGTACCAACTGCCCT
TTCACCTCTTTACCATTTTCTACATATTTATTCTTTCTCGAAATCCTTTCTTGTAGCTGA
ATCTATTCAGGGGCTTCACTCTACCCAATGCTCCATCCCTTGGAAAGGTTTTCGGAGGGC
AATTTGTTGCACAGGCACTTGCCGCAGCCTCAAAAACTGTCGAGTTTATGAACATAGTCC
ATAGTTTACACGCCTATTTCCTTCTTACTGGAGATATAAATAGTAAGGACTTCTTAATCT
CAATGTGCTTTTTGCTAGCAATCATTTGCTGTTTTCTCTGAAAGTTCTCTTGCAGTTCCC
ATCATTTATGAAGTTAGCCGCCTACGTGATGGCAACAACTTTTCCACCCGAAGAGTAGAT
GCAAGACAGAAAGGAAAAACCATATTCACCTTGTTTGCATCATTTCAGAGAGAGCA
>CL24.Contig19_All  +  nr
TCCATCCACGAGGAAAGGAATGATTTGACTTTGCCCCATGAACACTGGATCAGTAGTGGA
GTTCCTTGGGAAGGTGCCCTTGTTGCATCGGTTAACTTCTTCTTCTCTGAAGAAAATCGC
CCAAGTCCTTGTCTTCAAGCGTTACGGTCAGTGGCATCTCTAAGATTCTCTGATCTCAAT
CATCAATTTGATTTGAGAATTTATGGCAGAGAGAGGGGATTATGTAGTTCGTAGAGATGA
TGAGGAGATGGAGGGAGTCTATTTTGTCGTGGAAGGACAGGCTCAGGTTCTTGGATCTGT
CGGAGAAGACAACTGTTCGGAGTTCCTCTTGAAACCATTTGATTTCTTCGGCCGCGGTGA
GAGGAGGAGGATGATGATGATTCTTTCATTTGAACTGTTCTTTGTAGCGTCCAGTCCATG
ATTTAGTTTAGCTCTTTTCCATTCATACACAGGCATTTTTGGGAATGTTTACGCAGCAGA
TGTTGTTGCTGTCTCAGAGCTTACCTGCCTACTCTTGACTTCTGATCATTGTCATTTGCT
TGAGACAAAGCCAATCTCTGATTCAGATAACGAACGCTCTCTCCTGGAACGCATTTTGTA
TATGGATCCATTAGATGTACCAACTGCCCTTTCACCTCTTTACCATTTTCTACATATTTA
TTCTTTCTCGAAATCCTTTCTTGTAGCTGAATCTATTCAGGGGCTTCACTCTACCCAATG
CTCCATCCCTTGGAAAGGTTTTCGGAGGGCAATTTGTTGCACAGGCACTTGCCGCAGCCT
CAAAAACTGTCGAGTTTATGAACATAGTCCATAGTTTACACGCCTATTTCCTTCTTACTG
GAGATATAAATAGTAAGGACTTCTTAATCTCAATGTGCTTTTTGCTAGCAATCATTTGCT
GTTTTCTCTGAAAGTTCTCTTGCAGTTCCCATCATTTATGAAGTTAGCCGCCTACGTGAT
GGCAACAACTTTTCCACCCGAAGAGTAGATGCAAGACAGAAAGGAAAAACCATATTCACC
TTGTTTGCATCATTTCAGAGAGAGCAACAAGGTTTTGATCACCAGGACTCGGACATGCCT
CATATGCTACCTCCTGAAACGCTTGTATCAAGGGATGAAATGCTTCAACGGCGTATGACT
GACCATCTGCTACCTAGGTATTACCGAAAAAAAGTTGCAACCCAATATACTGCCCCATTG
CCTATAGATATTCGATTTTGTGAGCCAAATTATTCAACAGAACAGCAGACAAGATTGAAA
TATTGGTTTAGGGCAAGGGGAGAACTTTCTGACGACCAGGCTTTGCACCGATGTGTAGTT
GCATTTGCTTCAGATTTGATGTACGCCTTTATCAGTTCAGACCCTCACCGTAAAAAAGGC
ATGAGTGCAGTTCCTGTTAGCCTTGACCATTCGATGTGGTTCCACCGACCTCTAAGAGCT
GATGAGTGGCTGCTCTTTGTGATGGTGAATCTAACAGCGTCCCAGAGTCGAGGTTTAGCA
ACTGGAGAAATGTTCAACAGAAAGGGAGAGCTGGTGGTATCGTTAAAGCAAGAAGCTTTG
CTCAAAGAAAGTGCGACTAGTAAGCCCATCTTAGGAGCCAAGCTCTGAGTGATAGACGCA
CCACACAAGACGACGGAGTTTTGCAGCTGTTACATTCTAATGCTTGAATGATTGTTTCCC
CTCGAGAAAGGGTAACCACATAACGTTTATACATTCAACTGTGATCAAATAAAAAGGTCT
TTAGTCTACAACTTGTAGATCTACATTTCTAGATTGTTCTTTCTTAGATTGCAGAAGGAT
AAACATAAACGGTTTTAC
>CL24.Contig20_All  +  nr
TGAACACTGAATCATCAGTAGTGGAGTTCCTTGGGAAGGTGCCCTTGTTGCATCGGTTAA
CTTCTTCTTCTCTGAAGAAAATCGCCCAAGTCCTTGTCTTCAAGCGTTACGAGAGAGGGG
ATTATGTAGTTCGTAGAGATGATGAGGAGATGGAGGGAGTCTATTTTGTCGTGGAAGGAC
AGGCTCAGGTTCTTGGATCTGTCGGAGAAGACAACTGTTCGGAGTTCCTCTTGAAACCAT
TTGATTTCTTCGGCCGCGGTGAGAGGAGGAGGATGATGATGATTCTTTCATTTGAACTGT
TCTTTGTAGCGTCCAGTCCATGATTTAGTTTAGCTCTTTTCCATTCATACACAGGCATTT
TTGGGAATGTTTACGCAGCAGATGTTGTTGCTGTCTCAGAGGTTCTCTTTATACAAAATA
CTGCTGCTTTGGTATGCTAATATTGGGGGCCCATAGCATCACTGAGTACTGTCTTTTTTT
TTTCTTTTTTCCAATGCCTCAGCTTACCTGCCTACTCTTGACTTCTGATCATTGTCATTT
GCTTGAGACAAAGCCAATCTCTGATTCAGATAACGAACGCTCTCTCCTGGAACGCATTTT
GTATATGGATCCATTAGATCTGAATCTATTCAGGGGCTTCACTCTACCCAATGCTCCATC
CCTTGGAAAGGTTTTCGGAGGGCAATTTGTTGCACAGGCACTTGCCGCAGCCTCAAAAAC
TGTCGAGTTTATGAACATAGTCCATAGTTTACACGCCTATTTCCTTCTTACTGGAGATAT
AAATATTCCCATCATTTATGAAGTTAGCCGCCTACGTGATGGCAACAACTTTTCCACCCG
AAGAGTAGATGCAAGACAGAAAGGAAAAACCATATTCACCTTGTTTGCATCATTTCAGAG
AGAGCAACAAGGTTTTGATCACCAGGACTCGGACATGCCTCATATGCTACCTCCTGAAAC
GCTTGTATCAAGGGATGAAATGCTTCAACGGCGTATGACTGACCATCTGCTACCTAGGTA
TTACCGAAAAAAAGTTGCAACCCAATATACTGCCCCATTGCCTATAGATATTCGATTTTG
TGAGCCAAATTATTCAACAGAACAGCAGACAAGATTGAAATATTGGTTTAGGGCAAGGGG
AGAACTTTCTGACGACCAGGCTTTGCACCGATGTGTAGTTGCATTTGCTTCAGATTTGAT
GTACGCCTTTATCAGTTCAGACCCTCACCGTAAAAAAGGCATGAGTGCAGTTCCTGTTAG
CCTTGACCATTCGATGTGGTTCCACCGACCTCTAAGAGCTGATGAGTGGCTGCTCTTTGT
GATGGTGAATCTAACAGCGTCCCAGAGTCGAGGTTTAGCAACTGGAGAAATGTTCAACAG
AAAGGGAGAGCTGGTGGTATCGTTAAAGCAAGAAGCTTTGCTCAAAGAAAGTGCGACTAG
TAAGCCCATCTTAGGAGCCAAGCTCTGAGTGATAGACGCACCACACAAGACGACGGAGTT
TTGCAGCTGTTACATTCTAATGCTTGAATGATTGTTTCCCCTCGAGAAAGGGTAACCACA
TAACGTTTATACATTCAACTGTGATCAAATAAAAAGGTCTTTAGTCTACAACTTGTAGAT
CTACATTTCTAGATTGTTCTTTCTTAGATTGCAGAAGGATAAACATAAACGGTTTTAC
>CL24.Contig21_All  -  nr
TCCATCCACGAGGAAAGGAATGATTTGACTTTGCCCCATGAACACTGGATCAGTAGTGGA
GTTCCTTGGGAAGGTGCCCTTGTTGCATCGGTTAACTTCTTCTTCTCTGAAGAAAATCGC
CCAAGTCCTTGTCTTCAAGCGTTACGAGAGAGGGGATTATGTAGTTCGTAGAGATGATGA
GGAGATGGAGGGAGTCTATTTTGTCGTGGAAGGACAGGCTCAGGTTCTTGGATCTGTCGG
AGAAGACAACTGTTCGGAGTTCCTCTTGAAACCATTTGATTTCTTCGGCCGCGGCATTTT
TGGGAATGTTTACGCAGCAGATGTTGTTGCTGTCTCAGAGCTTACCTGCCTACTCTTGAC
TTCTGATCATTGTCATTTGCTTGAGACAAAGCCAATCTCTGATTCAGATAACGAACGCTC
TCTCCTGGAACGCATTTTGTATATGGATCCATTAGATGTACCAACTGCCCTTTCACCTCT
TTACCATTTTCTACATATTTATTCTTTCTCGAAATCCTTTCTTGTAGCTGAATCTATTCA
GGGGCTTCACTCTACCCAATGCTCCATCCCTTGGAAAGGTTTTCGGAGGGCAATTTGTTG
CACAGGCACTTGCCGCAGCCTCAAAAACTGTCGAGTTTATGAACATAGTCCATAGTTTAC
ACGCCTATTTCCTTCTTACTGGAGATATAAATAGTAAGGACTTCTTAATCTCAATGTGCT
TTTTGCTAGCAATCATTTGCTGTTTTCTCTGAAAGTTCTCTTGCAGTTCCCATCATTTAT
GAAGTTAGCCGCCTACGTGATGGCAACAACTTTTCCACCCGAAGAGTAGATGCAAGACAG
AAAGGAAAAACCATATTCACCTTGTTTGCATCATTTCAGAGAGAGCAACAAGGTTTTGAT
CACCAGGACTCGGACATGCCTCATATGCTACCTCCTGAAACGCTTGTATCAAGGGATGAA
ATGCTTCAACGGCGTATGACTGACCATCTGCTACCTAGGTATTACCGAAAAAAAGTTGCA
ACCCAATATACTGCCCCATTGCCTATAGATATTCGATTTTGTGAGCCAAATTATTCAACA
GAACAGCAGACAAGATTGAAATATTGGTTTAGGGCAAGGGGAGAACTTTCTGACGACCAG
GCTTTGCACCGATGTGTAGTTGCATTTGCTTCAGATTTGATGTACGCCTTTATCAGTTCA
GACCCTCACCGTAAAAAAGGCATGAGTGCAGTTCCTGTTAGCCTTGACCATTCGATGTGG
TTCCACCGACCTCTAAGAGCTGATGAGTGGCTGCTCTTTGTGATGGTGAATCTAACAGCG
TCCCAGAGTCGAGGTTTAGCAACTGGAGAAATGTTCAACAGAAAGGGAGAGCTGGTGGTA
TCGTTAAAGCAAGAAGCTTTGCTCAAAGAAAGTGCGACTAGTAAGCCCATCTTAGGAGCC
AAGCTCTGAGTGATAGACGCACCACACAAGACGACGGAGTTTTGCAGCTGTTACATTCTA
ATGCTTGAATGATTGTTTCCCCTCGAGAAAGGGTAACCACATAACGTTTATACATTCAAC
TGTGATCAAATAAAAAGGTCTTTAGTCTACAACTTGTAGATCTACATTTCTAGATTGTTC
TTTCTTAGATTGCAGAAGGATAAACATAAACGGTTTTAC
>CL24.Contig22_All  +  nr
TGAACACTGAATCATCAGTAGTGGAGTTCCTTGGGAAGGTGCCCTTGTTGCATCGGTTAA
CTTCTTCTTCTCTGAAGAAAATCGCCCAAGTCCTTGTCTTCAAGCGTTACGGTCAGTGGC
ATCTCTAAGATTCTCTGATCTCAATCATCAATTTGATTTGAGAATTTATGGCAGAGAGAG
GGGATTATGTAGTTCGTAGAGATGATGAGGAGATGGAGGGAGTCTATTTTGTCGTGGAAG
GACAGGCTCAGGTTCTTGGATCTGTCGGAGAAGACAACTGTTCGGAGTTCCTCTTGAAAC
CATTTGATTTCTTCGGCCGCGGTGAGAGGAGGAGGATGATGATGATTCTTTCATTTGAAC
TGTTCTTTGTAGCGTCCAGTCCATGATTTAGTTTAGCTCTTTTCCATTCATACACAGGCA
TTTTTGGGAATGTTTACGCAGCAGATGTTGTTGCTGTCTCAGAGCTTACCTGCCTACTCT
TGACTTCTGATCATTGTCATTTGCTTGAGACAAAGCCAATCTCTGATTCAGATAACGAAC
GCTCTCTCCTGGAACGCATTTTGTATATGGATCCATTAGATGTACCAACTGCCCTTTCAC
CTCTTTACCATTTTCTACATATTTATTCTTTCTCGAAATCCTTTCTTGTAGCTGAATCTA
TTCAGGGGCTTCACTCTACCCAATGCTCCATCCCTTGGAAAGGTTTTCGGAGGGCAATTT
GTTGCACAGGCACTTGCCGCAGCCTCAAAAACTGTCGAGTTTATGAACATAGTCCATAGT
TTACACGCCTATTTCCTTCTTACTGGAGATATAAATATTCTCTTGCAGTTCCCATCATTT
ATGAAGTTAGCCGCCTACGTGATGGCAACAACTTTTCCACCCGAAGAGTAGATGCAAGAC
AGAAAGGAAAAACCATATTCACCTTGTTTGCATCATTTCAGAGAGAGCAACAAGGTTTTG
ATCACCAGGACTCGGACATGCCTCATATGCTACCTCCTGAAACGCTTGTATCAAGGGATG
AAATGCTTCAACGGCGTATGACTGACCATCTGCTACCTAGGTATTACCGAAAAAAAGTTG
CAACCCAATATACTGCCCCATTGCCTATAGATATTCGATTTTGTGAGCCAAATTATTCAA
CAGAACAGCAGACAAGATTGAAATATTGGTTTAGGGCAAGGGGAGAACTTTCTGACGACC
AGGCTTTGCACCGATGTGTAGTTGCATTTGCTTCAGATTTGATGTACGCCTTTATCAGTT
CAGACCCTCACCGTAAAAAAGGCATGAGTGCAGTTCCTGTTAGCCTTGACCATTCGATGT
GGTTCCACCGACCTCTAAGAGCTGATGAGTGGCTGCTCTTTGTGATGGTGAATCTAACAG
CGTCCCAGAGTCGAGGTTTAGCAACTGGAGAAATGTTCAACAGAAAGGGAGAGCTGGTGG
TATCGTTAAAGCAAGAAGCTTTGCTCAAAGAAAGTGCGACTAGTAAGCCCATCTTAGGAG
CCAAGCTCTGAGTGATAGACGCACCACACAAGACGACGGAGTTTTGCAGCTGTTACATTC
TAATGCTTGAATGATTGTTTCCCCTCGAGAAAGGGTAACCACATAACGTTTATACATTCA
ACTGTGATCAAATAAAAAGGTCTTTAGTCTACAACTTGTAGATCTACATTTCTAGATTGT
TCTTTCTTAGATTGCAGAAGGATAAACATAAACGGTTTTAC
>CL24.Contig23_All  +  nr
TCCATCCACGAGGAAAGGAATGATTTGACTTTGCCCCATGAACACTGGATCAGTAGTGGA
GTTCCTTGGGAAGGTGCCCTTGTTGCATCGGTTAACTTCTTCTTCTCTGAAGAAAATCGC
CCAAGTCCTTGTCTTCAAGCGTTACGAGAGAGGGGATTATGTAGTTCGTAGAGATGATGA
GGAGATGGAGGGAGTCTATTTTGTCGTGGAAGGACAGGCTCAGGTTCTTGGATCTGTCGG
AGAAGACAACTGTTCGGAGTTCCTCTTGAAACCATTTGATTTCTTCGGCCGCGGTGAGAG
GAGGAGGATGATGATGATTCTTTCATTTGAACTGTTCTTTGTAGCGTCCAGTCCATGATT
TAGTTTAGCTCTTTTCCATTCATACACAGGCATTTTTGGGAATGTTTACGCAGCAGATGT
TGTTGCTGTCTCAGAGCTTACCTGCCTACTCTTGACTTCTGATCATTGTCATTTGCTTGA
GACAAAGCCAATCTCTGATTCAGATAACGAACGCTCTCTCCTGGAACGCATTTTGTATAT
GGATCCATTAGATCTGAATCTATTCAGGGGCTTCACTCTACCCAATGCTCCATCCCTTGG
AAAGGTTTTCGGAGGGCAATTTGTTGCACAGGCACTTGCCGCAGCCTCAAAAACTGTCGA
GTTTATGAACATAGTCCATAGTTTACACGCCTATTTCCTTCTTACTGGAGATATAAATAT
TCCCATCATTTATGAAGTTAGCCGCCTACGTGATGGCAACAACTTTTCCACCCGAAGAGT
AGATGCAAGACAGAAAGGAAAAACCATATTCACCTTGTTTGCATCATTTCAGAGAGAGCA
ACAAGGTTTTGATCACCAGGACTCGGACATGCCTCATATGCTACCTCCTGAAACGCTTGT
ATCAAGGGATGAAATGCTTCAACGGCGTATGACTGACCATCTGCTACCTAGGTATTACCG
AAAAAAAGTTGCAACCCAATATACTGCCCCATTGCCTATAGATATTCGATTTTGTGAGCC
AAATTATTCAACAGAACAGCAGACAAGATTGAAATATTGGTTTAGGGCAAGGGGAGAACT
TTCTGACGACCAGGCTTTGCACCGATGTGTAGTTGCATTTGCTTCAGATTTGATGTACGC
CTTTATCAGTTCAGACCCTCACCGTAAAAAAGGCATGAGTGCAGTTCCTGTTAGCCTTGA
CCATTCGATGTGGTTCCACCGACCTCTAAGAGCTGATGAGTGGCTGCTCTTTGTGATGGT
GAATCTAACAGCGTCCCAGAGTCGAGGTTTAGCAACTGGAGAAATGTTCAACAGAAAGGG
AGAGCTGGTGGTATCGTTAAAGCAAGAAGCTTTGCTCAAAGAAAGTGCGACTAGTAAGCC
CATCTTAGGAGCCAAGCTCTGAGTGATAGACGCACCACACAAGACGACGGAGTTTTGCAG
CTGTTACATTCTAATGCTTGAATGATTGTTTCCCCTCGAGAAAGGGTAACCACATAACGT
TTATACATTCAACTGTGATCAAATAAAAAGGTCTTTAGTCTACAACTTGTAGATCTACAT
TTCTAGATTGTTCTTTCTTAGATTGCAGAAGGATAAACATAAACGGTTTTAC
>CL24.Contig24_All  -  nr
AATGATTTGACTTTGCCCCATGAACACTGGATCAGTAGTGGAGTTCCTTGGGAAGGTGCC
CTTGTTGCATCGGTTAACTTCTTCTTCTCTGAAGAAAATCGCCCAAGTCCTTGTCTTCAA
GCGTTACGAGAGAGGGGATTATGTAGTTCGTAGAGATGATGAGGAGATGGAGGGAGTCTA
TTTTGTCGTGGAAGGACAGGCTCAGGTTCTTGGATCTGTCGGAGAAGACAACTGTTCGGA
GTTCCTCTTGAAACCATTTGATTTCTTCGGCCGCGGCATTTTTGGGAATGTTTACGCAGC
AGATGTTGTTGCTGTCTCAGAGCTTACCTGCCTACTCTTGACTTCTGATCATTGTCATTT
GCTTGAGACAAAGCCAATCTCTGATTCAGATAACGAACGCTCTCTCCTGGAACGCATTTT
GTATATGGATCCATTAGATGTACCAACTGCCCTTTCACCTCTTTACCATTTTCTACATAT
TTATTCTTTCTCGAAATCCTTTCTTGTAGCTGAATCTATTCAGGGGCTTCACTCTACCCA
ATGCTCCATCCCTTGGAAAGGTTTTCGGAGGGCAATTTGTTGCACAGGCACTTGCCGCAG
CCTCAAAAACTGTCGAGTTTATGAACATAGTCCATAGTTTACACGCCTATTTCCTTCTTA
CTGGAGATATAAATATTCCCATCATTTATGAAGTTAGCCGCCTACGTGATGGCAACAACT
TTTCCACCCGAAGAGTAGATGCAAGACAGAAAGGAAAAACCATATTCACCTTGTTTGCAT
CATTTCAGAGAGAGCAACAAGGTTTTGATCACCAGGACTCGGACATGCCTCATATGCTAC
CTCCTGAAACGCTTGTATCAAGGGATGAAATGCTTCAACGGCGTATGACTGACCATCTGC
TACCTAGGTATTACCGAAAAAAAGTTGCAACCCAATATACTGCCCCATTGCCTATAGATA
TTCGATTTTGTGAGCCAAATTATTCAACAGAACAGCAGACAAGATTGAAATATTGGTTTA
GGGCAAGGGGAGAACTTTCTGACGACCAGGCTTTGCACCGATGTGTAGTTGCATTTGCTT
CAGATTTGATGTACGCCTTTATCAGTTCAGACCCTCACCGTAAAAAAGGCATGAGTGCAG
TTCCTGTTAGCCTTGACCATTCGATGTGGTTCCACCGACCTCTAAGAGCTGATGAGTGGC
TGCTCTTTGTGATGGTGAATCTAACAGCGTCCCAGAGTCGAGGTTTAGCAACTGGAGAAA
TGTTCAACAGAAAGGGAGAGCTGGTGGTATCGTTAAAGCAAGAAGCTTTGCTCAAAGAAA
GTGCGACTAGTAAGCCCATCTTAGGAGCCAAGCTCTGAGTGATAGACGCACCACACAAGA
CGACGGAGTTTTGCAGCTGTTACATTCTAATGCTTGAATGATTGTTTCCCCTCGAGAAAG
GGTAACCACATAACGTTTATACATTCAACTGTGATCAAATAAAAAGGTCTTTAGTCTACA
ACTTGTAGATCTACATTTCTAGATTGTTCTTTCTTAGATTGCAGAAGGATAAACATAAAC
GGTTTT
>CL24.Contig25_All  +  nr
TCCATCCACGAGGAAAGGAATGATTTGACTTTGCCCCATGAACACTGGATCAGTAGTGGA
GTTCCTTGGGAAGGTGCCCTTGTTGCATCGGTTAACTTCTTCTTCTCTGAAGAAAATCGC
CCAAGTCCTTGTCTTCAAGCGTTACGGTCAGTGGCATCTCTAAGATTCTCTGATCTCAAT
CATCAATTTGATTTGAGAATTTATGGCAGAGAGAGGGGATTATGTAGTTCGTAGAGATGA
TGAGGAGATGGAGGGAGTCTATTTTGTCGTGGAAGGACAGGCTCAGGTTCTTGGATCTGT
CGGAGAAGACAACTGTTCGGAGTTCCTCTTGAAACCATTTGATTTCTTCGGCCGCGGCAT
TTTTGGGAATGTTTACGCAGCAGATGTTGTTGCTGTCTCAGAGCTTACCTGCCTACTCTT
GACTTCTGATCATTGTCATTTGCTTGAGACAAAGCCAATCTCTGATTCAGATAACGAACG
CTCTCTCCTGGAACGCATTTTGTATATGGATCCATTAGATCTGAATCTATTCAGGGGCTT
CACTCTACCCAATGCTCCATCCCTTGGAAAGGTTTTCGGAGGGCAATTTGTTGCACAGGC
ACTTGCCGCAGCCTCAAAAACTGTCGAGTTTATGAACATAGTCCATAGTTTACACGCCTA
TTTCCTTCTTACTGGAGATATAAATATTCTCTTGCAGTTCCCATCATTTATGAAGTTAGC
CGCCTACGTGATGGCAACAACTTTTCCACCCGAAGAGTAGATGCAAGACAGAAAGGAAAA
ACCATATTCACCTTGTTTGCATCATTTCAGAGAGAGCAACAAGGTTTTGATCACCAGGAC
TCGGACATGCCTCATATGCTACCTCCTGAAACGCTTGTATCAAGGGATGAAATGCTTCAA
CGGCGTATGACTGACCATCTGCTACCTAGGTATTACCGAAAAAAAGTTGCAACCCAATAT
ACTGCCCCATTGCCTATAGATATTCGATTTTGTGAGCCAAATTATTCAACAGAACAGCAG
ACAAGATTGAAATATTGGTTTAGGGCAAGGGGAGAACTTTCTGACGACCAGGCTTTGCAC
CGATGTGTAGTTGCATTTGCTTCAGATTTGATGTACGCCTTTATCAGTTCAGACCCTCAC
CGTAAAAAAGGCATGAGTGCAGTTCCTGTTAGCCTTGACCATTCGATGTGGTTCCACCGA
CCTCTAAGAGCTGATGAGTGGCTGCTCTTTGTGATGGTGAATCTAACAGCGTCCCAGAGT
CGAGGTTTAGCAACTGGAGAAATGTTCAACAGAAAGGGAGAGCTGGTGGTATCGTTAAAG
CAAGAAGCTTTGCTCAAAGAAAGTGCGACTAGTAAGCCCATCTTAGGAGCCAAGCTCTGA
GTGATAGACGCACCACACAAGACGACGGAGTTTTGCAGCTGTTACATTCTAATGCTTGAA
TGATTGTTTCCCCTCGAGAAAGGGTAACCACATAACGTTTATACATTCAACTGTGATCAA
ATAAAAAGGTCTTTAGTCTACAACTTGTAGATCTACATTTCTAGATTGTTCTTTCTTAGA
TTGCAGAAGGATAAACATAAACGGTTTTAC
>CL24.Contig26_All  +  nr
TGAACACTGAATCATCAGTAGTGGAGTTCCTTGGGAAGGTGCCCTTGTTGCATCGGTTAA
CTTCTTCTTCTCTGAAGAAAATCGCCCAAGTCCTTGTCTTCAAGCGTTACGGTCAGTGGC
ATCTCTAAGATTCTCTGATCTCAATCATCAATTTGATTTGAGAATTTATGGCAGAGAGAG
GGGATTATGTAGTTCGTAGAGATGATGAGGAGATGGAGGGAGTCTATTTTGTCGTGGAAG
GACAGGCTCAGGTTCTTGGATCTGTCGGAGAAGACAACTGTTCGGAGTTCCTCTTGAAAC
CATTTGATTTCTTCGGCCGCGGCATTTTTGGGAATGTTTACGCAGCAGATGTTGTTGCTG
TCTCAGAGCTTACCTGCCTACTCTTGACTTCTGATCATTGTCATTTGCTTGAGACAAAGC
CAATCTCTGATTCAGATAACGAACGCTCTCTCCTGGAACGCATTTTGTATATGGATCCAT
TAGATGTACCAACTGCCCTTTCACCTCTTTACCATTTTCTACATATTTATTCTTTCTCGA
AATCCTTTCTTGTAGCTGAATCTATTCAGGGGCTTCACTCTACCCAATGCTCCATCCCTT
GGAAAGGTTTTCGGAGGGCAATTTGTTGCACAGGCACTTGCCGCAGCCTCAAAAACTGTC
GAGTTTATGAACATAGTCCATAGTTTACACGCCTATTTCCTTCTTACTGGAGATATAAAT
ATTCCCATCATTTATGAAGTTAGCCGCCTACGTGATGGCAACAACTTTTCCACCCGAAGA
GTAGATGCAAGACAGAAAGGAAAAACCATATTCACCTTGTTTGCATCATTTCAGAGAGAG
CAACAAGGTTTTGATCACCAGGACTCGGACATGCCTCATATGCTACCTCCTGAAACGCTT
GTATCAAGGGATGAAATGCTTCAACGGCGTATGACTGACCATCTGCTACCTAGGTATTAC
CGAAAAAAAGTTGCAACCCAATATACTGCCCCATTGCCTATAGATATTCGATTTTGTGAG
CCAAATTATTCAACAGAACAGCAGACAAGATTGAAATATTGGTTTAGGGCAAGGGGAGAA
CTTTCTGACGACCAGGCTTTGCACCGATGTGTAGTTGCATTTGCTTCAGATTTGATGTAC
GCCTTTATCAGTTCAGACCCTCACCGTAAAAAAGGCATGAGTGCAGTTCCTGTTAGCCTT
GACCATTCGATGTGGTTCCACCGACCTCTAAGAGCTGATGAGTGGCTGCTCTTTGTGATG
GTGAATCTAACAGCGTCCCAGAGTCGAGGTTTAGCAACTGGAGAAATGTTCAACAGAAAG
GGAGAGCTGGTGGTATCGTTAAAGCAAGAAGCTTTGCTCAAAGAAAGTGCGACTAGTAAG
CCCATCTTAGGAGCCAAGCTCTGAGTGATAGACGCACCACACAAGACGACGGAGTTTTGC
AGCTGTTACATTCTAATGCTTGAATGATTGTTTCCCCTCGAGAAAGGGTAACCACATAAC
GTTTATACATTCAACTGTGATCAAATAAAAAGGTCTTTAGTCTACAACTTGTAGATCTAC
ATTTCTAGATTGTTCTTTCTTAGATTGCAGAAGGATAAACATAAACGGTTTT
>CL24.Contig27_All  +  nr
TCCATCCACGAGGAAAGGAATGATTTGACTTTGCCCCATGAACACTGGATCAGTAGTGGA
GTTCCTTGGGAAGGTGCCCTTGTTGCATCGGTTAACTTCTTCTTCTCTGAAGAAAATCGC
CCAAGTCCTTGTCTTCAAGCGTTACGGTCAGTGGCATCTCTAAGATTCTCTGATCTCAAT
CATCAATTTGATTTGAGAATTTATGGCAGAGAGAGGGGATTATGTAGTTCGTAGAGATGA
TGAGGAGATGGAGGGAGTCTATTTTGTCGTGGAAGGACAGGCTCAGGTTCTTGGATCTGT
CGGAGAAGACAACTGTTCGGAGTTCCTCTTGAAACCATTTGATTTCTTCGGCCGCGGTGA
GAGGAGGAGGATGATGATGATTCTTTCATTTGAACTGTTCTTTGTAGCGTCCAGTCCATG
ATTTAGTTTAGCTCTTTTCCATTCATACACAGGCATTTTTGGGAATGTTTACGCAGCAGA
TGTTGTTGCTGTCTCAGAGCTTACCTGCCTACTCTTGACTTCTGATCATTGTCATTTGCT
TGAGACAAAGCCAATCTCTGATTCAGATAACGAACGCTCTCTCCTGGAACGCATTTTGTA
TATGGATCCATTAGATCTGAATCTATTCAGGGGCTTCACTCTACCCAATGCTCCATCCCT
TGGAAAGGTTTTCGGAGGGCAATTTGTTGCACAGGCACTTGCCGCAGCCTCAAAAACTGT
CGAGTTTATGAACATAGTCCATAGTTTACACGCCTATTTCCTTCTTACTGGAGATATAAA
TATTCTCTTGCAGTTCCCATCATTTATGAAGTTAGCCGCCTACGTGATGGCAACAACTTT
TCCACCCGAAGAGTAGATGCAAGACAGAAAGGAAAAACCATATTCACCTTGTTTGCATCA
TTTCAGAGAGAGCAACAAGGTTTTGATCACCAGGACTCGGACATGCCTCATATGCTACCT
CCTGAAACGCTTGTATCAAGGGATGAAATGCTTCAACGGCGTATGACTGACCATCTGCTA
CCTAGGTATTACCGAAAAAAAGTTGCAACCCAATATACTGCCCCATTGCCTATAGATATT
CGATTTTGTGAGCCAAATTATTCAACAGAACAGCAGACAAGATTGAAATATTGGTTTAGG
GCAAGGGGAGAACTTTCTGACGACCAGGCTTTGCACCGATGTGTAGTTGCATTTGCTTCA
GATTTGATGTACGCCTTTATCAGTTCAGACCCTCACCGTAAAAAAGGCATGAGTGCAGTT
CCTGTTAGCCTTGACCATTCGATGTGGTTCCACCGACCTCTAAGAGCTGATGAGTGGCTG
CTCTTTGTGATGGTGAATCTAACAGCGTCCCAGAGTCGAGGTTTAGCAACTGGAGAAATG
TTCAACAGAAAGGGAGAGCTGGTGGTATCGTTAAAGCAAGAAGCTTTGCTCAAAGAAAGT
GCGACTAGTAAGCCCATCTTAGGAGCCAAGCTCTGAGTGATAGACGCACCACACAAGACG
ACGGAGTTTTGCAGCTGTTACATTCTAATGCTTGAATGATTGTTTCCCCTCGAGAAAGGG
TAACCACATAACGTTTATACATTCAACTGTGATCAAATAAAAAGGTCTTTAGTCTACAAC
TTGTAGATCTACATTTCTAGATTGTTCTTTCTTAGATTGCAGAAGGATAAACATAAACGG
TTTTAC
>CL24.Contig28_All  -  nr
AATGATTTGACTTTGCCCCATGAACACTGGATCAGTAGTGGAGTTCCTTGGGAAGGTGCC
CTTGTTGCATCGGTTAACTTCTTCTTCTCTGAAGAAAATCGCCCAAGTCCTTGTCTTCAA
GCGTTACGAGAGAGGGGATTATGTAGTTCGTAGAGATGATGAGGAGATGGAGGGAGTCTA
TTTTGTCGTGGAAGGACAGGCTCAGGTTCTTGGATCTGTCGGAGAAGACAACTGTTCGGA
GTTCCTCTTGAAACCATTTGATTTCTTCGGCCGCGGCATTTTTGGGAATGTTTACGCAGC
AGATGTTGTTGCTGTCTCAGAGCTTACCTGCCTACTCTTGACTTCTGATCATTGTCATTT
GCTTGAGACAAAGCCAATCTCTGATTCAGATAACGAACGCTCTCTCCTGGAACGCATTTT
GTATATGGATCCATTAGATGTACCAACTGCCCTTTCACCTCTTTACCATTTTCTACATAT
TTATTCTTTCTCGAAATCCTTTCTTGTAGCTGAATCTATTCAGGGGCTTCACTCTACCCA
ATGCTCCATCCCTTGGAAAGGTTTTCGGAGGGCAATTTGTTGCACAGGCACTTGCCGCAG
CCTCAAAAACTGTCGAGTTTATGAACATAGTCCATAGTTTACACGCCTATTTCCTTCTTA
CTGGAGATATAAATAGTAAGGACTTCTTAATCTCAATGTGCTTTTTGCTAGCAATCATTT
GCTGTTTTCTCTGAAAGTTCTCTTGCAGTTCCCATCATTTATGAAGTTAGCCGCCTACGT
GATGGCAACAACTTTTCCACCCGAAGAGTAGATGCAAGACAGAAAGGAAAAACCATATTC
ACCTTGTTTGCATCATTTCAGAGAGAGCAACAAGGTTTTGATCACCAGGACTCGGACATG
CCTCATATGCTACCTCCTGAAACGCTTGTATCAAGGGATGAAATGCTTCAACGGCGTATG
ACTGACCATCTGCTACCTAGGTTTTGTGCCAGAGCAATTCTTCCAAGAGCTTAAAGTGAA
TCACTTTTCGATTGTGTTTTTTTTTT
>CL24.Contig29_All  -  nr
AATGATTTGACTTTGCCCCATGAACACTGGATCAGTAGTGGAGTTCCTTGGGAAGGTGCC
CTTGTTGCATCGGTTAACTTCTTCTTCTCTGAAGAAAATCGCCCAAGTCCTTGTCTTCAA
GCGTTACGAGAGAGGGGATTATGTAGTTCGTAGAGATGATGAGGAGATGGAGGGAGTCTA
TTTTGTCGTGGAAGGACAGGCTCAGGTTCTTGGATCTGTCGGAGAAGACAACTGTTCGGA
GTTCCTCTTGAAACCATTTGATTTCTTCGGCCGCGGCATTTTTGGGAATGTTTACGCAGC
AGATGTTGTTGCTGTCTCAGAGCTTACCTGCCTACTCTTGACTTCTGATCATTGTCATTT
GCTTGAGACAAAGCCAATCTCTGATTCAGATAACGAACGCTCTCTCCTGGAACGCATTTT
GTATATGGATCCATTAGATCTGAATCTATTCAGGGGCTTCACTCTACCCAATGCTCCATC
CCTTGGAAAGGTTTTCGGAGGGCAATTTGTTGCACAGGCACTTGCCGCAGCCTCAAAAAC
TGTCGAGTTTATGAACATAGTCCATAGTTTACACGCCTATTTCCTTCTTACTGGAGATAT
AAATAGTAAGGACTTCTTAATCTCAATGTGCTTTTTGCTAGCAATCATTTGCTGTTTTCT
CTGAAAGTTCTCTTGCAGTTCCCATCATTTATGAAGTTAGCCGCCTACGTGATGGCAACA
ACTTTTCCACCCGAAGAGTAGATGCAAGACAGAAAGGAAAAACCATATTCACCTTGTTTG
CATCATTTCAGAGAGAGCAACAAGGTTTTGATCACCAGGACTCGGACATGCCTCATATGC
TACCTCCTGAAACGCTTGTATCAAGGGATGAAATGCTTCAACGGCGTATGACTGACCATC
TGCTACCTAGGTTTTGTGCCAGAGCAATTCTTCCAAGAGCTTAAAGTGAATCACTTTTCG
ATTGTGTTTTTTTTTT
>CL24.Contig30_All  +  nr
TCCATCCACGAGGAAAGGAATGATTTGACTTTGCCCCATGAACACTGGATCAGTAGTGGA
GTTCCTTGGGAAGGTGCCCTTGTTGCATCGGTTAACTTCTTCTTCTCTGAAGAAAATCGC
CCAAGTCCTTGTCTTCAAGCGTTACGGTCAGTGGCATCTCTAAGATTCTCTGATCTCAAT
CATCAATTTGATTTGAGAATTTATGGCAGAGAGAGGGGATTATGTAGTTCGTAGAGATGA
TGAGGAGATGGAGGGAGTCTATTTTGTCGTGGAAGGACAGGCTCAGGTTCTTGGATCTGT
CGGAGAAGACAACTGTTCGGAGTTCCTCTTGAAACCATTTGATTTCTTCGGCCGCGGCAT
TTTTGGGAATGTTTACGCAGCAGATGTTGTTGCTGTCTCAGAGCTTACCTGCCTACTCTT
GACTTCTGATCATTGTCATTTGCTTGAGACAAAGCCAATCTCTGATTCAGATAACGAACG
CTCTCTCCTGGAACGCATTTTGTATATGGATCCATTAGATGTACCAACTGCCCTTTCACC
TCTTTACCATTTTCTACATATTTATTCTTTCTCGAAATCCTTTCTTGTAGCTGAATCTAT
TCAGGGGCTTCACTCTACCCAATGCTCCATCCCTTGGAAAGGTTTTCGGAGGGCAATTTG
TTGCACAGGCACTTGCCGCAGCCTCAAAAACTGTCGAGTTTATGAACATAGTCCATAGTT
TACACGCCTATTTCCTTCTTACTGGAGATATAAATAGTAAGGACTTCTTAATCTCAATGT
GCTTTTTGCTAGCAATCATTTGCTGTTTTCTCTGAAAGTTCTCTTGCAGTTCCCATCATT
TATGAAGTTAGCCGCCTACGTGATGGCAACAACTTTTCCACCCGAAGAGTAGATGCAAGA
CAGAAAGGAAAAACCATATTCACCTTGTTTGCATCATTTCAGAGAGAGCAACAAGGTTTT
GATCACCAGGACTCGGACATGCCTCATATGCTACCTCCTGAAACGCTTGTATCAAGGGAT
GAAATGCTTCAACGGCGTATGACTGACCATCTGCTACCTAGGTATTACCGAAAAAAAGTT
GCAACCCAATATACTGCCCCATTGCCTATAGATATTCGATTTTGTGAGCCAAATTATTCA
ACAGAACAGCAGACAAGATTGAAATATTGGTTTAGGGCAAGGGGAGAACTTTCTGACGAC
CAGGCTTTGCACCGATGTGTAGTTGCATTTGCTTCAGATTTGATGTACGCCTTTATCAGT
TCAGACCCTCACCGTAAAAAAGGCATGAGTGCAGTTCCTGTTAGCCTTGACCATTCGATG
TGGTTCCACCGACCTCTAAGAGCTGATGAGTGGCTGCTCTTTGTGATGGTGAATCTAACA
GCGTCCCAGAGTCGAGGTTTAGCAACTGGAGAAATGTTCAACAGAAAGGGAGAGCTGGTG
GTATCGTTAAAGCAAGAAGCTTTGCTCAAAGAAAGTGCGACTAGTAAGCCCATCTTAGGA
GCCAAGCTCTGAGTGATAGACGCACCACACAAGACGACGGAGTTTTGCAGCTGTTACATT
CTAATGCTTGAATGATTGTTTCCCCTCGAGAAAGGGTAACCACATAACGTTTATACATTC
AACTGTGATCAAATAAAAAGGTCTTTAGTCTACAACTTGTAGATCTACATTTCTAGATTG
TTCTTTCTTAGATTGCAGAAGGATAAACATAAACGGTTTTAC
>CL24.Contig31_All  +  nr
TGAACACTGAATCATCAGTAGTGGAGTTCCTTGGGAAGGTGCCCTTGTTGCATCGGTTAA
CTTCTTCTTCTCTGAAGAAAATCGCCCAAGTCCTTGTCTTCAAGCGTTACGGTCAGTGGC
ATCTCTAAGATTCTCTGATCTCAATCATCAATTTGATTTGAGAATTTATGGCAGAGAGAG
GGGATTATGTAGTTCGTAGAGATGATGAGGAGATGGAGGGAGTCTATTTTGTCGTGGAAG
GACAGGCTCAGGTTCTTGGATCTGTCGGAGAAGACAACTGTTCGGAGTTCCTCTTGAAAC
CATTTGATTTCTTCGGCCGCGGCATTTTTGGGAATGTTTACGCAGCAGATGTTGTTGCTG
TCTCAGAGCTTACCTGCCTACTCTTGACTTCTGATCATTGTCATTTGCTTGAGACAAAGC
CAATCTCTGATTCAGATAACGAACGCTCTCTCCTGGAACGCATTTTGTATATGGATCCAT
TAGATGTACCAACTGCCCTTTCACCTCTTTACCATTTTCTACATATTTATTCTTTCTCGA
AATCCTTTCTTGTAGCTGAATCTATTCAGGGGCTTCACTCTACCCAATGCTCCATCCCTT
GGAAAGGTTTTCGGAGGGCAATTTGTTGCACAGGCACTTGCCGCAGCCTCAAAAACTGTC
GAGTTTATGAACATAGTCCATAGTTTACACGCCTATTTCCTTCTTACTGGAGATATAAAT
AGTAAGGACTTCTTAATCTCAATGTGCTTTTTGCTAGCAATCATTTGCTGTTTTCTCTGA
AAGTTCTCTTGCAGTTCCCATCATTTATGAAGTTAGCCGCCTACGTGATGGCAACAACTT
TTCCACCCGAAGAGTAGATGCAAGACAGAAAGGAAAAACCATATTCACCTTGTTTGCATC
ATTTCAGAGAGAGCAACAAGGTTTTGATCACCAGGACTCGGACATGCCTCATATGCTACC
TCCTGAAACGCTTGTATCAAGGGATGAAATGCTTCAACGGCGTATGACTGACCATCTGCT
ACCTAGGTTTTGTGCCAGAGCAATTCTTCCAAGAGCTTAAAGTGAATCACTTTTCGATTG
TGTTTTTTTTTT
>CL24.Contig32_All  +  nr
TGAACACTGAATCATCAGTAGTGGAGTTCCTTGGGAAGGTGCCCTTGTTGCATCGGTTAA
CTTCTTCTTCTCTGAAGAAAATCGCCCAAGTCCTTGTCTTCAAGCGTTACGAGAGAGGGG
ATTATGTAGTTCGTAGAGATGATGAGGAGATGGAGGGAGTCTATTTTGTCGTGGAAGGAC
AGGCTCAGGTTCTTGGATCTGTCGGAGAAGACAACTGTTCGGAGTTCCTCTTGAAACCAT
TTGATTTCTTCGGCCGCGGTGAGAGGAGGAGGATGATGATGATTCTTTCATTTGAACTGT
TCTTTGTAGCGTCCAGTCCATGATTTAGTTTAGCTCTTTTCCATTCATACACAGGCATTT
TTGGGAATGTTTACGCAGCAGATGTTGTTGCTGTCTCAGAGCTTACCTGCCTACTCTTGA
CTTCTGATCATTGTCATTTGCTTGAGACAAAGCCAATCTCTGATTCAGATAACGAACGCT
CTCTCCTGGAACGCATTTTGTATATGGATCCATTAGATGTACCAACTGCCCTTTCACCTC
TTTACCATTTTCTACATATTTATTCTTTCTCGAAATCCTTTCTTGTAGCTGAATCTATTC
AGGGGCTTCACTCTACCCAATGCTCCATCCCTTGGAAAGGTTTTCGGAGGGCAATTTGTT
GCACAGGCACTTGCCGCAGCCTCAAAAACTGTCGAGTTTATGAACATAGTCCATAGTTTA
CACGCCTATTTCCTTCTTACTGGAGATATAAATATTCCCATCATTTATGAAGTTAGCCGC
CTACGTGATGGCAACAACTTTTCCACCCGAAGAGTAGATGCAAGACAGAAAGGAAAAACC
ATATTCACCTTGTTTGCATCATTTCAGAGAGAGCAACAAGGTTTTGATCACCAGGACTCG
GACATGCCTCATATGCTACCTCCTGAAACGCTTGTATCAAGGGATGAAATGCTTCAACGG
CGTATGACTGACCATCTGCTACCTAGGTATTACCGAAAAAAAGTTGCAACCCAATATACT
GCCCCATTGCCTATAGATATTCGATTTTGTGAGCCAAATTATTCAACAGAACAGCAGACA
AGATTGAAATATTGGTTTAGGGCAAGGGGAGAACTTTCTGACGACCAGGCTTTGCACCGA
TGTGTAGTTGCATTTGCTTCAGATTTGATGTACGCCTTTATCAGTTCAGACCCTCACCGT
AAAAAAGGCATGAGTGCAGTTCCTGTTAGCCTTGACCATTCGATGTGGTTCCACCGACCT
CTAAGAGCTGATGAGTGGCTGCTCTTTGTGATGGTGAATCTAACAGCGTCCCAGAGTCGA
GGTTTAGCAACTGGAGAAATGTTCAACAGAAAGGGAGAGCTGGTGGTATCGTTAAAGCAA
GAAGCTTTGCTCAAAGAAAGTGCGACTAGTAAGCCCATCTTAGGAGCCAAGCTCTGAGTG
ATAGACGCACCACACAAGACGACGGAGTTTTGCAGCTGTTACATTCTAATGCTTGAATGA
TTGTTTCCCCTCGAGAAAGGGTAACCACATAACGTTTATACATTCAACTGTGATCAAATA
AAAAGGTCTTTAGTCTACAACTTGTAGATCTACATTTCTAGATTGTTCTTTCTTAGATTG
CAGAAGGATAAACATAAACGGTTTT
>CL24.Contig33_All  +  nr
GAAAGAAATCCACAATTTTTGTTGTTGTTGGTAACTTGTGGCGATCTCGTCCGAATTGGA
GACTTAGGAATCCGGCATGAACACGGAATCAGTAGTGGAGTTCCTTGGAAACGTTCCCTT
ACTCCAGAAGCTGCCCAGTTCTTCTCTTAAGAAGATCGCCCAATTTGTTGTCTTGAAACG
CTACGGGAAAGGGGAGTATGTGATTAGGGAAGAGCAAGCTTGGGATGGTTGCTATTTCAT
TTTCTCTGGAGAGGCTCAGGTTTCCGGACCCGACGATGAAGAAGAAAATCGTTCCGAATT
TCTCTTGAAACAATATGATTACTTTGGCCATGGTACTTCTGTCCATGTTCATTCTGCTGA
CATTATTGCTACCTCCGAGCTCACATGTTTGGTGTTGCCACGTGATCATTGCCCTTTGCT
TCAGACCAACTCTATCTGGCAGTCCGATCAAGAAGTTGACAAATGCTCTTTAGTCGAACG
CATTTTGCATCTTGACCCTTTAGAACTGAATATCTTCAGGGGTATCACCCTACCTGATGC
TCCCAAATTTGGAAAAGTTTTCGGTGGTCAATTTATGGGACAGGCACTTGCTGCGGCATC
CAAAACTGTTGATTTTCGGAAGATTGTCCACAGTTTACATTCTTATTTTCTTCTCGTTGG
AGATATCGATATCCCCATTATTTATCAAGTTCACCGTATACGTGATGGGAACAACTTTGC
CACCCGAAGAGTAGATGCAATACAGAAAGGGAGAATCATCTTCATATTGATGGCTTCATT
TCAGAAAGAGCAACATGGATTTGATCACCAGGAGTCAACCATGCCCTCTGCACCAGATCC
TGATACGCTTCTATCACTAGAGGAGTTGCGTGAACGTCGTATAACTGACCCTCATCTACC
TAGGAGTTATCGGAACAAAGTTGCAACTGCAAATTTTGTTCCATGGCCTATAGAGATTCG
GTTTTGTGAGCCCAGTAATTCTACAAACCAGACAAAGTCTCCACCGAGATTGAGGTACTG
GTTTAGAGCAAAGGGAAAGCTTTCTGATGACCAAGCTTTGCATCGATGTGTTGTCGCATT
TGCTTCGGATTTGATATTTGCAAGTATCAGTTTGAACCCACACCGTAGAAAGGGTCTGAG
ATCTGCTGCACTTAGCCTGGACCATGCGATGTGGTTTCACCGACCTCTAAGAGCTGATGA
CTGGTTGCTTTTTGTGATTGTTAGTCCAACTGCGCACGTGACCAGAGGTTTTGTCACTGG
TGAAATGTTCAACAGAAAAGGAGAGCTGGTTGTGTCGTTAACGCAAGAGGCCTTGTTAAG
AGAGGCAAGACCTCCGAATCCCTCCGTGACGTCGAAGCTCTGATTTGGCTCACTGTAAGT
TTAAGATGTGGCAAATAAAGAAAAAAAAGATACTGGAAACATTAGAAAACCATTTGGTAA
TAATAAGATTGATGTTACTTGTGTATTGTTATTAGACAAAACCCATTTCTTTGGGTATGA
TTCGGTTTTTTTTATGTCTGATGACATGTATTCATACTATACTATAAATTTACTATTGTA
TGGTTCCGAGAAAATGACATTTTGGTCGATTCGTCGTGGTAAAGGCACGCGGGCCGAACA
GCCC
>CL24.Contig34_All  -  nr
CGGCATTTTTGGGAATGTTTACGCAGCAGATGTTGTTGCTGTCTCAGAGCTTACCTGCCT
ACTCTTGACTTCTGATCATTGTCATTTGCTTGAGACAAAGCCAATCTCTGATTCAGATAA
CGAACGCTCTCTCCTGGAACGCATTTTGTATATGGATCCATTAGATGTACCAACTGCCCT
TTCACCTCTTTACCATTTTCTACATATTTATTCTTTCTCGAAATCCTTTCTTGTAGCTGA
ATCTATTCAGGGGCTTCACTCTACCCAATGCTCCATCCCTTGGAAAGGTTTTCGGAGGGC
AATTTGTTGCACAGGCACTTGCCGCAGCCTCAAAAACTGTCGAGTTTATGAACATAGTCC
ATAGTTTACACGCCTATTTCCTTCTTACTGGAGATATAAATATTCTCTTGCAGTTCCCAT
CATTTATGAAGTTAGCCGCCTACGTGATGGCAACAACTTTTCCACCCGAAGAGTAGATGC
AAGACAGAAAGGAAAAACCATATTCACCTTGTTTGCATCATTTCAGAGAGAGCAACAAGG
TTTTGATCACCAGGACTCGGACATGCCTCATATGCTACCTCCTGAAACGCTTGTATCAAG
GGATGAAATGCTTCAACGGCGTATGACTGACCATCTGCTACCTAGGTATTACCGAAAAAA
AGTTGCAACCCAATATACTGCCCCATTGCCTATAGATATTCGATTTTGTGAGCCAAATTA
TTCAACAGAACAGCAGACAAGATTGAAATATTGGTTTAGGGCAAGGGGAGAACTTTCTGA
CGACCAGGCTTTGCACCGGTGAGCAACTCTGCTTCTGTCAATTGATGTGTAGTTGCATTT
GCTTCAGATTTGATGTACGCCTTTATCAGTTCAGACCCTCACCGTAAAAAAGGCATGAGT
GCAGTTCCTGTTAGCCTTGACCATTCGATGTGGTTCCACCGACCTCTAAGAGCTGATGAG
TGGCTGCTCTTTGTGATGGTGAATCTAACAGCGTCCCAGAGTCGAGGTTTAGCAACTGGA
GAAATGTTCAACAGAAAGGGAGAGCTGGTGGTATCGTTAAAGCAAGAAGCTTTGCTCAAA
GAAAGTGCGACTAGTAAGCCCATCTTAGGAGCCAAGCTCTGAGTGATAGACGCACCACAC
AAGACGACGGAGTTTTGCAGCTGTTACATTCTAATGCTTGAATGATTGTTTCCCCTCGAG
AAAGGGTAACCACATAACGTTTATACATTCAACTGTGATCAAATAAAAAGGTCTTTAGTC
TACAACTTGTAGATCTACATTTCTAGATTGTTCTTTCTTAGATTGCAGAAGGATAAACAT
AAACGGTTTTAC
>CL24.Contig35_All  -  nr
TGAACACTGAATCATCAGTAGTGGAGTTCCTTGGGAAGGTGCCCTTGTTGCATCGGTTAA
CTTCTTCTTCTCTGAAGAAAATCGCCCAAGTCCTTGTCTTCAAGCGTTACGAGAGAGGGG
ATTATGTAGTTCGTAGAGATGATGAGGAGATGGAGGGAGTCTATTTTGTCGTGGAAGGAC
AGGCTCAGGTTCTTGGATCTGTCGGAGAAGACAACTGTTCGGAGTTCCTCTTGAAACCAT
TTGATTTCTTCGGCCGCGGCATTTTTGGGAATGTTTACGCAGCAGATGTTGTTGCTGTCT
CAGAGCTTACCTGCCTACTCTTGACTTCTGATCATTGTCATTTGCTTGAGACAAAGCCAA
TCTCTGATTCAGATAACGAACGCTCTCTCCTGGAACGCATTTTGTATATGGATCCATTAG
ATCTGAATCTATTCAGGGGCTTCACTCTACCCAATGCTCCATCCCTTGGAAAGGTTTTCG
GAGGGCAATTTGTTGCACAGGCACTTGCCGCAGCCTCAAAAACTGTCGAGTTTATGAACA
TAGTCCATAGTTTACACGCCTATTTCCTTCTTACTGGAGATATAAATATTCCCATCATTT
ATGAAGTTAGCCGCCTACGTGATGGCAACAACTTTTCCACCCGAAGAGTAGATGCAAGAC
AGAAAGGAAAAACCATATTCACCTTGTTTGCATCATTTCAGAGAGAGCAACAAGGTTTTG
ATCACCAGGACTCGGACATGCCTCATATGCTACCTCCTGAAACGCTTGTATCAAGGGATG
AAATGCTTCAACGGCGTATGACTGACCATCTGCTACCTAGGTATTACCGAAAAAAAGTTG
CAACCCAATATACTGCCCCATTGCCTATAGATATTCGATTTTGTGAGCCAAATTATTCAA
CAGAACAGCAGACAAGATTGAAATATTGGTTTAGGGCAAGGGGAGAACTTTCTGACGACC
AGGCTTTGCACCGGTGAGCAACTCTGCTTCTGTCAATTGATGTGTAGTTGCATTTGCTTC
AGATTTGATGTACGCCTTTATCAGTTCAGACCCTCACCGTAAAAAAGGCATGAGTGCAGT
TCCTGTTAGCCTTGACCATTCGATGTGGTTCCACCGACCTCTAAGAGCTGATGAGTGGCT
GCTCTTTGTGATGGTGAATCTAACAGCGTCCCAGAGTCGAGGTTTAGCAACTGGAGAAAT
GTTCAACAGAAAGGGAGAGCTGGTGGTATCGTTAAAGCAAGAAGCTTTGCTCAAAGAAAG
TGCGACTAGTAAGCCCATCTTAGGAGCCAAGCTCTGAGTGATAGACGCACCACACAAGAC
GACGGAGTTTTGCAGCTGTTACATTCTAATGCTTGAATGATTGTTTCCCCTCGAGAAAGG
GTAACCACATAACGTTTATACATTCAACTGTGATCAAATAAAAAGGTCTTTAGTCTACAA
CTTGTAGATCTACATTTCTAGATTGTTCTTTCTTAGATTGCAGAAGGATAAACATAAACG
GTTTTAC
>CL24.Contig36_All  -  nr
GAGTTCCTTGGGAAGGTGCCCTTGTTGCATCGGTTAACTTCTTCTTCTCTGAAGAAAATC
GCCCAAGTCCTTGTCTTCAAGCGTTACGGTCAGTGGCATCTCTAAGATTCTCTGATCTCA
ATCATCAATTTGATTTGAGAATTTATGGCAGAGAGAGGGGATTATGTAGTTCGTAGAGAT
GATGAGGAGATGGAGGGAGTCTATTTTGTCGTGGAAGGACAGGCTCAGGTTCTTGGATCT
GTCGGAGAAGACAACTGTTCGGAGTTCCTCTTGAAACCATTTGATTTCTTCGGCCGCGGC
ATTTTTGGGAATGTTTACGCAGCAGATGTTGTTGCTGTCTCAGAGCTTACCTGCCTACTC
TTGACTTCTGATCATTGTCATTTGCTTGAGACAAAGCCAATCTCTGATTCAGATAACGAA
CGCTCTCTCCTGGAACGCATTTTGTATATGGATCCATTAGATCTGAATCTATTCAGGGGC
TTCACTCTACCCAATGCTCCATCCCTTGGAAAGGTTTTCGGAGGGCAATTTGTTGCACAG
GCACTTGCCGCAGCCTCAAAAACTGTCGAGTTTATGAACATAGTCCATAGTTTACACGCC
TATTTCCTTCTTACTGGAGATATAAATATTCTCTTGCAGTTCCCATCATTTATGAAGTTA
GCCGCCTACGTGATGGCAACAACTTTTCCACCCGAAGAGTAGATGCAAGACAGAAAGGAA
AAACCATATTCACCTTGTTTGCATCATTTCAGAGAGAGCAACAAGGTTTTGATCACCAGG
ACTCGGACATGCCTCATATGCTACCTCCTGAAACGCTTGTATCAAGGGATGAAATGCTTC
AACGGCGTATGACTGACCATCTGCTACCTAGGTATTACCGAAAAAAAGTTGCAACCCAAT
ATACTGCCCCATTGCCTATAGATATTCGATTTTGTGAGCCAAATTATTCAACAGAACAGC
AGACAAGATTGAAATATTGGTTTAGGGCAAGGGGAGAACTTTCTGACGACCAGGCTTTGC
ACCGGTGAGCAACTCTGCTTCTGTCAATTGATGTGTAGTTGCATTTGCTTCAGATTTGAT
GTACGCCTTTATCAGTTCAGACCCTCACCGTAAAAAAGGCATGAGTGCAGTTCCTGTTAG
CCTTGACCATTCGATGTGGTTCCACCGACCTCTAAGAGCTGATGAGTGGCTGCTCTTTGT
GATGGTGAATCTAACAGCGTCCCAGAGTCGAGGTTTAGCAACTGGAGAAATGTTCAACAG
AAAGGGAGAGCTGGTGGTATCGTTAAAGCAAGAAGCTTTGCTCAAAGAAAGTGCGACTAG
TAAGCCCATCTTAGGAGCCAAGCTCTGAGTGATAGACGCACCACACAAGACGACGGAGTT
TTGCAGCTGTTACATTCTAATGCTTGAATGATTGTTTCCCCTCGAGAAAGGGTAACCACA
TAACGTTTATACATTCAACTGTGATCAAATAAAAAGGTCTTTAGTCTACAACTTGTAGAT
CTACATTTCTAGATTGTTCTTTCTTAGATTGCAGAAGGATAAACATAAACGGTTTTAC
>CL25.Contig1_All  +  nr
AAGAGACTCAGCAGCTCCAGATATATTCGCTGGCATATCGGAGAGTCCACGAAACAGAGT
GTTGTGGTCCATTATATCCAAGACCTTATAGATACAAGAACTTAAAAGAGAAGATCGAGA
TGGATTCTAGTAGTGATTCAAAACACCACATGATGATGTGTTTTTTTCTAGGGATGCTGT
TCTTTTGCATGGTGGTCGAGTCGGATGCTCAATTATCAGAGAACTTCTACGCCTCGACAT
GTCCTAACGTGGAGCTTATCGTTCGTCAAGCGGTTACAACGAAATATCAACAAACCACCA
TCACGGCTCCGGCAACATTACGAATGTTCTTTCATGACTGCTTCGTCGGTGGATGTGATG
CTTCTGTGTTAATAGCATCTGATAATGGAGACGCGGAGAAAGACGCGCAAGACAATATAT
CTCTCGCTGGAGACGGTTTCGACACTGTGAATAAGGCTAAACTCGCTGTCGAAGCTCAAT
GTCCTGGTCTTGTGTCATGTTCCGATATTATGGCTCTCGCAGCTAGGGACGTTGTCGTCC
TCGCTGGAGGGCCAGGGTTTAAGGTGGAGCTAGGGAGACGAGACGGGCTCGTGTCAACTG
CCTCTCGAGTTGACGGGAAGTTACCAGGACCAGAGCTAGATGTAACTGGTCTGGTCAATC
TATTCGCTAGTAACAATCTAACAATGACCGACATGATTGCTCTCTCAGGCGCACACACAA
TAGGATTCTCTCACTGCGACCGTTTCTCTAACCGTCTCTACAACTTCTCAGCGCTCATGC
CCGTAGACCCCACGCTTGACATGGCCTATGCACAGCAGCTGATGCAATCCTGCCCTCGGG
TCGGGTCAGACCCGAGCGTCGCCGTGAACCTGGACCTAAACACCCCGAATGTTTTTGACA
ATGTCTACTTCCAGAACCTTGTGGCTCGGAAAGGTCTTTTCACGTCCGATCAAATTCTTT
TTAACGACTTCAGGTCTCAGGCAACGGTGATCAGGTTTGCAAACAGTGCTGAAGAATTCA
ATAGGTCTTTCACCTCAGCTATGAGGAAACTCGGCCGCGTTGGAGTTAAGGTCGGGAACC
AAGGAGAGATACGTAGGGACTG
>CL25.Contig2_All  +  nr
TGGCCGGAGATGGATTCGACACTGTGAGTAAGGCTAAACTCGCTGTGGAAGCTCAATGTC
CTGGCCTTGTGTCATGTGCTGATGTTCTGGCTCTGGCCGCCAGGGACGTGGTTGTACTCG
CTGGAGGGCCAGGGTTTAAAGTGGAGCTAGGGAGACGAGACGGTCTCGTGTCACAGGCGT
CTAGAGTGGAGGGGAAGTTACCAGGACCAGAGCTA
>CL26.Contig1_All  +  nr
AAAAAAAAACGTTTTATTTTTACTTTTGTTAAAAAAAATCGTCTCGGGAAACAGAAAGGT
TACTTGGGGTGGGGGAGAGAGAGGGAGAAGACAAGAGTCCGCCGTGAACCACGACCACCA
CCGCGTCGTCCACCGTAAACTTTTACTCCTCCGATCTGAAGTTTCCACGAACTTCATTAA
TCAGTACCGTGGTCTCCCTTCTTTGATTTGCTAACTCTGAGGCGATTCATTAGTGGTTTC
AATGGGAACGAAACCGTTTCTACATCCAGCTCCACAGTACAAAACCCTAGAAACCTTTTG
GGACGAGGAAGAAGACGCTCCTGGTCCTAGATGCGCTCATACACTTACATCCGTTGCAGC
TACCAAGACTCACGGCCCTCGTCTCATACTCTTCGGCGGCGCCACCGCTATTGAGGGCGG
CAATTCTGCCGTACCTGGGATCAGGTTAGCTGGTGTGACCAACTCGGTTCATTCTTATGA
TGTTCTCACTAGGAAGTGGACAAGGCTTAAACCGGCTGGTGAGCCTCCGTCTCCCAGGGC
TGCTCACGCCGCAGCTGCTGTTGGCACCATGGTCGTTTTTCAGGGTGGCATTGGCCCGGC
CGGGCATTCTACCGATGATCTTTACGTTCTTGACATGACTAATGATAAGTACAAGTGGCA
TAGGGTGGTGGTTCAAGGGGAGGGTCCAGGCCCTCGCTATGGTCATGTTATGGATTTAGT
CTCTCAAAGGTATCTTGTTACAGTCACCGGAAATGATGGGAAACGAGCTCTCTCTGACGC
TTGGGCATTGGATACAGCTCAGAAACCATATGCATGGCAGAGATTGAACCCTGATGGTGA
CCGACCAAGTGCTAGGATGTATGCTTCTGGCAGTGCTCGTTCTGATGGCATGTTTTTACT
CTGCGGGGGAAGAGACACCTTGGGTGTGCCAAAGGGGGATGCTTACGGTTTACTCATGCA
TAGAAATGGTCAGTGGGAATGGACTCTGGCTCCAGGCGTAGCTCCTTCTCCTAGATACCA
ACATGCAGCGGTATTTGTAGGTGCAAGATTGCATGTCAGCGGTGGTGTTCTAAGAGGAGG
CCGCATGATAGATGCTGAAGCAACTGTTGCAGTGCTTGATACTGCTGCCGGTGTATGGTT
GGATAGAAATGGGCAAGTGACTTCTGCACGTGGCAGTAAAGGACAAATCGATCAAGATCC
ATCTTTTGAACTTATGCGTCGCTGTCGCCATGGTGCTGCATCAGTTGGCATCCGAATCTA
TGTTCACGGTGGTCTTAGAGGAGATGTGTTGCTTGACGATTTTCTAGTCGCTGAAAACTC
AACATTCCAGTCAGACATCAGTTCTCCTTTGTTAGCATCAGACAGAACCCAACAAAGCTC
CACTCCCAGGTTTTCTTATGCTGCACGACCTCCTTCAGGCTCTGAACCAGCACTCTCCTT
GTCCGAAGGACTGAGATTGGATGAAAATTCCTTGGAGAAATTGACGGAGGCTTCTGCAGC
GGAAGCAGAGGTAGCTAGTTCTGTTTGGCGAGCTGCACAATTAGATTCTTCTTCTCTAAA
TGAAGAACACTCTGCATCTGATGGCAGCTCGCCAACAGTAGAAACCACTAGTGACGGTCC
TGAAACTGAAGGAGATGTCCGGCTTCATCCAAGAGCTGTTGTGGTAGCAAAAGAGACGGT
CGGAAGTCTTGGCGGCATGGTTAGACAACTAAGCTTGGACCAGTTCCAGAATGAGAGCCG
GAGGATGGTTCCCATGAATAATAGCGATGTGCCACAACCCACCAAGAAGTTCACGAGACA
GAAGTCTCCTCAAGGCCTGCATAAAAAGGTCATTTCTGCTTTGTTGAGACCAAGAAACTG
GAAACCTCCTGGTAACAGGAAGTTTTTCTTGGATTCTTACGAAGTTGGGGAACTCTGTTA
TGCTGCTGAACAAATATTTATGCATGAACAAACGGTTCTTCAGCTAAAAGCTCCTATTAA
AGTCTTTGGTGATCTCCATGGGCAATTCGGAGATTTAATGCGGTTGTTTGATGAATATGG
GTTTCCCTCAACAGCTGGAGATATCACGTATATTGATTATTTATTTTTGGGAGATTATGT
CGACCGTGGGCAACACAGCTTGGAGACTATAACTTTGCTGCTTGCATTGAAGATAGAATA
TCCTGAGAATGTTCACTTGATTCGTGGAAATCACGAGGCTGCTGATATCAATGCACTATT
TGGTTTCCGTCTTGAGTGTATAGAAAGAATGGGAGAGAGTGATGGAATATGGGCATGGAC
AAGATTCAATCAACTTTTCAATCATCTTCCCCTCGCTGCACTCATCGAGAATAAAATTAT
ATGTATGCATGGTGGGATTGGGAGGTCAATCAGTACAGTGGAACAGATTGAAAAAATCGA
AAGGCCTATAACAATGGATGCTGGATCTCTTGTTCTTATGGATTTATTATGGTCTGATCC
TACAGAGAACGATAGTATAGAGGGTTTGAGACCAAACGCCAGAGGACCCGGTCTTGTCAC
ATTTGGGCCTGATAGAGTTACAGAGTTCTGTAAGAAGAATAAACTACAGCTAATTATCAG
AGCCCATGAATGTGTAATGGATGGATTCGAAAGATTTGCACAAGGACAGTTGATTACGCT
TTTCTCGGCCACAAATTACTGCGGAACCGCGAACAATGCGGGAGCTATATTGGTGGTTGG
AAGAGGATTGGTGATTGTTCCTAAGCTGATTCATCCTCTTCCACCTCCTATCTTATCTCC
AGAAAATTCTCCAGAACATTATGGAGACGACGCTTGGATGCAGGAGCTAAATATCCAGAG
ACCGCCTACTCCAACACGAGGGAGGCCACAACCGGACTTTGACAGAAGCTCGCTTGCATA
CATCTGAAATTAAATTGCATTTGCGTCTATTCACAATTCACTGAAGTCATCAAAGGTAGA
AGCAGTTGAGAATTTGGTACAACTCTATACTAGTAAAAGATGGTATGGTTCAACATTTGC
AGTGTTCACATACTCTGCCGCACATGTGTAATATACTAACCTACTTACTGTACCAGAGAA
TGAGGATGGTATAGTAGGTTTTTCTTTGTTTCTTCCCTCTTACTCTCGGAAAAAAAAACC
TCGAGTCTATATGGTGTATTTGTTAATGCATATGCGTACGAGAACAGGGGCCTTCGTTAA
AAATACAATTTGATGAGTATT
>CL26.Contig2_All  +  nr
AAAAAAAAACGTTTTATTTTTACTTTTGTTAAAAAAAATCGTCTCGGGAAACAGAAAGGT
TACTTGGGGTGGGGGAGAGAGAGGGAGAAGACAAGAGTCCGCCGTGAACCACGACCACCA
CCGCGTCGTCCACCGTAAACTTTTACTCCTCCGATCTGAAGTTTCCACGAACTTCATTAA
TCAGTACCGTGGTCTCCCTTCTTTGATTTGCTAACTCTGAGGCGATTCATTAGTGGTTTC
AATGGGAACGAAACCGTTTCTACATCCAGCTCCACAGTACAAAACCCTAGAAACCTTTTG
GGACGAGGAAGAAGACGCTCCTGGTCCTAGATGCGCTCACACACTCACCGCCGTTGCAGC
TACCAAGACTCACGGCCCTCGTCTCATACTCTTCGGCGGTGCCACCGCTATTGAGGGCGG
CAACTCTTCCGTACCTGGGATCAGGTTAGCTGGTGTGACCAACACGGTGCATTCTTATGA
TGTTCTCACTAGGAAGTGGACAAGGCTTAAACCGGCTGGTGAGCCTCCTTCTCCAAGGGC
TGCTCACGCCGCAGCTGCTGTTGGCACCATGGTCGTTTTTCAGGGCGGCATTGGCCCGGC
CGGGCATTCTACCGATGATCTTTACGTTCTTGACATGACTAATGATAAGTACAAGTGGCA
TAGGGTGGTGGTTCAAGGGGAGGGTCCAGGCCCTCGCTATGGTCATGTTATGGATTTAGT
CTCTCAAAGGTATCTTGTTACAGTCACCGGAAATGATGGGAAACGAGCTCTCTCTGACGC
TTGGGCATTGGATACAGCTCAGAAACCATATGCATGGCAGAGATTGAACCCTGATGGTGA
CCGACCAAGTGCTAGAATGTATGCTTCTGGCAGTGCTCGTTCTGACGGCATGTTCTTACT
CTGCGGTGGAAGAGACACCTTGGGGGCGCCATTGGGAGATGCTTACGGTTTACTCATGCA
TAGAAATGGTCAGTGGGAATGGACTCTGGCTCCAGGCGTAGCTCCTTCTCCTAGATACCA
ACATGCAGCGGTATTTGTAGGTGCAAGATTGCATGTCAGCGGTGGTGTTCTAAGAGGAGG
CCGCATGATAGATGCTGAAGCAACTGTTGCAGTGCTTGATACTGCTGCCGGTGTATGGTT
GGATAGAAATGGGCAAGTGACTTCTGCACGTGGCAGTAAAGGACAAATCGATCAAGATCC
ATCTTTTGAACTTATGCGTCGCTGTCGCCATGGTGCTGCATCAGTTGGCATCCGAATCTA
TGTACATGGTGGTCTTAGAGGAGATGTGTTGCTTGACGATTTTCTAGTCGCTGAAAACTC
AACATTCCAGTCAGACATCAGTTCTCCTTTGTTAGCATCAGACAGAACCCAACAAAGCTC
CACTCCCAGGTTTTCTTATGCTGCACGACCTCCTTCAGGCTCTGAACCAGCACTCTCCTT
ATCCGAAGGACTGAGATTAGATGAAAATTCCTTGGAGAAATTGACGGAGGCTTCTGCAGC
GGAAGCAGAGGTAGCTAGTTCTGTTTGGCGAGCTGCACAATTAGATTCTTCTTCTCTAAA
TGAAGAACACTCTGCATCTGATGGCAGCTCGCCAACAGTAGAAACCACTAGTGACGGTCC
TGAAACTGAAGGAGATGTCCGGCTTCATCCAAGAGCTGTTGTGGTAGCAAAAGAGACGGT
CGGAAGTCTTGGCGGCATGGTTAGACAACTAAGCTTGGATCAGTTCCAGAATGAGAGCCG
GAGGATGGTTCCCATGAATAATAGCGATGTGCCACAACCCACCAAGAAGTTCACGAGACA
GAAGTCTCCTCAAGGCCTGCATAAAAAGGTCATTTCTGCTTTGTTGAGACCAAGAAACTG
GAAACCTCCTGGTAACAGGAAGTTTTTCTTGGATTCTTACGAAGTTGGGGAACTCTGTTA
TGCTGCTGAACAAATATTTATGCATGAACAAACGGTTCTTCAGCTAAAAGCTCCTATTAA
AGTCTTTGGTGATCTCCATGGGCAATTCGGAGATTTAATGCGGTTGTTTGATGAATATGG
GTTTCCCTCAACAGCTGGAGATATCACGTATATTGATTATTTATTTTTGGGAGATTATGT
CGACCGTGGGCAACACAGCTTGGAGACTATAACTTTGCTGCTTGCATTGAAGATAGAATA
TCCTGAGAATGTTCACTTGATTCGTGGAAATCACGAGGCTGCTGATATCAATGCACTATT
TGGTTTCCGTCTTGAGTGTATAGAAAGAATGGGAGAGAGTGATGGAATATGGGCATGGAC
AAGATTCAATCAACTTTTCAATCATCTTCCCCTCGCTGCACTCATCGAGAATAAAATTAT
ATGTATGCATGGTGGGATTGGGAGGTCAATCAGTACAGTGGAACAGATTGAAAAAATCGA
AAGGCCTATAACAATGGATGCTGGATCTCTTGTTCTTATGGATTTATTATGGTCTGATCC
TACAGAGAACGATAGTATAGAGGGTTTGAGACCAAACGCTAGAGGACCCGGTCTTGTCAC
GTTTGGGCCTGACAGAGTTACAGAGTTCTGTAAGAAGAATAAACTACAGCTAATTATTAG
GGCCCATGAATGTGTAATGGATGGATTCGAAAGATTTGCGCAAGGACAGTTGATAACGTT
ATTTTCCGCTACAAATTACTGCGGAACTGCAAACAATGCGGGAGCTATATTGGTTGTTGG
CAGAGGATTGGTGATTGTTCCTAAGCTGATTCATCCTCTTCCACCTCCTATCTTATCTCC
AGAGAATTCTCCAGAACATTCTGGAGATGACGCTTGGATGCAGGAGCTGAATATCCAGAG
ACCACCTACTCCAACACGAGGAAGGCCACAACCGGATTTTGACAGAAGCTCGCTTGCATA
CATCTGAGTCTGAATCTAAATTGCATTTGTGTTCTGTTTCACAATTTATTGAAGTCATCA
AGGTAGAAGCAAAAGACATTGAAAATTTGGTAAACAACTCTATACAAGTATAGCATGGTC
TATGTTTAAAATTTTCATTGTTCATAAACTCTGCCTCGCATGTGTAATATAAATAACCTA
TATATTCTGTACCAGAGAATGAGAATGGTATAGTACTTAATTTTGTTCTATTTCTT
>CL26.Contig3_All  +  nr
CAAAACCGTGTCCTTGAGAATCCGCCGGACCAAACATTTTCGTTTTTCTTTTTTAATTTT
TTTCTCAAATCGTCTCGGAAAACAAAAGAAAAAGGTTTACTTGGGGGAGGCAGAGAGAGT
CCGCCGTGAACTGCCACCGTGAAGTCTTACTCCTCCGATCTGAACTTTCCACCAACTTCA
TGGGAACGAAACCGTGGCTACATCCAGCTCCTCAGTACAAAACCCTAGAAACCTTTTGGG
ACGAGGAAGAAGACGCTCCTGGTCCTAGATGCGCTCACACACTCACCGCCGTTGCAGCTA
CCAAGACTCACGGCCCTCGTCTCATACTCTTCGGCGGTGCCACCGCTATTGAGGGCGGCA
ACTCTTCCGTACCTGGGATCAGGTTAGCTGGTGTGACCAACACGGTGCATTCTTATGATG
TTCTCACTAGGAAGTGGACAAGGCTTAAACCGGCTGGTGAGCCTCCTTCTCCAAGGGCTG
CTCACGCCGCAGCTGCTGTTGGCACCATGGTCGTTTTTCAGGGTGGCATTGGCCCTGCCG
GACATTCTACTGATGATCTTTACGTTCTTGACATGACTAATGATAAGTACAAGTGGCATA
GGGTGGTGGTTCAAGGGGAGGGTCCAGGCCCTCGCTATGGTCATGTTATGGATTTAGTCT
CTCAAAGGTATCTTGTTACAGTCACCGGAAATGATGGGAAACGAGCTCTCTCTGACGCTT
GGGCATTGGATACAGCTCAGAAACCATATGCATGGCAGAGATTGAACCCTGATGGTGACC
GACCAAGTGCTAGAATGTATGCTTCTGGCAGTGCTCGTTCTGACGGCATGTTCTTACTCT
GCGGTGGAAGAGACACCTTGGGGGCGCCATTGGGAGATGCTTACGGTTTACTCATGCATA
GAAATGGTCAGTGGGAATGGACTCTGGCTCCAGGCGTAGCTCCTTCTCCTAGATACCAAC
ATGCAGCGGTATTTGTAGGTGCAAGATTGCATGTCAGCGGTGGTGTTCTAAGAGGAGGCC
GCATGATAGATGCTGAAGCAACTGTTGCAGTGCTTGATACTGCTGCCGGTGTATGGTTGG
ATAGAAATGGGCAAGTGACTTCTGCACGTGGCAGTAAAGGACAAATCGATCAAGATCCAT
CTTTTGAACTTATGCGTCGCTGTCGCCATGGTGCTGCATCAGTTGGCATCCGAATCTATG
TACATGGTGGTCTTAGAGGAGATGTGTTGCTTGACGATTTTCTAGTCGCTGAAAACTCAA
CATTCCAGTCAGACATCAGTTCTCCTTTGTTAGCATCAGACAGAACCCAACAAAGCTCCA
CTCCCAGGTTTTCTTATGCTGCACGACCTCCTTCAGGCTCTGAACCAGCACTCTCCTTAT
CCGAAGGACTGAGATTAGATGAAAATTCCTTGGAGAAATTGACGGAGGCTTCTGCAGCGG
AAGCAGAGGTAGCTAGTTCTGTTTGGCGAGCTGCACAATTAGATTCTTCTTCTCTAAATG
AAGAACACTCTGCATCTGATGGCAGCTCGCCAACAGTAGAAACCACTAGTGACGGTCCTG
AAACTGAAGGAGATGTCCGGCTTCATCCAAGAGCTGTTGTGGTAGCAAAAGAGACGGTCG
GAAGTCTTGGCGGCATGGTTAGACAACTAAGCTTGGATCAGTTCCAGAATGAGAGCCGGA
GGATGGTTCCCATGAATAATAGCGATGTGCCACAACCCACCAAGAAGTTCACGAGACAGA
AGTCTCCTCAAGGCCTGCATAAAAAGGTCATTTCTGCTTTGTTGAGACCAAGAAACTGGA
AACCTCCTGGTAACAGGAAGTTTTTCTTGGATTCTTACGAAGTTGGGGAACTCTGTTATG
CTGCTGAACAAATATTTATGCATGAACAAACGGTTCTTCAGCTAAAAGCTCCTATTAAAG
TCTTTGGTGATCTCCATGGGCAATTCGGAGATTTAATGCGGTTGTTTGATGAATATGGGT
TTCCCTCAACAGCTGGAGATATCACGTATATTGATTATTTATTTTTGGGAGATTATGTCG
ACCGTGGGCAACACAGCTTGGAGACTATAACTTTGCTGCTTGCATTGAAGATAGAATATC
CTGAGAATGTTCACTTGATTCGTGGAAATCACGAGGCTGCTGATATCAATGCACTATTTG
GTTTCCGTCTTGAGTGTATAGAAAGAATGGGAGAGAGTGATGGAATATGGGCATGGACAA
GATTCAATCAACTTTTCAATCATCTTCCCCTCGCTGCACTCATCGAGAATAAAATTATAT
GTATGCATGGTGGGATTGGGAGGTCAATCAGTACAGTGGAACAGATTGAAAAAATCGAAA
GGCCTATAACAATGGATGCTGGATCTCTTGTTCTTATGGATTTATTATGGTCTGATCCTA
CAGAGAACGATAGTATAGAGGGTTTGAGACCAAACGCTAGAGGACCCGGTCTTGTCACGT
TTGGGCCTGACAGAGTTACAGAGTTCTGTAAGAAGAATAAACTACAGCTAATTATTAGGG
CCCATGAATGTGTAATGGATGGATTCGAAAGATTTGCGCAAGGACAGTTGATAACGTTAT
TTTCCGCTACAAATTACTGCGGAACTGCAAACAATGCGGGAGCTATATTGGTTGTTGGCA
GAGGATTGGTGATTGTTCCTAAGCTGATTCATCCTCTTCCACCTCCTATCTTATCTCCAG
AGAATTCTCCAGAACATTCTGGAGATGACGCTTGGATGCAGGAGCTGAATATCCAGAGAC
CACCTACTCCAACACGAGGAAGGCCACAACCGGATTTTGACAGAAGCTCGCTTGCATACA
TCTGAGTCTGAATCTAAATTGCATTTGTGTTCTGTTTCACAATTTATTGAAGTCATCAAG
GTAGAAGCAAAAGACATTGAAAATTTGGTAAACAACTCTATACAAGTATAGCATGGTCTA
TGTTTAAAATTTTCATTGTTCATAAACTCTGCCTCGCATGTGTAATATAAATAACCTATA
TATTCTGTACCAGAGAATGAGAATGGTATAGTACTTAATTTTGTTCTATTTCTT
>CL27.Contig1_All  +  nr
GTGAGATTGGATTTGTTTTTGCTTCGAAAAACCCTTCCGAGTCTTCGTCCTCCTTCAAAG
TCGTTCCTTCTCTCTCTCTCGAGCCGGAGAGCTCACATTCTCAGCGTTAAAAAATGGCGA
CTCTAGAGAGTCCACCTCCTGGAACGTCGTCTGCGATGAGGAATGCTTTCGGGACCGTTC
TGTCAGCTCTGATCCTCCTCCTCATTGGTGTCCTCGCTTTCTCGATCCGACTCTTCTCTG
TCATAAAGTATGAAAGTGTGATTCATGAGTTTGATCCTTACTTCAATTACAGAGTCACTC
AGTTCTTATCGAAGAATGGAATATACGAGTTCTGGAATTGGTTTGATGATCGGACCTGGT
ATCCTCTTGGCCGTGTGATTGGAGGAACTGTTTACCCTGGCTTAACATTGACTGCTGGAA
CCATCTGGTGGGCCTTGAATGCATTAAACATTCCTCTCTCAGTAGAGACTGTTTGTGTCT
TCACTGCACCTGTATTTTCAGCTTTCGCATCCTGGGCAACTTACCTTTTGACCAAGGAAG
TTAAGGGCTCCGGTGCAGGACTAGCAGCTGCTGCTCTTTTGGCCATGGTTCCCTCATATA
TATCCCGATCTGTTGCTGGAAGCTATGACAATGAAGCTGTTGCCATTTTTGCTTTGATCT
TCACTTTTTATCTTTACATAAAGACACTAAATACAGGTTCCCTGTTTTATGCTACCCTGA
ATGCCATTGCATACTTCTACATGGTATGTTCTTGGGGAGGTTACACCTTCATTATCAATC
TGATACCAATGCATGTGCTTCTGTGCATTGTAACTGGCCGATACTCTCCTCGACTGTACA
TTGCCTATGCTCCTTTGGTTGTGCTGGGCACGCTGTTAGCTGCCTTGGTACCTGTTGTTG
GCTTCAATGCGGTTTTGACATCTGAACATTTTGCTTCGTTTTTGGTTTTCATCATCATCC
ACGTAGTGGCACTCGTATACTATATCAAAGGCATTCTTTCTCCCAAAATGTTCAAAGTTG
CTGTGACACTTGTTGTGTCTATCGGCCTGGTTGTGTGTCTCATAGTTGTGGCAGTTCTTG
TGGCACTGGTAGCTTCAAGTCCAACAGGAGGATGGAGTGGTAGGAGTTTGAGTCTTCTTG
ATCCAACTTATGCAAGCAAGTATATTCCAATTATTGCAAGTGTCAGTGAGCATCAACCTC
CAACTTGGCCGTCCTATTTCATGGATATCAATGTTTTGGCTTTCTTGGTTCCTGCTGGCA
TCATTGCGTGCTTTTCGCCTCTATCTGATGCGAGCTCTTTCGTGGTCCTCTATATTGTAA
TGTCTGTATACTTCTCCGGAGTGATGGTTCGTCTTATGCTCGTGCTTGCTCCAGCAGCAT
GCATCATGTCTGGAATTGCGCTCTCTCAAGCTTTTGATGTTTTCACGGCTTCCATCAAAT
ACCAGTTAGGTCGATCGTCTAATTCCAAAGATGATGCAGAGGACAACACTTCTACAGACA
ATGCCCCAAAAGATGATTCATCTTCTGGTAAGACTGACAAGGGTGAAGAAGTTGCGAAAG
AACGGTCGTCAAAAAAAGGAAAGAAGAAAGAGAGAGAATCTGCTGATAAACCTTCTGTTA
AGTCCAAGATTATGAAGAAAAAGGCTCTTGTTTTGCCTCTTGAAGCCTCTATTGTTGCGC
TTCTTCTCCTTATAATGTTGGGTGCTTTCTATGTGATACATTGTGTTTGGGCAGCTGCAG
AAGCATACTCAGCTCCATCAATAGTTTTGACATCTCAATCGCGTGATGGCCTACATGTCT
TTGATGATTTTAGAGAGTCTTATGCATGGTTAAGCCATAATACTGACGTGGATGACAAAG
TGGCATCATGGTGGGACTATGGTTATCAGACGACAGCTATGGCTAACAGAACTGTTATTG
TTGACAACAACACCTGGAATAATACTCACATTGCAACTGTTGGTACTGCAATGTCATCTC
CAGAAAAGGCGGCGTGGGAAATCTTCAACTCCTTGGATGTGAAATACGTTCTTGTCGTCT
TTGGTGGTCTTATTGGTTACCCAAGTGACGATATTAACAAGTTTCTGTGGATGGTGCGGA
TTGGAGGCGGCGTCTTTCCTCATATAAAGGAAGCGGATTATCTGAGAGATGGTCAATACC
GAATTGATTCGGAGGCCACGCCAACAATGTTGAATTGCCTTATGTACAAGCTCTCTTATT
ACAGGTTTGTAGAGACAGATGGCAAAGCTTATGATCGGGTTAGGCGGACAGAGATTGGGA
AGAAAAATTTCAAGCTGACACATTTCGAAGAGGTTTTCACGAGTCACCATTGGATGGTTC
GGATATACAAGCTGAAACCTCAAAAGAACAGGATTCGTGGTAGAGCAAAGAAACTGAAAC
TGAAAACAAGCTCTGGTTTGAGCTCACAATCAGCGAAGAAGAATCCGTGGATCTAGAAAA
TCCTAGAATATTCTCTTTAATGTTGAATGGTGAATTTATATGTTAACTCTTAGATAACTA
TTTTATTTTCCGAGTAAGTTATTTGCAGACGCAGTCAAGTTTCTGGTGTTAGGATTCGTA
ACATTTTTGTAGACTTGGATTTGTTAAAGCGAGTTTTACTTGAAG
>CL27.Contig2_All  +  nr
TTCTCCGAAGATAGTTTTCCTTCCATAAACCCTTCCGAGTCTTCTTCCACCTTGGAATCG
TTTCTCTCTCCTTCGAAGAGCTCACCTTCAATGGCGGCTGTAGAGAGCCCACCTCCTGCA
ACGCCGTCTGCGATGAGGAATGCTTTCGGCACCGTTCTCTCAGCTCTGATCCTCCTCCTC
ATTGGTGTCCTCGCTTTCTCGATCCGACTCTTCTCTGTCATAAAGTATGAAAGTGTGATT
CATGAGTTTGATCCTTACTTCAATTACAGAGTCACTCAGTTCTTATCGAAGAATGGAATA
TACGAGTTCTGGAATTGGTTTGATGATCGGACCTGGTATCCTCTTGGCCGTGTGATTGGA
GGAACTGTTTACCCTGGCTTAACATTGACTGCTGGAACCATCTGGTGGGTCTTGAATGCA
ATAAACATTCCTCTGTCAGTAGAGACTGTTTGTGTCTTCACTGCACCTGTTTTTTCAGCT
TTTGCATCATGGGCAACTTACCTTTTGACCAAGGAAGTTAAGGGCTCCGGTGCAGGACTA
GCAGCTGCTGCTCTTTTGGCCATGGTTCCCTCATATATATCCCGATCTGTAGCTGGGAGT
TATGACAACGAAGCTGTTGCCATTTTTGCTTTGATCTTCACTTTTTATCTTTACATAAAG
ACACTAAATACAGGTTCCTTGTTTTATGCCACCCTGAATGCCATTGCATACTTTTACATG
GTATGTTCGTGGGGAGGTTACACCTTCATTATCAATCTGATACCAATGCATGTGCTTCTG
TGCATTGTAACTGGCCGATACTCTCCCCGACTATACATTGCCTATGCTCCTTTGGTTGTG
TTGGGCACACTGTTAGCTGCGTTAGTACCTGTTGTTGGCTTCAATGCGGTTTTGACGTCT
GAACATTTTGCCTCGTTTTTGGTTTTCATCATCATCCATATAGTAGCACTCGTATACTAT
ATCAAGGGCATTCTTTCTCCAAAAATGTTCAAAGTTGCTGTGACACTTGTTGTGTCTATC
GGCCTGGTTGTGTGTCTCATAGTTGTGGCAGTTCTTGTGGCACTGGTAGCTTCAAGTCCA
ACAGGAGGATGGAGTGGTAGGAGTTTGAGTCTTCTTGATCCAACTTATGCAAGCAAGTAT
ATTCCAATTATTGCAAGTGTCAGTGAGCATCAACCTCCAACTTGGCCGTCCTATTTCATG
GATATCAATGTTTTGGCTTTCTTGGTTCCTGCTGGCATCATTGCGTGCTTTTCGCCTCTA
TCTGATGCGAGCTCTTTCGTGGTCCTCTATATTGTAATGTCTGTATACTTCTCCGGAGTG
ATGGTTCGTCTTATGCTCGTGCTTGCTCCAGCAGCATGCATCATGTCTGGAATTGCGCTC
TCTCAAGCTTTTGATGTTTTCACGGCTTCCATCAAATACCAGTTAGGTCGATCGTCTAAT
TCCAAAGATGATGCAGAGGACAACACTTCTACAGACAATGCCCCAAAAGATGATTCATCT
TCTGGTAAGACTGACAAGGGTGAAGAAGTTGCGAAAGAACGGTCGTCAAAAAAAGGAAAG
AAGAAAGAGAGAGAATCTGCTGATAAACCTTCTGTTAAGTCCAAGATTATGAAGAAAAAG
GCTCTTGTTTTGCCTCTTGAAGCCTCTATTGTTGCGCTTCTTCTCCTTATAATGTTGGGT
GCTTTCTATGTGATACATTGTGTTTGGGCAGCTGCAGAAGCATACTCAGCTCCATCAATA
GTTTTGACATCTCAATCGCGTGATGGCCTACATGTCTTTGATGATTTTAGAGAGTCTTAT
GCATGGTTAAGCCATAATACTGACGTGGATGACAAAGTGGCATCATGGTGGGACTATGGT
TATCAGACGACAGCTATGGCTAACAGAACTGTTATTGTTGACAACAACACCTGGAATAAT
ACCCACATTGCAACTGTTGGTACTGCAATGTCATCTCCAGAAAAGGCGGCGTGGGAAATC
TTCAACTCCTTGGATGTGAAATACGTTCTTGTCGTCTTTGGTGGTCTTATTGGTTACCCA
AGTGACGATATTAACAAGTTTCTGTGGATGGTGCGTATTGGAGGCGGCGTCTTTCCTCAT
ATAAAGGAAGCGGATTATCTGAGAGATGGTCAATACCGAATTGATTCGGAGGCCACGCCA
ACAATGTTGAATTGCCTTATGTACAAGCTCTCTTATTACAGGTTTGTAGAGACAGATGGC
AAAGCTTATGATCGGGTTAGGCGGACAGAGATTGGGAAGAAAAATTTCAAGCTGACACAT
TTCGAAGAGGTTTTCACGAGTCACCATTGGATGGTTCGGATATACAAGCTGAAACCTCAA
AAGAACAGGATTCGTGGTAGAGCAAAGAAACTGAAACTGAAAACAAGCTCTGGTTTGAGC
TCACAATCAGCGAAGAAGAATCCGTGGATCTAGAAAATCCTAGAATATTCTCTTTAATGT
TGAATGGTGAATTTATATGTTAACTCTTAGATAACTATTTTATTTTCCGAGTAAGTTATT
TGCAGACGCAGTCAAGTTTCTGGTGTTAGGATTCGTAACATTTTTGTAGACTTGGATTTG
TTAAAGCGAGTTTTACTTGAAG
>CL27.Contig3_All  +  nr
CTGTTTCTCCGAAGATAGTTTTCCTTCCATAAACCCTTCCGAGTCTTCTTCCACCTTGGA
ATCGTTTCTCTCTCCTTCGAAGAGCTCACCTTCAATGGCGGCTGTAGAGAGCCCACCTCC
TGCAACGCCGTCTGCGATGAGGAATGCTTTCGGCACCGTTCTCTCAGCTCTGATCCTCCT
CCTCATTGGTGTCCTCGCTTTCTCGATCCGACTCTTCTCTGTCATAAAGTATGAAAGTGT
GATTCATGAGTTTGATCCTTACTTCAATTACAGAGTCACTCAGTTCTTATCGAAGAATGG
AATATACGAGTTCTGGAATTGGTTTGATGATCGGACCTGGTATCCTCTTGGCCGTGTGAT
TGGAGGAACTGTTTACCCTGGCTTAACATTGACTGCTGGAACCATCTGGTGGGTCTTGAA
TGCAATAAACATTCCTCTGTCAGTAGAGACTGTTTGTGTCTTCACTGCACCTGTTTTTTC
AGCTTTTGCATCATGGGCAACTTACCTTTTGACCAAGGAAGTTAAGGGCTCCGGTGCAGG
ACTAGCAGCTGCTGCTCTTTTGGCCATGGTTCCCTCATATATATCCCGATCTGTAGCTGG
GAGTTATGACAACGAAGCTGTTGCCATTTTTGCTTTGATCTTCACTTTTTATCTTTACAT
AAAGACACTAAATACAGGTTCCTTGTTTTATGCCACCCTCAATGCCATTGCATACTTTTA
CATGGTATGTTCGTGGGGAGGTTACACCTTCATTATCAATCTGATACCAATGCATGTGCT
TCTGTGCATTGTAACTGGCCGATACTCTCCCCGACTATACATTGCCTATGCTCCTTTGGT
TGTGTTGGGGACACTGTTAGCTGCGTTAGTACCTGTTGTTGGCTTCAATGCGGTTTTGAC
ATCTGAACATTTTGCTTCGTTTTTGGTTTTCATCATCATCCATATAGTAGCACTCGTATA
CTATATCAAGGGCATTCTTTCTCCAAAAATGTTCAAAGTTGCTGTGACACTTGTTGTGTC
TATCGGCCTGGTTGTGTGTCTCATAGTTGTGGCAGTTCTTGTGGCACTGGTAGCTTCAAG
TCCAACAGGAGGATGGAGTGGTAGGAGTTTGAGTCTTCTTGATCCAACTTATGCAAGCAA
GTATATTCCAATTATTGCAAGTGTCAGTGAGCATCAACCTCCAACTTGGCCGTCCTATTT
CATGGATATCAATGTTTTGGCTTTCTTGGTTCCTGCTGGCATCATTGCGTGCTTTTCGCC
TCTATCTGATGCGAGCTCTTTCGTGGTCCTCTATATTGTAATGTCTGTATACTTCTCCGG
AGTGATGGTTCGTCTTATGCTCGTGCTTGCTCCAGCAGCATGCATCATGTCTGGAATTGC
GCTCTCTCAAGCTTTTGATGTTTTCACGGCTTCCATCAAATACCAGTTAGGTCGATCGTC
TAATTCCAAAGATGATGCAGAGGACAACACTTCTACAGACAGTGCCCCAAAAGATGATTC
ATCTTCTAGTAAGACTGACAAGGGTGAAGAAGTTGCAAAAGAACGGTCCTCAAAAAAAGG
AAAGAAGAAAGAGAGAGAATCTGCTGATAAACCTTCTGTTAAGTCCAAGATTATGAAGAA
AAAGGCTCTTGTTTTGCCTCTTGAAGCCTCTATTGTTGCGCTTCTTCTCCTTATAATGTT
GGGTGCTTTCTATGTGATTCATTGTGTTTGGGCAGCTGCAGAAGCATACTCAGCTCCATC
AATAGTTTTGACATCTCAATCGCGTGATGGCCTACATGTCTTTGATGATTTTAGAGAGTC
TTATGCATGGTTAAGCCATAATACTGACGTGGATGACAAAGTGGCATCATGGTGGGACTA
TGGTTATCAGACGACAGCTATGGCTAACAGAACTGTTATTGTTGACAACAACACCTGGAA
TAATACTCACATTGCAACTGTTGGTACTGCAATGTCATCTCCAGAAAAGGCGGCGTGGGA
AATCTTCAACTCCTTGGATGTGAAATACGTTCTTGTCGTCTTTGGTGGTCTTATTGGTTA
CCCAAGTGACGATATTAACAAGTTTCTGTGGATGGTGCGGATTGGAGGCGGCGTCTTTCC
TCATATAAAGGAAGCTGATTACCTGAGAGATGGCCAATACCGGATTGATTCTGAGGCCAC
GCCAACAATGTTGAACTGCCTTATGTACAAGCTTTGCTACTACAGGTTTGTAGAGACAGA
TGGTAAAGGCTATGATCGGGTCAGGCGGACAGAGATTGGGAAGAAACATTTCAAGCTCAC
TCATTTCGAAGAGGTTTTCACGAGTCACCATTGGATGGTTCGGATATACAAGCTGAAACC
TCAAAAGAACAGGATTCGTGGTAGAGCAAAGAAGCTGAAACTGAAAACAAGCACTGGATC
GAGCTCAAAATCAGCAAAGAAGAATCCGTGGATGTAGAAATCATACAACTTTGAATGCTG
GATGGTAAGTTCTATGTTAACTCTTAGGTCTCTCTCATTACCCTCGAGGAAGTTGTTGCG
GACGCAGTCAAGTTTCTGGTGTAGTAGGACTCGTAAAAGTTTTGTAGACCTTTATGTGGA
TTTGTTTAAGGCGAATTTTCATGTTTATTGTGGAGATTTACACCAGAAGACAGGATATCT
ATGAAGAAGTTTAAGTTTATTATCAAAAAAGCATATATCTATTTACAAG
>CL28.Contig1_All  -  nr
CTAGTGGATAAGATCCATGGGAGCCTCAAGAACAACGCCCTCACCATCACCATGCCAAAG
GAGACTATTACGAAGGCGCCTAATCTTGCAGAAACTTCTAAAACTGTGGCTGAGAAGATG
AAGCAGCTAGAGGAGAAGAGACTGTTGGAAGAAGCTAGAAAGAAAGAAGAAGAGGCTGAG
AAGAAGAAGAAGCTTCTGGATGAGAAAGAGGGGATACTTAGGAAGCTGCAAGAAGAAGCT
ATAGCAAAAGAGATGGT
>CL28.Contig2_All  -  nr
CAGAAAGAGATCATCAAAGAGAAAAGAAACTTAATCAATGGCAGCAAGACAGCAACCAAA
AGGAACAGGCTTGGGGGTTCAGTATGTGGATCTTGTCCCCAAATCTGAATGGAAAGAACA
GCCTGAAGCCAATATTCTCACCATTGATCTTCCAGGGTTTGCAAAGGAGCAAGTAAAGGT
AACCTTTGTACACACCACAAAGATGTTAAGAGTCATGGGAGAACGTCCCCTGGCTGATAG
GAGATGGAGTCGTTTCAACGAAATGTTCACTGTTCCACAGAATTGTCTAGTGGATAAGAT
CCATGGGAGCTTCAATAACAACACCCTAACAATCACCATGCCTAAGGAGACAATTACGAA
GATGCCTAACCTTCCAGAAACCTCTAAAACTGTGGCTGAGAGGGTGGGGAAGCTAGAGGA
GAAGAGGCTACTAGAAGAAGCTAGAAAGAAGGAAAAGGAGGCTGAGAAGATTAAGAAGCT
TCTGGAAGAAAAAGAAGGAATAATTAGAAAGCTTCAAGAAGAAGTTAAAGCAAAAGAAAT
GGCTGAAGCAAAGAAGCTTCAAGAAGAGGCTAAAGCAAAAGAGAAGCTTGAGGAAGAAGC
TGCACTAGAGAAGAAATCTGTGGATGAATCTGTTACAAAAGAGAGGAAGCTTCAAGACGT
GGACTATACCAAATCTGTGTCTGAAAGAGTAAGCAAGGTTGTGAAATCAGCAGAAAAGAA
ACTAGGTTACTTGGGGGAGAAGGAAAAGAAAATAAGGAAAGGAATATTGGAGAAAGTAAG
GGGAAAAGATTTAACAAGTGAAGAGAAGAGGTCAATGGTGAATGTAGGAGTGGCTACTCT
GGTTCTGTTTGCCCTCGGAGCTTACGTTTCTTACACCT
>CL28.Contig3_All  -  nr
CAGAAAGAGATCATCAAAGAGAAAAGAAACTTAATCAATGGCAGCAAGACAGCAACCAAA
AGGAACAGGCTTGGGGGTTCAGTATGTGGATCTTGTCCCCAAATCTGAATGGAAAGAACA
GCCTGAAGCCAATATTCTCACCATTGATCTTCCAGGGTTTGCAAAGGAGCAAGTAAAGGT
AACCTTTGTACACACCACAAAGATGTTAAGAGTCATGGGAGAACGTCCCCTGGCTGATAG
GAGATGGAGTCGTTTCAACGAAATGTTCACTGTTCCACAGAATTGTCTAGTGGATAAGAT
CCATGGGAGCTTCAATAACAACACCCTAACAATCACCATGCCTAAGGAGACAATTACGAA
GATGCCTAACCTTCCAGAAACCTCTAAAACTGTGGCTGAGAGGGTGGGGAAGCTAGAGGA
GAAGAGTCTACTAGAAGAAGCTAGAAAGAAGGAAAAGGAGGCTGAGAAGATAAAGAAGCT
TCTGGAAGAAAAAGAAGGAATAATTAGAAAGCTGCAAGAAGAAGCTAAAGAAAAAGGGAT
GGCTGAGGCGAGGAAGCTTCAAGAAGAGGCTAAAGCAAAAGAGATGGCTGAAGCAAGAAA
GTTTCAAGAAGAAACTAGAGCAAGGAAACTTCAAGAAGAAGCTAGGGCAAGGAAACTTCA
AGAAGAAACTAAAGCAAGGCAGCTTCAAGAAGAGGCAAAAGCAAAAGAGATGGCTGAAGC
AAGGAAATTTCAAGAAGAAGCTAAAGCAAGGCAGCTTCAGGAAGAGGCCATAGCAAAAGA
GAAGCTTGAGGAGAGGAAGCGTGTGGAAGAAGCTTCACCAAAGAAGAAGTATGTGGATGA
ATCTGTAGGAAACAGGAAGATAATAAAGGCAGAAGATAGGTTGCTTCCAGAAGTGGACTA
TACACAATCCATCCTTGGTTCTACGACCAAACCTGTGTCTGGAAGAGCAAGAGAGGTCGT
GAAACCAGCAGAAGAGAAACTAGGTTCCTTGGTGGAGAAGAAAAAGAAAACAGAGAAAGG
GATGCTGGAGAAAATAAAAGGAAAAGAGATGATAACAAGTGAAGAGAAGAAGTTGATGTT
GAATGCAGGAGTGGCTGCTCTCGTGATCTTTGCTCTTGGAGCTTACGTTTCTTATACCTT
TTGCTCATCTTCATCCCCTCCTAGCAAACCAG
>CL28.Contig4_All  -  nr
TCACCATGCCTAAGGAGACAATTAGAAAGATGCCTAATCTTCCAGAAGTTTCTAAAACTG
TGGTTGAGAAGGTGGAGAAGCTAGAGGAGAAGAAGCTGTTGGAAGAAGGTATAAAGAAAG
AAAAGCAAGAGGAGGCTGAGAAGAAGACAAAGCTTCTAGAAGAGAAAGAGGGAATACTTA
GGAAGCTGCAAGAAGAAGCTATAGCAAAAGAGATGGTTGAGGCAAGGAAGCTTCAAGAAG
CAGCTATAGCAAAAGAGTTAGCTGAAGCAAGGAAACTTCTAGAAGAAGCAATAACAGAAG
AG
>CL29.Contig1_All  +  nr
CTTTCGTTCTTCTGAGGGAATCTTCGCTTCCCCTCCATTTCGTACGCTTTCTGGGACTGT
GTTTAACACAAAGATAAAGCTCTCTTTTCTTTCTTGTGGTGTTTTTAAAATGGGAGCTTG
TTTCAGCAATCAGATCAGAACAGATATTGCTTCGAGCACATGGCTGAGTTCGAAATTCTT
GAGTAGGGATGGGAGCAAAGGCTCTTCTTCGGCTACTTCCTTCTCTCATACGCCTCGAAC
AGAAGGCGAGATCTTGAAAAATGCTAATCTGAAGAGCTTTACCCTCGGTGAACTCAAGTC
TGCAACGAGGACCTTCAGGCCTGATAGTATGGTTGGTGAAGGTGGTTTTGGTTGCGTTTT
CAAAGGATGGATCGATGAGTCTTCCTTGGCTCCTTCTAAACCCGGGACCGGAATTGTCAT
TGCAGTGAAAAAACTTAACCAAGAAGGGCTTCAAGGTCATCGAGAATGGCTGGCTGAGAT
CAATTACTTAGGTCAGCTGGATCATCCTAACCTTGTGAAACTAATTGGATACTGCTTAGA
GGAAGAGCAGAGGCTTCTTGTATATGAGTTCATGCCTCGCGGTAGTCTTGAGAATCACTT
ATTCAGAAGAGGAACATTCTTTCAGCCACTTTCATGGAACACACGGGTTCGAATGGCTCT
TGGTGCAGCTAGAGGACTTGCTTTTCTTCACAATGCTCAACCGCAAGTTATATACCGAGA
CTTCAAAGCATCCAACATTTTGCTAGATTCGAACTACAATGCAAAGCTTTCGGATTTCGG
TTTGGCTAGAGATGGTCCAGAGGGTGACAATAGCCATGTCTCTACCAGAGTCGTGGGAAC
TCAAGGATACGCTGCTCCTGAATATCTAGCTACCGGTCATTTATCGGCAAAGAGTGATGT
GTACAGCTTCGGGGTTGTGTTATTGGAGTTGTTATCAGGGAGACGAGTAATAGACAAGAA
CCAACCGGTGGGAGAACACAAATTAGTGGATTGGGCAAGACCTTACTTAACAAACAAAAG
AAGGCTTCTCACAGTGATGGATCCTCGTCTACAAGGTCAATACTCGCTAACCAGGGCTTT
AAAAATTGCACTTCTTGCACTCGATTGCATATCCATAGAGTCCCAGGTTAGACCGACCAT
GAACAATGTCGTCAAGACACTTGAAGAACTCCATGTCCAAAAGGAAACACCACCAAAAGA
GGAGCAGAATCTTCAACCCAGCAATGAGAACAATAACAAGTCTCTACAAGCTGTGAATTA
TCCTAGGCCTTCAATCATGTAACAATCACAAGATGTGTATAGACTCTCTTCTACCTTCTC
TCTGCTTAGGTACTAATTAATGCTGTTTCACAGTAAAAGGGTCTCTGTTTAGGCAATGTA
AGGGAGAGAAGAAACAAACTTATAGACAATGAAGTTAGCTGCTCTTGCTTGGCATGTAAA
AGAAACGAA
>CL29.Contig2_All  +  nr
TATAGTTTGTCTTTCTTCTCTGTGGGAACCTTCGTTTTTTCTTTCTCCTTTGGAGTTTTC
TTGAGCCTTCTTTTTAGTTTTTGCTCCATTTAGTACGTCTTCTTATGTGTTTGTATTTAC
ACACATAAAGCTCTGATCTATCTTTCTCTTTTTTTGTTTGCTCTTAATCCAAGAGTATAG
AGCTTGAGTGAGTGATTTGGTTTCTTGTGCTGGTTAAATGGGAGCTTGTTTCAGCAATCA
GATCAGAACAGATATTGCTTCGAGCACATGGCTGAGTTCGAAATTCTTGAGTAGGGATGG
GAGCAAGGGATCCTCGAGTACTTCTTTCTCTCATGTTCCTCGAACAGAAGGGGAGATCTT
GCAAAATGCTAATCTCAAGAGCTTTACCCTCAGTGAACTCAAGTCTGCAACGAGGAGCTT
CAGGCCTGATAGTATGGTTGGTGAAGGTGGTTTTGGTTGCGTTTTCAAAGGATGGATCGA
TGAGACTTCCTTGGCTCCTTCTAAACCGGGGAGTGGAATTGTTATTGCGGTGAAAAGACT
TAACCAAGAAGGACTTCAAGGTCATCGAGAATGGCTGGCGGAGATTAATTATTTAGGTCA
GCTTGATCATCCTAACCTTGTGAAATTGATTGGATACTGCTTGGATGAAGAGCAAAGGCT
ACTTGTATACGAGTTCATGCCTCGTGGTAGTCTTGAGAATCACTTATTCAGAAGAGGAAC
ATTCTTTCAGCCACTTTCATGGAACACACGGGTTCGAATGGCTCTTGGTGCAGCTAGAGG
ACTAGCTTTTCTTCACAATGCTCAACCGCAAGTTATATACCGAGACTTCAAAGCATCCAA
CATTTTGCTAGATTCGAACTACAATGCAAAGCTTTCGGATTTCGGTTTGGCTAGAGATGG
TCCAGAGGGTGACAATAGCCATGTCTCTACCAGAGTCGTGGGAACTCAAGGATACGCTGC
TCCAGAGTATCTATCGACAGGTCATTTATCGGCAAAGAGTGATGTGTACAGTTTTGGGGT
GGTGTTACTGGAGCTGTTGTCAGGAAGACGAGCGATCGACAAGAACCAACCGGTGGGAGA
ACACAAATTAGTGGATTGGGCAAGACCTTACTTAACAAACAAAAGAAGGCTTCTCACAGT
GATGGATCCTCGTCTACAAGGTCAATACTCGCTAACCAGGGCTTTAAAAATTGCACTTCT
TGCACTCGATTGCATATCCATAGAGTCCCAGGTTAGACCGACCATGAACAATGTCGTCAA
GACACTTGAAGAACTCCATGTCCAAAAGGAAACACCACCAAAAGAGGAGCAGAATCTTCA
ACCCAGCAATGAGAACAATAACAAGTCTCTACAAGCTGTGAATTATCCTAGGCCTTCAAT
CATGTAACAATCACAAGATGTGTATAGACTCTCTTCTACCTTCTCTCTGCTTAGGTACTA
ATTAATGCTGTTTCACAGTAAAAGGGTCTCTGTTTAGGCAATGTAAGGGAGAGAAGAAAC
AAACTTATAGACAATGAAGTTAGCTGCTCTTGCTTGGCATGTAAAAGAAACGAAGGCTTT
GTTGCAATGATCAAGTGTTTGTCACATATAAAATGTTATCCGAACAAGAAGAGTAGATGA
AACAAGCAAAAAAAAAAGGCAAAGAAGTGAGAGATCCCGAGCAGACAATCAATCATGTGC
TCATCGGCCTAAGAGTGCAACGCGGTCAGACTGAACAGCTTGAGTAAGGTTGATGTCGAA
AAGCTCGCAACGAATAGGCATCTCAATCTCATAGAAAGGGTTCTTCAAGACGTAGTCAGT
GTAGAGCTCATAAATGTATCTAAGGAGGGTCTCCATGTGAGGAGTTCCAGGTTCACAAAC
CACAAAGAACTTTGTTCCTGGGAGAGACTGGAAACAATGGAGATCAAAGGTATCGGCTTG
GAGAAGCTCGATGCCAGAACAGCCATTAACAGGTGAAAGCTGCTGAGAAATGGCGTGCAT
TGAGTGCCATAAACTGGCTACCCTCAAGCTATCATTCGTATCCATCCTTCCCTTCGTTCC
ACAATCCTTGTAAAAGATCAAACCACCAGATTTGTTGATTATGTAAAGACTGTAGATCGC
TGCCGCCATGTTTGCCCAAAGATCCACAAATCACAGCGAGACGATCAAGAACAGAGGAAC
TACACACCAGAAATTATTTTTT
>CL29.Contig3_All  +  nr
TCCTCGTCTCCAAGGTCAATACTCCCTAACCCAGGCTTTGAAAATTGCGGGTCTTGCACT
CGACTGCATATCTATGGATTACAAGGTCAGACCGAACATGAAGGATATCGTCAAGACACT
GGAAGAACTTCATGTCCCAAAGGAAACAACAAAAGAGAAGCAGAGTCTTCAACCTAGCAG
TGATGACAACAACAAGTCTCCACAAGCTGTGAATTATCCTAGGCCTTCAATTATGTAACG
GTGTCAAGATGTGATTTCAC
>CL30.Contig1_All  +  nr
TCTCTCTCTCTCTCTCTCTCATAAGAAGAGGAGAGTGACTTGTGTTTTAAAGTCATTCCC
ATGTGCTTTGTCTCCGACAACTTTATCTTTCATCTTGCTCATGCCTCTGGTTCACATGGT
ACTTCTTCAAGATTCACTATTTTTTTAAGGTTTTTCATCTCAGAAAATAGTCAGTTGTGA
AGATCATACAGGTGACAAGAAATGTACAAGCATCCAAGACAAGAGATAGAGGCTTACTCT
TTGCCAGCCAACTCTGTTGGGAAGCGTAGGTACGTACCGGTTCACAACTCCCGTAAACGG
TACTGCACGCCAGAGTCATCATCATCACCTGACTCTCCTGCTTACGAAGTTATCTCAAAC
GCTACTGTTTTAGTATCACATAACAACTCTGCTGCACATGAAGATACGTCTGGCTCTTGT
GTGACGGATGATTTTAATGACAAGATAAAGGAACTTGAAACGGTGATGATGGGTCCTGAC
TCATTGGACTTGGTCCTTGATTACAACGACTCATTTGACTCCACGTCGTGTCAAGAGACT
AATAGCTGGAGATCAACTCTAGAGGCTGTCTCTAGACGTGACTTAAGAGCTGATCTTGTT
TCATGTGCAAAAGCTATGTCTGAAAACGATCTTATGATGGCACGTTCGATGATGGAGAAG
CTGCGTCTTATGGTCTCGGTTTCTGGTGAGCCTATTGAACGTTTGGGAGCTTACTTACTA
GAAGGCTTAGTGGCTCAGTTAGCTTCATCTGGTAGTTCTATATACAAAGCACTTAACAAG
TGCCCTGAACCCGCAAGCACTGAGCTTCTCTCTTACATGCACATACTCTATGAGGTTTGT
CCTTATTTCAAGTTCGGATACATGTCAGCGAATGGTGCCATTGCTGAAGCCATGAAGGAA
GAAAACAGAGTTCACATTATTGATTTCCAAATAGGTCAAGGGAGTCAATGGGTTACTCTT
ATCCAGGCTTTTGCAGCTAGGCCTGGTGGGCCTCCTCGGATACGGATAACTGGTATTGAT
GATACGACTTCAGCTTATGCTCGTGGAGGTGGCTTAAGCATTGTTGGCAACAGACTCGCC
AAGCTTGCTAAGCAGTTTAATGTTCCGTTTGAGTTCAACTCGGTGTCAGTGTCAGTGTCC
GAGGTTAAACCTAAGAACCTTGGAGTCCGACCAGGGGAAGCTCTAGCTGTCAACTTTGCC
TTTGTGCTTCATCATATGCCTGATGAAAGCGTGAGCACCGAGAATCACCGCGACCGGTTA
CTGAGAATGGTGAAGAGCTTATCTCCCAAAGTGGTGACTCTAGTGGAGCAAGAATCGAAC
ACTAACACAGCCTCTTTCTTCCCGAGGTTTAAGGAGACAATGGACTACTATGACGCCATG
TTCGAGTCAATAGACGTGACTCTCCCAAGGAATCACAAACAGAGGATTAACGTTGAGCAG
CATTGTCTAGCAAGAGATGTAGTGAACATCATCGCATGTGAAGGAGCTGATAGGGTTGAG
CGGCATGAGCTTCTTGGGAAATGGAGGTCACGGTTTGGGATGGCTGGTTTCACTTCTTAC
CCGTTGAGTCCCCTTGTGAACTCCACTATTAGAAGTCTACTCAGGAACTATTCGGACAAG
TATAGGCTGGAAGAAAGAGATGGAGCCTTGTATCTTGGTTGGATGAAACGAGATTTGGTG
GCCTCTTGTGCCTGGAAATGACACGGAGAAGAGTCTATATTGTAACCGTAATCAAAGTGT
GTCTACTTGTATGCAGTTTCAGTTGCTCATTTGAATCTTCAAAAACATTAGAAGAATCTC
ATGTCAATGGCAGAACATGTCTTGAAATACTAGTTCAAGCATTTTGTGTGGACACATCAC
TAACAATTTATTTACTATATGAGTTTACTCAAACCCAAAAGATTAAGA
>CL30.Contig2_All  -  nr
TCTCTCTCTCTCTCTCTCTCATAAGAAGAGGAGAGTGACTTGTGTTTTAAAGTCATTCCC
ATGTGCTTTGTCTCCGACAACTTTATCTTTCATCTTGCTCATGCCTCTGGTTCACATGTT
GTGAAGATCATACAGGTGACAAGAAATGTACAAGCATCCAAGACAAGAGATAGAGGCTTA
CTCTTTGCCAGCCAACTCTGTTGGGAAGCGTAGGTACGTACCGGTTCACAACTCCCGTAA
ACGGTACTGCACGCCAGAGTCATCATCATCACCTGACTCTCCTGCTTACGAAGTTATCTC
AAACGCTACTGTTTTAGTATCACATAACAACTCTGCTGCACATGAAGATACGTCTGGCTC
TTGTGTGACGGATGATTTTAATGACAAGATAAAGGAACTTGAAACGGTGATGATGGGTCC
TGACTCATTGGACTTGGTCCTTGATTACAACGACTCATTTGACTCCACGTCGTGTCAAGA
GACTAATAGCTGGAGATCAACTCTAGAGGCTGTCTCTAGACGTGACTTAAGAGCTGATCT
TGTTTCATGTGCAAAAGCTATGTCTGAAAACGATCTTATGATGGCACGTTCGATGATGGA
GAAGCTGCGTCTTATGGTCTCGGTTTCTGGTGAGCCTATTGAACGTTTGGGAGCTTACTT
ACTAGAAGGCTTAGTGGCTCAGTTAGCTTCATCTGGTAGTTCTATATACAAAGCACTTAA
CAAGTGCCCTGAACCCGCAAGCACTGAGCTTCTCTCTTACATGCACATACTCTATGAGGT
TTGTCCTTATTTCAAGTTCGGATACATGTCAGCGAATGGTGCCATTGCTGAAGCCATGAA
GGAAGAAAACAGAGTTCACATTATTGATTTCCAAATAGGTCAAGGGAGTCAATGGGTTAC
TCTTATCCAGGCTTTTGCAGCTAGGCCTGGTGGGCCTCCTCGGATACGGATAACTGGTAT
TGATGATACGACTTCAGCTTATGCTCGTGGAGGTGGCTTAAGCATTGTTGGCAACAGACT
CGCCAAGCTTGCTAAGCAGTTTAATGTTCCGTTTGAGTTCAACTCGGTGTCAGTGTCAGT
GTCCGAGGTTAAACCTAAGAACCTTGGAGTCCGACCAGGGGAAGCTCTAGCTGTCAACTT
TGCCTTTGTGCTTCATCATATGCCTGATGAAAGCGTGAGCACCGAGAATCACCGCGACCG
GTTACTGAGAATGGTGAAGAGCTTATCTCCCAAAGTGGTGACTCTAGTGGAGCAAGAATC
GAACACTAACACAGCCTCTTTCTTCCCGAGGTTTAAGGAGACAATGGACTACTATGACGC
CATGTTCGAGTCAATAGACGTGACTCTCCCAAGGAATCACAAACAGAGGATTAACGTTGA
GCAGCATTGTCTAGCAAGAGATGTAGTGAACATCATCGCATGTGAAGGAGCTGATAGGGT
TGAGCGGCATGAGCTTCTTGGGAAATGGAGGTCACGGTTTGGGATGGCTGGTTTCACTTC
TTACCCGTTGAGTCCCCTTGTGAACTCCACTATTAGAAGTCTACTCAGGAACTATTCGGA
CAAGTATAGGCTGGAAGAAAGAGATGGAGCCTTGTATCTTGGTTGGATGAAACGAGATTT
GGTGGCCTCTTGTGCCTGGAAATGACACGGAGAAGAGTCTATATTGTAACCGTAATCAAA
GTGTGTCTACTTGTATGCAGTTTCAGTTGCTCATTTGAATCTTCAAAAACATTAGAAGAA
TCTCATGTCAATGGCAGAACATGTCTTGAAATACTAGTTCAAGCATTTTGTGTGGACACA
TCACTAACAATTTATTTACTATATGAGTTTACTCAAACCCAAAAGATTAAGA
>CL30.Contig3_All  -  nr
TCTCTCTCTCTCTCTCTCTCTGGTAAGAAGAGTGACTCCTGTTTTAAAGTCACATGTGCC
TTGTCTCCGACAACTTTATCTCTCTTCTTACTCTTGCCTCTGGTTCACATGGTACTTCAA
TAAGATTCACTAACTTTAAGGTGTTGTTTCATCTCAGAAGAGTCAGGACGAACACGTATG
CTGCTCAAGTAAACACACTCACCGACCAGAAAGTATTGCACACCATTACAAGGTGTGAAT
CACACAAGTGACAAGAAATGTACAAGCATCCAAGACAAGAGATAGAGGCTTACTCTTTGC
CAGCCAACTCTGTTGGGAAGCGTAGGTACGTACCGGTTCACAACTCCCGTAAACGGTACT
GCACGCCAGAGTCATCATCATCACCTGACTCTCCTGCTTACGAAGTTATCTCAAACGCTA
CTGTTTTAGTATCACATAACAACTCTGCTGCACATGAAGATACGTCTGGCTCTTGTGTGA
CGGATGATTTTAATGACAAGATAAAGGAACTTGAAACGGTGATGATGGGTCCTGACTCAT
TGGACTTGGTCCTTGATTACAACGACTCATTTGACTCCACGTCGTGTCAAGAGACTAATA
GCTGGAGATCAACTCTAGAGGCTGTCTCTAGACGTGACTTAAGAGCTGATCTTGTTTCAT
GTGCAAAAGCTATGTCTGAAAACGATCTTATGATGGCACGTTCGATGATGGAGAAGCTGC
GTCTTATGGTCTCGGTTTCTGGTGAGCCTATTGAACGTTTGGGAGCTTACTTACTAGAAG
GCTTAGTGGCTCAGTTAGCTTCATCTGGTAGTTCTATATACAAAGCACTTAACAAGTGCC
CTGAACCCGCAAGCACTGAGCTTCTCTCTTACATGCACATACTCTATGAGGTTTGTCCTT
ATTTCAAGTTCGGATACATGTCAGCGAATGGTGCCATTGCTGAAGCCATGAAGGAAGAAA
ACAGAGTTCACATTATTGATTTCCAAATAGGTCAAGGGAGTCAATGGGTTACTCTTATCC
AGGCTTTTGCAGCTAGGCCTGGTGGGCCTCCTCGGATACGGATAACTGGTATTGATGATA
CGACTTCAGCTTATGCTCGTGGAGGTGGCTTAAGCATTGTTGGCAACAGACTCGCCAAGC
TTGCTAAGCAGTTTAATGTTCCGTTTGAGTTCAACTCGGTGTCAGTGTCAGTGTCCGAGG
TTAAACCTAAGAACCTTGGAGTCCGACCAGGGGAAGCTCTAGCTGTCAACTTTGCCTTTG
TGCTTCATCATATGCCTGATGAAAGCGTGAGCACCGAGAATCACCGCGACCGGTTACTGA
GAATGGTGAAGAGCTTATCTCCCAAAGTGGTGACTCTAGTGGAGCAAGAATCGAACACTA
ACACAGCCTCTTTCTTCCCGAGGTTTAAGGAGACAATGGACTACTATGACGCCATGTTCG
AGTCAATAGACGTGACTCTCCCAAGGAATCACAAACAGAGGATTAACGTTGAGCAGCATT
GTCTAGCAAGAGATGTAGTGAACATCATCGCATGTGAAGGAGCTGATAGGGTTGAGCGGC
ATGAGCTTCTTGGGAAATGGAGGTCACGGTTTGGGATGGCTGGTTTCACTTCTTACCCGT
TGAGTCCCCTTGTGAACTCCACTATTAGAAGTCTACTCAGGAACTATTCGGACAAGTATA
GGCTGGAAGAAAGAGATGGAGCCTTGTATCTTGGTTGGATGAAACGAGATTTGGTGGCCT
CTTGTGCCTGGAAATGACACGGAGAAGAGTCTATATTGTAACCGTAATCAAAGTGTGTCT
ACTTGTATGCAGTTTCAGTTGCTCATTTGAATCTTCAAAAACATTAGAAGAATCTCATGT
CAATGGCAGAACATGTCTTGAAATACTAGTTCAAGCATTTTG
>CL30.Contig4_All  +  nr
CGTTCGATGATGGAGAAGCTGCGTCTTATGGTCTCGGTTTCTGGTGAGCCTATTGAACGT
TTGGGAGCTTACTTACTAGAAGGCTTAGTGGCTAAGTTAGCTTCATCAGGTATTTCCATA
TACAAATCACTTAACAGGTGCCCTGAACCCGCAAGCACGGAGCTTCTCTCCTACATGAAC
ATCCTCTATGAGGTGTGTCCTTACTTCAAGTTTGGTTACATGTCGGCAAATGGTGGCATT
GCTGAAGCCATGAAAGAAGAAAACAGAGTTCATATTATTGATTTCCAAATAGGTCAAGGG
AGTCAATGGGTTACTCTTATCCAGGCTTTTGCAGCTAGGCCTGGTGGGCCTCCTTGGATA
CGGATAACGGGTATTGATGATATGACTTCAGCGTATGCTCGTGGAGGTGGGTTAAGCATT
GTCGGAAACAGACTTGCCAAGCTTGCTAAGCAGTTCAATGTTCCATTTGAGTTCAATTCA
GTATCAGTATCAGCGTCTGAGATCAAACCTAAAGACCTCGGAGTCCGACCAGGGGAAGCT
GTAGCCGTTAACTTTGCCTTTGTGCTTCATCATATGCCGGACGAGAGCGTGAGCACCGAG
AATCACCGGGACCGGTTACTGAGAATGGTGAAGAGCTTATCTCCCAAAGTGGTGACTCTA
GTGGAGCAAGAATCAAACACAAACACGGCTGCTTTCTTCCCAAGGTTCATGGAGACAATG
GATTACTATGACGCCATGTTCGAGTCGATTGATGTGACACTCCCAAGGAATCACAAACAG
AGGATTAACGTT
>CL30.Contig5_All  +  nr
TCTCTCTCTCTCTCTCTCTCATAAGAAGAGGAGAGTGACTTGTGTTTTAAAGTCATTCCC
ATGTGCTTTGTCTCCGACAACTTTATCTTTCATCTTGCTCATGCCTCTGGTTCACATGGT
ACTTCTTCAAGATTCACTATTTTTTTAAGGTTTTTCATCTCAGAAAATAGTCAGTTGTGA
AGATCATACAGGTGACAAGAAATGTACAAGCATCCAAGACAAGAGATTGAGGCTTACTCT
TTACCTCCTTTTGAGGCTAACTCTGTTGGGAATCTTAGGTACATACCGGTTCACAACTCC
CTTAAACGGTATTGCATGCTCGAGCCATCATCACCTGACTCTACGGTTTTGGTATCAAAC
AACAACTCTGGATATGAGGATACGTCCGCCTCTTGTGTGACAGACGATTTTAATGACAAG
ATAAAGGAACTTGAAACGGTGATGATGGGTCCTGACTCATTGGACTTGGTCCTTGATTAC
AACGACTCATTTGACTCCACGTCGTGTCAAGAGACTAATAGCTGGAGATCAACTCTAGAG
GCTGTCTCTAGACGTGACTTAAGAGCTGATCTTGTTTCATGTGCAAAAGCTATGTCTGAA
AACGATCTTATGATGGCACGTTCGATGATGGAGAAGCTGCGTCTTATGGTCTCGGTTTCT
GGTGAGCCTATTGAACGTTTGGGAGCTTACTTACTAGAAGGCTTAGTGGCTCAGTTAGCT
TCATCTGGTAGTTCTATATACAAAGCACTTAACAAGTGCCCTGAACCCGCAAGCACTGAG
CTTCTCTCTTACATGCACATACTCTATGAGGTTTGTCCTTATTTCAAGTTCGGATACATG
TCAGCGAATGGTGCCATTGCTGAAGCCATGAAGGAAGAAAACAGAGTTCACATTATTGAT
TTCCAAATAGGTCAAGGGAGTCAATGGGTTACTCTTATCCAGGCTTTTGCAGCTAGGCCT
GGTGGGCCTCCTCGGATACGGATAACTGGTATTGATGATACGACTTCAGCTTATGCTCGT
GGAGGTGGCTTAAGCATTGTTGGCAACAGACTCGCCAAGCTTGCTAAGCAGTTTAATGTT
CCGTTTGAGTTCAACTCGGTGTCAGTGTCAGTGTCCGAGGTTAAACCTAAGAACCTTGGA
GTCCGACCAGGGGAAGCTCTAGCTGTCAACTTTGCCTTTGTGCTTCATCATATGCCTGAT
GAAAGCGTGAGCACCGAGAATCACCGCGACCGGTTACTGAGAATGGTGAAGAGCTTATCT
CCCAAAGTGGTGACTCTAGTGGAGCAAGAATCGAACACTAACACAGCCTCTTTCTTCCCG
AGGTTTAAGGAGACAATGGACTACTATGACGCCATGTTCGAGTCAATAGACGTGACTCTC
CCAAGGAATCACAAACAGAGGATTAACGTTGAGCAGCATTGTCTAGCAAGAGATGTAGTG
AACATCATCGCATGTGAAGGAGCTGATAGGGTTGAGCGGCATGAGCTTCTTGGGAAATGG
AGGTCACGGTTTGGGATGGCTGGTTTCACTTCTTACCCGTTGAGTCCCCTTGTGAACTCC
ACTATTAGAAGTCTACTCAGGAACTATTCGGACAAGTATAGGCTGGAAGAAAGAGATGGA
GCCTTGTATCTTGGTTGGATGAAACGAGATTTGGTGGCCTCTTGTGCCTGGAAATGACAC
GGAGAAGAGTCTATATTGTAACCGTAATCAAAGTGTGTCTACTTGTATGCAGTTTCAGTT
GCTCATTTGAATCTTCAAAAACATTAGAAGAATCTCATGTCAATGGCAGAACATGTCTTG
AAATACTAGTTCAAGCATTTTGTGTGGACACATCACTAACAATTTATTTACTATATGAGT
TTACTCAAACCCAAAAGATTAAGA
>CL30.Contig6_All  +  nr
TGTGCCTTGTCTCCGACAAATCTCTTTCTCTCTCTTCTTGATCTTGGCTCTGGTTCACAT
GGTACTTTCCTAGAAAAACTCAGATCATTTTAGGGTTTGGATCTTACAAGTGTTAAAAAA
TGTACAAGCATCCAAGACAAGAGATTGAGGCTTACTCTTTACCTCCTTTTGAGGCTAACT
CTGTTGGGAATCTTAGGTACATACCGGTTCACAACTCCCTTAAACGGTATTGCATGCTCG
AGCCATCATCACCTGACTCTACGGTTTTGGTATCAAACAACAACTCTGGATATGAGGATA
CGTCCGCCTCTTGTGTGACAGACGATTTTAATGACAAGATAAAGGAACTTGAAACGGTGA
TGATGGGTCCTGACTCATTGGACTTGGTCCTTGATTACAACGACTCATTTGACTCCACGT
CGTGTCAAGAGACTAATAGCTGGAGATCAACTCTAGAGGCTGTCTCTAGACGTGACTTAA
GAGCTGATCTTGTTTCATGTGCAAAAGCTATGTCTGAAAACGATCTTATGATGGCACGTT
CGATGATGGAGAAGCTGCGTCTTATGGTCTCGGTTTCTGGTGAGCCTATTGAACGTTTGG
GAGCTTACTTACTAGAAGGCTTAGTGGCTCAGTTAGCTTCATCTGGTAGTTCTATATACA
AAGCACTTAACAAGTGCCCTGAACCCGCAAGCACTGAGCTTCTCTCTTACATGCACATAC
TCTATGAGGTTTGTCCTTATTTCAAGTTCGGATACATGTCAGCGAATGGTGCCATTGCTG
AAGCCATGAAGGAAGAAAACAGAGTTCACATTATTGATTTCCAAATAGGTCAAGGGAGTC
AATGGGTTACTCTTATCCAGGCTTTTGCAGCTAGGCCTGGTGGGCCTCCTCGGATACGGA
TAACTGGTATTGATGATACGACTTCAGCTTATGCTCGTGGAGGTGGCTTAAGCATTGTTG
GCAACAGACTCGCCAAGCTTGCTAAGCAGTTTAATGTTCCGTTTGAGTTCAACTCGGTGT
CAGTGTCAGTGTCCGAGGTTAAACCTAAGAACCTTGGAGTCCGACCAGGGGAAGCTCTAG
CTGTCAACTTTGCCTTTGTGCTTCATCATATGCCTGATGAAAGCGTGAGCACCGAGAATC
ACCGCGACCGGTTACTGAGAATGGTGAAGAGCTTATCTCCCAAAGTGGTGACTCTAGTGG
AGCAAGAATCGAACACTAACACAGCCTCTTTCTTCCCGAGGTTTAAGGAGACAATGGACT
ACTATGACGCCATGTTCGAGTCAATAGACGTGACTCTCCCAAGGAATCACAAACAGAGGA
TTAACGTTGAGCAGCATTGTCTAGCAAGAGATGTAGTGAACATCATCGCATGTGAAGGAG
CTGATAGGGTTGAGCGGCATGAGCTTCTTGGGAAATGGAGGTCACGGTTTGGGATGGCTG
GTTTCACTTCTTACCCGTTGAGTCCCCTTGTGAACTCCACTATTAGAAGTCTACTCAGGA
ACTATTCGGACAAGTATAGGCTGGAAGAAAGAGATGGAGCCTTGTATCTTGGTTGGATGA
AACGAGATTTGGTGGCCTCTTGTGCCTGGAAATGACACGGAGAAGAGTCTATATTGTAAC
CGTAATCAAAGTGTGTCTACTTGTATGCAGTTTCAGTTGCTCATTTGAATCTTCAAAAAC
ATTAGAAGAATCTCATGTCAATGGCAGAACATGTCTTGAAATACTAGTTCAAGCATTTTG
TGTGGACACATCACTAACAATTTATTTACTATATGAGTTTACTCAAACCCAAAAGATTAA
GA
>CL30.Contig7_All  +  nr
TCTCTCTCTCTCTCTCTCTCATAAGAAGAGGAGAGTGACTTGTGTTTTAAAGTCATTCCC
ATGTGCTTTGTCTCCGACAACTTTATCTTTCATCTTGCTCATGCCTCTGGTTCACATGTT
GTGAAGATCATACAGGTGACAAGAAATGTACAAGCATCCAAGACAAGAGATTGAGGCTTA
CTCTTTACCTCCTTTTGAGGCTAACTCTGTTGGGAATCTTAGGTACATACCGGTTCACAA
CTCCCTTAAACGGTATTGCATGCTCGAGCCATCATCACCTGACTCTACGGTTTTGGTATC
AAACAACAACTCTGGATATGAGGATACGTCCGCCTCTTGTGTGACAGACGATTTTAATGA
CAAGATAAAGGAACTTGAAACGGTGATGATGGGTCCTGACTCATTGGACTTGGTCCTTGA
TTACAACGACTCATTTGACTCCACGTCGTGTCAAGAGACTAATAGCTGGAGATCAACTCT
AGAGGCTGTCTCTAGACGTGACTTAAGAGCTGATCTTGTTTCATGTGCAAAAGCTATGTC
TGAAAACGATCTTATGATGGCACGTTCGATGATGGAGAAGCTGCGTCTTATGGTCTCGGT
TTCTGGTGAGCCTATTGAACGTTTGGGAGCTTACTTACTAGAAGGCTTAGTGGCTCAGTT
AGCTTCATCTGGTAGTTCTATATACAAAGCACTTAACAAGTGCCCTGAACCCGCAAGCAC
TGAGCTTCTCTCTTACATGCACATACTCTATGAGGTTTGTCCTTATTTCAAGTTCGGATA
CATGTCAGCGAATGGTGCCATTGCTGAAGCCATGAAGGAAGAAAACAGAGTTCACATTAT
TGATTTCCAAATAGGTCAAGGGAGTCAATGGGTTACTCTTATCCAGGCTTTTGCAGCTAG
GCCTGGTGGGCCTCCTCGGATACGGATAACTGGTATTGATGATACGACTTCAGCTTATGC
TCGTGGAGGTGGCTTAAGCATTGTTGGCAACAGACTCGCCAAGCTTGCTAAGCAGTTTAA
TGTTCCGTTTGAGTTCAACTCGGTGTCAGTGTCAGTGTCCGAGGTTAAACCTAAGAACCT
TGGAGTCCGACCAGGGGAAGCTCTAGCTGTCAACTTTGCCTTTGTGCTTCATCATATGCC
TGATGAAAGCGTGAGCACCGAGAATCACCGCGACCGGTTACTGAGAATGGTGAAGAGCTT
ATCTCCCAAAGTGGTGACTCTAGTGGAGCAAGAATCGAACACTAACACAGCCTCTTTCTT
CCCGAGGTTTAAGGAGACAATGGACTACTATGACGCCATGTTCGAGTCAATAGACGTGAC
TCTCCCAAGGAATCACAAACAGAGGATTAACGTTGAGCAGCATTGTCTAGCAAGAGATGT
AGTGAACATCATCGCATGTGAAGGAGCTGATAGGGTTGAGCGGCATGAGCTTCTTGGGAA
ATGGAGGTCACGGTTTGGGATGGCTGGTTTCACTTCTTACCCGTTGAGTCCCCTTGTGAA
CTCCACTATTAGAAGTCTACTCAGGAACTATTCGGACAAGTATAGGCTGGAAGAAAGAGA
TGGAGCCTTGTATCTTGGTTGGATGAAACGAGATTTGGTGGCCTCTTGTGCCTGGAAATG
ACACGGAGAAGAGTCTATATTGTAACCGTAATCAAAGTGTGTCTACTTGTATGCAGTTTC
AGTTGCTCATTTGAATCTTCAAAAACATTAGAAGAATCTCATGTCAATGGCAGAACATGT
CTTGAAATACTAGTTCAAGCATTTTGTGTGGACACATCACTAACAATTTATTTACTATAT
GAGTTTACTCAAACCCAAAAGATTAAGA
>CL30.Contig8_All  +  nr
TCTCTCTCTCTCTCTCTCTCATAAGAAGAGGAGAGTGACTTGTGTTTTAAAGTCATTCCC
ATGTGCTTTGTCTCCGACAACTTTATCTTTCATCTTGCTCATGCCTCTGGTTCACATGTT
GTGAAGATCATACAGGTGACAAGAAATGTACAAGCATCCAAGACAAGAGATTGAGGCTTA
CTCTTTACCTCCTTTTGAGGCTAACTCTGTTGGGAATCTTAGGTACATACCGGTTCACAA
CTCCCTTAAACGGTATTGCATGCTCGAGCCATCATCATCATCATCACTTGTCTCTCCTGC
TTCCGCTGTTTTGTCAAACGCTAGCTCTGCATATGAGGATACGTCTGGCTCTTGTGTAAC
GGATGATTTTAACGACAAGATAAAGGAACTTGAGACAGTGATGATGGGACCAGACTCTTT
GGACTTGGTCTTCGATTACAACGACTCCTTTGATTCAACGTCGTGTCAAGAGACTAATAG
CTGGAGATCAACTCTAGAGGCCATCTCCAGACGTGATCTAAGAGCTGATCTTGTTTCATG
TGCACAAGCTTTGTCTGAAAACGATCTTATGATGGCACATTCGATGATGGAGAAGCTGAG
AGAGATGGTATCGGTTTCTGGTGAGCCTATCCAAAGGTTAGGAGCTTACTTACTAGAAGG
CTTAGTGGCTAAGTTAGCTTCATCAGGTATTTCCATATACAAATCACTTAACAGGTGCCC
TGAACCCGCAAGCACGGAGCTTCTCTCCTACATGAACATCCTCTATGAGGTGTGTCCTTA
CTTCAAGTTTGGTTACATGTCGGCAAATGGTGGCATTGCTGAAGCCATGAAAGAAGAAAA
CAGAGTTCATATTATTGATTTCCAAATAGGTCAAGGGAGTCAATGGGTTACTCTTATCCA
GGCTTTTGCAGCTAGGCCTGGTGGGCCTCCTCGGATACGGATAACTGGTATTGATGATAC
GACTTCAGCTTATGCTCGTGGAGGTGGCTTAAGCATTGTTGGCAACAGACTCGCCAAGCT
TGCTAAGCAGTTTAATGTTCCGTTTGAGTTCAACTCGGTGTCAGTGTCAGTGTCCGAGGT
TAAACCTAAGAACCTTGGAGTCCGACCAGGGGAAGCTCTAGCTGTCAACTTTGCCTTTGT
GCTTCATCATATGCCTGATGAAAGCGTGAGCACCGAGAATCACCGCGACCGGTTACTGAG
AATGGTGAAGAGCTTATCTCCCAAAGTGGTGACTCTAGTGGAGCAAGAATCGAACACTAA
CACAGCCTCTTTCTTCCCGAGGTTTAAGGAGACAATGGACTACTATGACGCCATGTTCGA
GTCAATAGACGTGACTCTCCCAAGGAATCACAAACAGAGGATTAACGTTGAGCAGCATTG
TCTAGCAAGAGATGTAGTGAACATCATCGCATGTGAAGGAGCTGATAGGGTTGAGCGGCA
TGAGCTTCTTGGGAAATGGAGGTCACGGTTTGGGATGGCTGGTTTCACTTCTTACCCGTT
GAGTCCCCTTGTGAACTCCACTATTAGAAGTCTACTCAGGAACTATTCGGACAAGTATAG
GCTGGAAGAAAGAGATGGAGCCTTGTATCTTGGTTGGATGAAACGAGATTTGGTGGCCTC
TTGTGCCTGGAAATGACACGGAGAAGAGTCTATATTGTAACCGTAATCAAAGTGTGTCTA
CTTGTATGCAGTTTCAGTTGCTCATTTGAATCTTCAAAAACATTAGAAGAATCTCATGTC
AATGGCAGAACATGTCTTGAAATACTAGTTCAAGCATTTTGTGTGGACACATCACTAACA
ATTTATTTACTATATGAGTTTACTCAAACCCAAAAGATTAAGA
>CL30.Contig9_All  -  nr
TCTCTCTCTCTCTCTCTCTCATAAGAAGAGGAGAGTGACTTGTGTTTTAAAGTCATTCCC
ATGTGCTTTGTCTCCGACAACTTTATCTTTCATCTTGCTCATGCCTCTGGTTCACATGGT
ACTTCTTCAAGATTCACTATTTTTTTAAGGTTTTTCATCTCAGAAAATAGTCAGTTGTGA
AGATCATACAGGTGACAAGAAATGTACAAGCATCCAAGACAAGAGATTGAGGCTTACTCT
TTACCTCCTTTTGAGGCTAACTCTGTTGGGAATCTTAGGTACATACCGGTTCACAACTCC
CTTAAACGGTATTGCATGCTCGAGCCATCATCATCATCATCACTTGTCTCTCCTGCTTAC
GCTGCTTTGTCAAACGCTAGCTCTGCATATGAGGATACGTCTGGCTCTTGTGTAACGGAT
GATTTTAACGACAAGATAAAGGAACTTGAGACAGTGATGATGGGACCAGACTCTTTGGAC
TTGGTCTTCGATTACAACGACTCCTTTGATTCAACGTCGTGTCAAGAGACTAATAGCTGG
AGATCAACTCTAGAGGCTGTCTCTAGACGTGACTTAAGAGCTGATCTTGTTTCATGTGCA
AAAGCTATGTCTGAAAACGATCTTATGATGGCACGTTCGATGATGGAGAAGCTGCGTCTT
ATGGTCTCGGTTTCTGGTGAGCCTATTGAACGTTTGGGAGCTTACTTACTAGAAGGCTTA
GTGGCTCAGTTAGCTTCATCTGGTAGTTCTATATACAAAGCACTTAACAAGTGCCCTGAA
CCCGCAAGCACTGAGCTTCTCTCTTACATGCACATACTCTATGAGGTTTGTCCTTATTTC
AAGTTCGGATACATGTCAGCGAATGGTGCCATTGCTGAAGCCATGAAGGAAGAAAACAGA
GTTCACATTATTGATTTCCAAATAGGTCAAGGGAGTCAATGGGTTACTCTTATCCAGGCT
TTTGCAGCTAGGCCTGGTGGGCCTCCTCGGATACGGATAACTGGTATTGATGATACGACT
TCAGCTTATGCTCGTGGAGGTGGCTTAAGCATTGTTGGCAACAGACTCGCCAAGCTTGCT
AAGCAGTTTAATGTTCCGTTTGAGTTCAACTCGGTGTCAGTGTCAGTGTCCGAGGTTAAA
CCTAAGAACCTTGGAGTCCGACCAGGGGAAGCTCTAGCTGTCAACTTTGCCTTTGTGCTT
CATCATATGCCTGATGAAAGCGTGAGCACCGAGAATCACCGCGACCGGTTACTGAGAATG
GTGAAGAGCTTATCTCCCAAAGTGGTGACTCTAGTGGAGCAAGAATCGAACACTAACACA
GCCTCTTTCTTCCCGAGGTTTAAGGAGACAATGGACTACTATGACGCCATGTTCGAGTCA
ATAGACGTGACTCTCCCAAGGAATCACAAACAGAGGATTAACGTTGAGCAGCATTGTCTA
GCAAGAGATGTAGTGAACATCATCGCATGTGAAGGAGCTGATAGGGTTGAGCGGCATGAG
CTTCTTGGGAAATGGAGGTCACGGTTTGGGATGGCTGGTTTCACTTCTTACCCGTTGAGT
CCCCTTGTGAACTCCACTATTAGAAGTCTACTCAGGAACTATTCGGACAAGTATAGGCTG
GAAGAAAGAGATGGAGCCTTGTATCTTGGTTGGATGAAACGAGATTTGGTGGCCTCTTGT
GCCTGGAAATGACACGGAGAAGAGTCTATATTGTAACCGTAATCAAAGTGTGTCTACTTG
TATGCAGTTTCAGTTGCTCATTTGAATCTTCAAAAACATTAGAAGAATCTCATGTCAATG
GCAGAACATGTCTTGAAATACTAGTTCAAGCATTTTGTGTGGACACATCACTAACAATTT
ATTTACTATATGAGTTTACTCAAACCCAAAAGATTAAGA
>CL30.Contig10_All  -  nr
TGAGGCTTACTCTTTACCTCCTTTTGAGGCCAACTCTATTGGGAAGCTTAGGTACATACC
AGTTCACAACTCTCATAAACGGTATTGCATGCTCGAGCCATCATCACCTGACTCTACGGT
TTTGGTATCAAACAACAACTCTGGATATGAGGATACGTCCGCCTCTTGTGTGACAGACGA
TTTTAATGACAAGATAAAGGAACTTGAAACGGTGATGATGGGACCAGACTCCTTGGACTC
ATCCTTCTATTACAACGATTCCTTTGATTCAACGTCATGTCAAGAGACTAATAGCTGGAG
ATCAACTCTAGAGGCCGTCTCAAGACGTGACCTAAGAGCTGATCTTGTTTCATGCGCAAA
AGCTATGTCTGAAAACGATCTTATGATGGCAAATTCAATGATGGAGAAGCTACGTCTAAT
GGTTTCTGTTTCTGGTGAGCCTATCCAACGGTTAGGAGCTTACTTACTAGAAGGCCTAGT
AGCTCAGCTAGCTTCATCAGGTAGTTCTATATACAAATCACTTAATAGATGCCCTGAACC
CGCGAGCAACGAGCTTCTCTCCTACATGCACATCCTCTATGAGGTTTGTCCTTACTTCAA
GTTCGGATACATGTCAGCAAACGGTGCTATTGCTGAAGCCATGAAGAATGAAAACAGAGT
TCATATTATCGATTTTCAAATCGGTCAAGGGAGTCAATGGGTTACTCTTATCCAGGCTTT
TGC
>CL31.Contig1_All  +  nr
CAGAGAGAGAGAGAGAGAGAGATTGTAGAAGACGGCTTGAGAGCTATCTTCTTCTTCTTC
CATGGAGTTTCGATTATTTAGCTCTCTTCTCTTCTTCAACACTAAACTGTCGCTTATTTA
GATTTTCTATCTCTTCTGATTCAAACTTCGGTATTAATTAATTAATTCCGCACTTTTTAA
TTCTCTTTTTTTTTTTCCATTTATCGATAATCTGTCGCTGATTTGGGAGTGAGTGTTTCC
AATAACCAACGATTAAAGATGATTTTTGCCTCTGTTCAAAGTGCGATCAGATGATGAGAG
AATCTTAGGGAATATGGGGGGAGCAAGAGTCCACACACTGTGAAACCTTTTTGCCCTCAA
TGAGTGAAGATTTCAACACTTGCAGTTGGTCCGCGTATCGCCGCGGAGATGGTGCAAATA
TTCAGTATCACAACGGTTCTTATGCTGCGGCGGATTCAGGAGGGTACGAGAGAGATTTCA
TGAAACAGACAATGCTTGAGCACGAAGCTGTTTTTAAGAACCAGGTGCATGAGCTTCACC
GTTTGTACAGAGTCCAGAGGAAGTTGGTGGATGAAGTAAAAGGAAAGAACTGTAAAGAAG
AGTTTAATAATAGTGATTATACGTCTGAGAATGAAAGTAAAAGGCAGCTTCCTGGGTATG
GAGGAGGGAGCAGCTCTCAAGTTTGTAACGATCGTTTGCGAAATGGGTTCTGTTCGAGAG
ACGGGAACGAGGTTGTTGCCAGGAGAAAAATGATTGATCTTCAACTCCCTGCTGATGAGT
ATCTTGATACTGATGAAACTGGTGATACCCATGAGATTGCGATCTGCCCTCCATACAAAC
GGTTCAAATCTGGAAGAGGGGATGCTTCTTATAATAGCAACTCTTCAGCGTCATGTTTGG
ACGTGAAGAACTCAAAAGGCTTAGCTGACTTGAATGAGCCACTCAAATGGCAAGATTCAG
AACCTGTTTCTCTTTCCAGTGATATGCATTCTCATTACGGGAGAAACAATGTAGATGTTC
AAGGACAGTGGTTGGAGAAAAACACAAGTCAAAATGGATGGATGGTCCTTGAAGCAGGGC
ACATCAGAAGCACACAAAGAGACCAGCGGCTCCTGCCTTCCCATTCTGCACAAGTACTCT
CTAACAATGGATTTCAACCGCAGAGCTATCCCACAACTGATCATAACAAGGTAATATTCT
CCGGGGAAAGAGCATATCGTGAGCTGGAAGTTCGTTCAAAGAATCCGCAAGCTTCTTATG
ATAGCTACGTGGAATCAAGTGTGGCATCTAATGCTCCAAGGTTACAAAATGACTACCGCC
CTTACTTCGTAAGACCATTGAGCCATTGGGAGAATCATAGGAGCAGCTCACATCAAAAAT
CTTACCCAGTTCAAACGAATCCCTACATGAATTTTGTCGCTCATGCAAGGACAGATTCAA
GTTTTGAGATGAGAAGTCCTGTCTCTAACGGGATTTATCATGGATTCTCTTCAGGGTCGA
AGGAGGCTGCCTTTAGTTTCCATTCAGCCGGCTTTAGACCAAATGGTTCTGTAGGTGAGG
TAGTGAAGAATCAGAGTTTTGAAAGCCTTCAAGGGCCAAAAAAGCAGGAACGATCAGCTG
GGTTGCCGTGGATAAAACCTAAGCCACTTTACAAAAGTAAAATATCTAATGGCTTCTTGG
ATTTGAATGCTTCGACAAATCAATCCATTGATGGAACTGACACAGGGGACGGCCTGATTA
GCATTTCACCTCAGAAGAGTTTGAGATCATCTGCTTCATGCTCTTATAATGCCAACGCGG
GAAGAGTTGAAGTGATCAACTCACAAAGTAACAGAAAAATCATTGGGTGCCCAGTCTCTG
AGAAGGAGCATACTTCCCTTATCTCTCGCTCCTTGTGTATCGCTGATCAACATAAGGAAG
TGAATCACTTGGTAAAGCGCGACCTTGATATCAACTTGCCATGTGATGCCTCGGTTTCTG
CTGACCAACATGGTACTAAAGCCTTACGTGTTGGAAAGGAGGAAGGAAACAAGGCTGGCA
ACTTCAGACATTACATTGATCTAAATTCATGTGCTAGTGAGGATGATGAAGATTCGGCCC
AGCATTCCAGTCTGAGAGTGAAAACAAAAGGAACAATGTGTATAGATTTGGAAGCTCCCC
CCACTCTCGAGAGTGAAGAAGAAGAAGATGGAGAGAGCTCACAGGTGAAATCAAATGAAG
ACGCATGGGTATTGATGAAAGGCCAAGACGGAAACTCCTTGGATGAACTCATCAAGGTAG
CAGCACAAGCAATAGTCGCCTTCTCATTGTCTGATCACCAACTTCATCCCGATGATTCAG
CTTCCTCTTCAACTGATGCGGCTTCAAAAAGTCCGCTCTCCTGGTTTGCAGACGTTATCA
CTTCTTGCGGTGATGAGTTAGAAAGAAAGGTTGATGGCTCTCCAGAAGCCACAGACTTTG
AGGGTCACCGGGAAGGATACTCTTCTGGGGAGATTGATTACTTTGAAGCCATGACCCTTA
ATTTACATCCAACCAAGGAAGAAGACTACATGCCAGAGCCCTTAGTCCCTGAGAATATGA
TATTCGAAGGGACGGGTTTGAACAGGCCAAGAAGAGGACAAGCAAGACGAGGAAGACCAA
GGAGGGATTTCCAAAGGGATGTTCTCCCTGGACTTACTTCTCTGTCTAGGGTAGAAGTAA
CAGAAGATCTTCAAATGTTTGAGGGAATTATGAAAGCCACAGGCTACAATTGGAACTCAG
GAGTGGCTAGAAGAAGCTCAAACAGAGGTGGGTCTAGCCGAGGAAGGAAACGACTGGTCA
GCAACGTCAACAGAGCTCTGGTTTGTTCTTCTTTGGAGCAGCCAATAGATAACAGTAATG
TACAAATGGTGGGACTTGAAGATAGGAGCCTTACGGGATGGGGAAACGCAACCAGAAGAC
CAAGGAGACAAAGATGCCCTGCAGGTATTCCCCCAACTGTGGTCTTAACATAAAGTTTTT
CATGAAAATAAGTCCGATTTTCACTATGTGAGGAAACATTATAGAGGGAGAAAAAAAACA
GAGAAACTGATTAAGCATTGAAGAAAACAGACAGATGTTTTATTATTCTCAATCATCCCA
TGTTTGTGGGTATTGGTTGCCCTTTGTATATCCTGTCCTCTCTTTAGAAGGGCTAAAGCA
AAAGAAAAACATGATTGTGTTATATTAGAGTGG
>CL31.Contig2_All  +  nr
CAGAGAGAGAGAGAGAGAGAGATTGTAGAAGACGGCTTGAGAGCTATCTTCTTCTTCTTC
CATGGAGTTTCGATTATTTAGCTCTCTTCTCTTCTTCAACACTAAACTGTCGCTTATTTA
GATTTTCTATCTCTTCTGATTCAAACTTCGGTATTAATTAATTAATTCCGCACTTTTTAA
TTCTCTTTTTTTTTTTCCATTTATCGATAATCTGTCGCTGATTTGGGAGTGAGTGTTTCC
AATAACCAACGATTAAAGATGATTTTTGCCTCTGTTCAAAGTGCGATCAGATGATGAGAG
AATCTTAGGGAATATGGGGGGAGCAAGAGTCCACACACTGTGAAACCTTTTTGCCCTCAA
TGAGTGAAGATTTCAACACTTGCAGTTGGTCCGCGTATCGCCGCGGAGATGGTGCAAATA
TTCAGTATCACAACGGTTCTTATGCTGCGGCGGATTCAGGAGGGTACGAGAGAGATTTCA
TGAAACAGACAATGCTTGAGCACGAAGCTGTTTTTAAGAACCAGGTGCATGAGCTTCACC
GTTTGTACAGAGTCCAGAGGAAGTTGGTGGATGAAGTAAAAGGAAAGAACTGTAAAGAAG
AGTTTAATAATAGTGATTATACGTCTGAGAATGAAAGTAAAAGGCAGCTTCCTGGGTATG
GAGGAGGGAGCAGCTCTCAAGTTTGTAACGATCGTTTGCGAAATGGGTTCTGTTCGAGAG
ACGGGAACGAGGTTGTTGCCAGGAGAAAAATGATTGATCTTCAACTCCCTGCTGATGAGT
ATCTTGATACTGATGAAACTGGTGATACCCATGAGATTGCGATCTGCCCTCCATACAAAC
GGTTCAAATCTGGAAGAGGGGATGCTTCTTATAATAGCAACTCTTCAGCGTCATGTTTGG
ACGTGAAGAACTCAAAAGGCTTAGCTGACTTGAATGAGCCACTCAAATGGCAAGATTCAG
AACCTGTTTCTCTTTCCAGTGATATGCATTCTCATTACGGGAGAAACAATGTAGATGTTC
AAGGACAGTGGTTGGAGAAAAACACAAGTCAAAATGGATGGATGGTCCTTGAAGCAGGGC
ACATCAGAAGCACACAAAGAGACCAGCGGCTCCTGCCTTCCCATTCTGCACAAGTACTCT
CTAACAATGGATTTCAACCGCAGAGCTATCCCACAACTGATCATAACAAGGTAATATTCT
CCGGGGAAAGAGCATATCGTGAGCTGGAAGTTCGTTCAAAGAATCCGCAAGCTTCTTATG
ATAGCTACGTGGAATCAAGTGTGGCATCTAATGCTCCAAGGTTACAAAATGACTACCGCC
CTTACTTCGTAAGACCATTGAGCCATTGGGAGAATCATAGGAGCAGCTCACATCAAAAAT
CTTACCCAGTTCAAACGAATCCCTACATGAATTTTGTCGCTCATGCAAGGACAGATTCAA
GTTTTGAGATGAGAAGTCCTGTCTCTAACGGGATTTATCATGGATTCTCTTCAGGGTCGA
AGGAGGCTGCCTTTAGTTTCCATTCAGCCGGCTTTAGACCAAATGGTTCTGTAGGTGAGG
TAGTGAAGAATCAGAGTTTTGAAAGCCTTCAAGGGCCAAAAAAGCAGGAACGATCAGCTG
GGTTGCCGTGGATAAAACCTAAGCCACTTTACAAAAGTAAAATATCTAATGGCTTCTTGG
ATTTGAATGCTTCGACAAATCAATCCATTGATGGAACTGACACAGGGGACGGCCTGATTA
GCATTTCACCTCAGAAGAGTTTGAGATCATCTGCTTCATGCTCTTATAATGCCAACGCGG
GAAGAGTTGAAGTGATCAACTCACAAAGTAACAGAAAAATCATTGGGTGCCCAGTCTCTG
AGAAGGAGCATACTTCCCTTATCTCTCGCTCCTTGTGTATCGCTGATCAACATAAGGAAG
TGAATCACTTGGTAAAGCGCGACCTTGATATCAACTTGCCATGTGATGCCTCGGTTTCTG
CTGACCAACATGGTACTAAAGCCTTACGTGTTGGAAAGGAGGAAGGAAACAAGGCTGGCA
ACTTCAGACATTACATTGATCTAAATTCATGTGCTAGTGAGGATGATGAAGATTCGGCCC
AGCATTCCAGTCTGAGAGTGAAAACAAAAGGAACAATGTGTATAGATTTGGAAGCTCCCC
CCACTCTCGAGAGTGAAGAAGAAGAAGATGGAGAGAGCTCACAGGTGAAATCAAATGAAG
ACGCATGGGTATTGATGAAAGGCCAAGACGGAAACTCCTTGGATGAACTCATCAAGGTAG
CAGCACAAGCAATAGTCGCCTTCTCATTGTCTGATCACCAACTTCATCCCGATGATTCAG
CTTCCTCTTCAACTGATGCGGCTTCAAAAAGTCCGCTCTCCTGGTTTGCAGACGTTATCA
CTTCTTGCGGTGATGAGTTAGAAAGAAAGGTTGATGGCTCTCCAGAAGCCACAGACTTTG
AGGGTCACCGGGAAGGATACTCTTCTGGGGAGATTGATTACTTTGAAGCCATGACCCTTA
ATTTACATCCAACCAAGGAAGAAGACTACATGCCAGAGCCCTTAGTCCCTGAGAATATGA
TATTCGAAGGGACGGGTTTGAACAGGCTAAGAAGAGGACAAGCAAGGCGAGGAAGACCAA
AGCGGGATTTCCAGAGAGATACACTCCCTGGACTCTCTTCTCTATCGAGGCAAGAAGTCA
CTGAAGACATCCAGTTGTTTGGTGGGCTTATGAAAAGCAGAGAGCACACTTGGAGTTCTG
GAGTGGCTTCTCGACGGAATTCAAAAAGAAAACGAATGGTCACTAACATAAGCCAAGCTC
CAGTTTACCCGTCAATGGCCCAGCCAATGAATGAGAGCGTATCAGTGGTAGGACTTGAAG
ACGAGAGTAAGCTTACAGGATGGGGAAAAGCAACAAGAAGACCGAGAAGACAAAGGTGCC
CTCCTGCAGGTAATCCCGCAACTGTGATCTTTACATGATAATTTCAGTATCATTTAATCC
AAACCTCCCAAACCTTTGGAACATTATAAGAGAGTAAAATTACTATACAAATAGATTGAT
GTTAATGTTGGGGGGTGTTGTATATCTTGTCTTCTGTAAGATGGGCCAAACATGATCTGC
TTTGTATTATATAAAGCTTGGTGGTTATAAAACAGAGGTATGTTAATT
>CL31.Contig3_All  -  nr
CTGAAAGAGATAGAAAAGCCAGAGACGACGAAAGAGAGAAGAGAAGAGAGAGAGAAAGAT
CGAAGAAGACGGCTTGGGAGCTTTCTTCGTCTTCTTCTTCTTCCATGGAGTTTCGATTGT
TTGGCAATCTCTCTTCTCTTATTTTAAAATAAATTAAATAATATAAGTGAATCTCGGGAG
CACTTTTTATTTTATTTATTATTCTCTTTTTTTTACTTTTATCGATAAAATTGTGTCGCC
GCCGATTTGGGGAGTGAGTGTTTCCAGTTTTATCTAACGAACGATTAAACATCATTTTCT
CCTCTTCTGTTCATACTGCGATCAGATGATTATGTAAAAATCTGTGAGTTGGTCTATGTT
TCGCTGCGGCTATGATTTATGAGAGAGATTTCATGAAACATACAATGCTTGAACACGACG
CCGTTTTCAAGAATCAGGTGCATGAGCTTCACCGTTTGTATAGAGTACAGAGGAACTTAG
TGGATGAAGTTAAGGGAAAAACTTCGAATGAAGATTATTCATCTGACAATGCAAGGAAAA
GGCACTTTCCTGCTGGGTATGGAGAAGGAAGCAGCTCTCAAGCTTCAAACGGTCGTTTGC
AGAATAGGAGGAAAATGATTGATCTTGAGCTCCCTGCCGATGAGTTTCTTGATATGGATG
ATGAGACTGGTGGTGATACCGATGAGATTACAACTCGCCTTCCGTACAAACGTCCAAGAT
CAGGAAGGGAGGATGGTTGTTCTCGTCAGAGCAACTCTTCAGGGTCTTGCTTGGATGTTA
AGAATTCAAACGGTTTAGCTGACTTGAATGAGCCACTCAAATGGCAAGATTCGGAACCTG
TTGCTGCTCTCTCCAGGGACAGGGACATGTTTTCTCACTATGGAAGAAACAATGCAGAGG
TTCAAGGGCAGTGGTTGGAGAAAAACACAAGTCAAAGTGGACGGATGGTTCTTGGCGCAG
GGCATGACAGAAGCACTCAGAGAGACCTGCATCTGCCTTCCCATTCTGTTCAAGTACGTT
CTAACAGTGCAGTTCAACCTCAGAGCTATCTCACAACTGATCATAGCAATGTAATATTCT
CCCGGGAAAGAGCATATCGTGAGCTCGAAGTTCGCTCAAAGAATCCTCAAGTTTCTTATG
ATAGCTACGTGAAATCATATGTGGCATCTAATGCTCCAAGAATACACAATGACTACCGCC
CTGACTTTGTCAGACCATGGAGCCACTGGTCTTCATCGTGGGAGAATCCGAGGAGCACCT
CGCATCAGAGATCTTACCCAGTTCAAACGAATCCCTACGTGAACTTTGTTGCGCGTGCAA
GCACAGATACAAGTTTTGAGCTGAGAAACCCTGTCTCTAACGGGGTTTATCATGGATTCT
CTTCAGGGTCGAAGGAGGCTGCCGTTAGTTTCCCATCAGGAGGCTATAAACCAAATGCAC
CTTTAGGTGAGGTAGTGAAACACCAAAGTTTTGAAAACTTTCAAGGGACAAAAAAGCAGG
AATGCTCAGCTGGGTTGCCCTGGCTAAAACCTAAGCCCGCTTTCAAAAGTGAAAGATCCA
ACGGCCTCTTTGATTTGAATGCTTCGACAGATCAATTCATGGATGGAACTGACACAGGGG
ACGGTAGGAATGGTGTTTCTCCTCAGAAGGGTTTGAGATCATCTGCTTCTTGCTCTAGTA
ATGCCAGCATGGGAAGAATTGAAATGATCAACCCACAGAGTAGTAGAAAAAATATTGGGT
GCCCAATATTTGAGAAGTCTTCTATTTGCAAGGTGGAGTATGCTCCACTTATCTCTCACT
CCGCTGATCAACATAAGGATGTGAATCACTTGGTGAAGCGAGACTTTGATATCAACTTGC
CATGTGATGCCCCAGTTTCTGTTGACCAGCGTGGTGCTAAAGCCTTTTGTGCTGAAAAGG
AAGAAGGAAACAAAGCTGCCAACACCAGACACTACATTGATCTGAATTCGTGTGCTACTG
AAGATGATGAAGATTCCGGCTTGCATTCTGGTCTGAGAGTGAAAACAAAAGGAACGTTTT
GGATAGATTTGGAAGCTCCCCCCACTCTCGAGAGTGAAGAAGAAGAAGATGGAGAGAGCT
CACAGGTGAAATCAAATGAAGACGCATGGGTATTGATGAAAGGCCAAGACGGAAACTCCT
TGGATGAACTCATCAAGGTAGCAGCACAAGCAATAGTCGCCTTCTCATTGTCTGATCACC
AACTTCATCCCGATGATTCAGCTTCCTCTTCAACTGATGCGGCTTCAAAAAGTCCGCTCT
CCTGGTTTGCAGACGTTATCACTTCTTGCGGTGATGAGTTAGAAAGAAAGGTTGATGGCT
CTCCAGAAGCCACAGACTTTGAGGGTCACCGGGAAGGATACTCTTCTGGGGAGATTGATT
ACTTTGAAGCCATGACCCTTAATTTACATCCAACCAAGGAAGAAGACTACATGCCAGAGC
CCTTAGTCCCTGAGAATATGATATTCGAAGGGACGGGTTTGAACAGGCCAAGAAGAGGAC
AAGCAAGACGAGGAAGACCAAGGAGGGATTTCCAAAGGGATGTTCTCCCTGGACTTACTT
CTCTGTCTAGGGTAGAAGTAACAGAAGATCTTCAAATGTTTGAGGGAATTATGAAAGCCA
CAGGCTACAATTGGAACTCAGGAGTGGCTAGAAGAAGCTCAAACAGAGGTGGGTCTAGCC
GAGGAAGGAAACGACTGGTCAGCAACGTCAACAGAGCTCTGGTTTGTTCTTCTTTGGAGC
AGCCAATAGATAACAGTAATGTACAAATGGTGGGACTTGAAGATAGGAGCCTTACGGGAT
GGGGAAACGCAACCAGAAGACCAAGGAGACAAAGATGCCCTGCAGGTATTCCCCCAACTG
TGGTCTTAACATAAAGTTTTTCATGAAAATAAGTCCGATTTTCACTATGTGAGGAAACAT
TATAGAGGGAGAAAAAAAACAGAGAAACTGATTAAGCATTGAAGAAAAC
>CL31.Contig4_All  -  nr
CTGAAAGAGATAGAAAAGCCAGAGACGACGAAAGAGAGAAGAGAAGAGAGAGAGAAAGAT
CGAAGAAGACGGCTTGGGAGCTTTCTTCGTCTTCTTCTTCTTCCATGGAGTTTCGATTGT
TTGGCAATCTCTCTTCTCTTATTTTAAAATAAATTAAATAATATAAGTGAATCTCGGGAG
CACTTTTTATTTTATTTATTATTCTCTTTTTTTTACTTTTATCGATAAAATTGTGTCGCC
GCCGATTTGGGGAGTGAGTGTTTCCAGTTTTATCTAACGAACGATTAAACATCATTTTCT
CCTCTTCTGTTCATACTGCGATCAGATGATTATGTAAAAATCTGTGAGTTGGTCTATGTT
TCGCTGCGGCTATGATTTATGAGAGAGATTTCATGAAACATACAATGCTTGAACACGACG
CCGTTTTCAAGAATCAGGTGCATGAGCTTCACCGTTTGTATAGAGTACAGAGGAACTTAG
TGGATGAAGTTAAGGGAAAAACTTCGAATGAAGATTATTCATCTGACAATGCAAGGAAAA
GGCACTTTCCTGCTGGGTATGGAGAAGGAAGCAGCTCTCAAGCTTCAAACGGTCGTTTGC
AGAATAGGAGGAAAATGATTGATCTTGAGCTCCCTGCCGATGAGTTTCTTGATATGGATG
ATGAGACTGGTGGTGATACCGATGAGATTACAACTCGCCTTCCGTACAAACGTCCAAGAT
CAGGAAGGGAGGATGGTTGTTCTCGTCAGAGCAACTCTTCAGGGTCTTGCTTGGATGTTA
AGAATTCAAACGGTTTAGCTGACTTGAATGAGCCACTCAAATGGCAAGATTCGGAACCTG
TTGCTGCTCTCTCCAGGGACAGGGACATGTTTTCTCACTATGGAAGAAACAATGCAGAGG
TTCAAGGGCAGTGGTTGGAGAAAAACACAAGTCAAAGTGGACGGATGGTTCTTGGCGCAG
GGCATGACAGAAGCACTCAGAGAGACCTGCATCTGCCTTCCCATTCTGTTCAAGTACGTT
CTAACAGTGCAGTTCAACCTCAGAGCTATCTCACAACTGATCATAGCAATGTAATATTCT
CCCGGGAAAGAGCATATCGTGAGCTCGAAGTTCGCTCAAAGAATCCTCAAGTTTCTTATG
ATAGCTACGTGAAATCATATGTGGCATCTAATGCTCCAAGAATACACAATGACTACCGCC
CTGACTTTGTCAGACCATGGAGCCACTGGTCTTCATCGTGGGAGAATCCGAGGAGCACCT
CGCATCAGAGATCTTACCCAGTTCAAACGAATCCCTACGTGAACTTTGTTGCGCGTGCAA
GCACAGATACAAGTTTTGAGCTGAGAAACCCTGTCTCTAACGGGGTTTATCATGGATTCT
CTTCAGGGTCGAAGGAGGCTGCCGTTAGTTTCCCATCAGGAGGCTATAAACCAAATGCAC
CTTTAGGTGAGGTAGTGAAACACCAAAGTTTTGAAAACTTTCAAGGGACAAAAAAGCAGG
AATGCTCAGCTGGGTTGCCCTGGCTAAAACCTAAGCCCGCTTTCAAAAGTGAAAGATCCA
ACGGCCTCTTTGATTTGAATGCTTCGACAGATCAATTCATGGATGGAACTGACACAGGGG
ACGGTAGGAATGGTGTTTCTCCTCAGAAGGGTTTGAGATCATCTGCTTCTTGCTCTAGTA
ATGCCAGCATGGGAAGAATTGAAATGATCAACCCACAGAGTAGTAGAAAAAATATTGGGT
GCCCAATATTTGAGAAGTCTTCTATTTGCAAGGTGGAGTATGCTCCACTTATCTCTCACT
CCGCTGATCAACATAAGGATGTGAATCACTTGGTGAAGCGAGACTTTGATATCAACTTGC
CATGTGATGCCCCAGTTTCTGTTGACCAGCGTGGTGCTAAAGCCTTTTGTGCTGAAAAGG
AAGAAGGAAACAAAGCTGCCAACACCAGACACTACATTGATCTGAATTCGTGTGCTACTG
AAGATGATGAAGATTCCGGCTTGCATTCTGGTCTGAGAGTGAAAACAAAAGGAACGTTTT
GGATAGATTTGGAAGCTCCCCCCACTCTCGAGAGTGAAGAAGAAGAAGATGGAGAGAGCT
CACAGGTGAAATCAAATGAAGACGCATGGGTATTGATGAAAGGCCAAGACGGAAACTCCT
TGGATGAACTCATCAAGGTAGCAGCACAAGCAATAGTCGCCTTCTCATTGTCTGATCACC
AACTTCATCCCGATGATTCAGCTTCCTCTTCAACTGATGCGGCTTCAAAAAGTCCGCTCT
CCTGGTTTGCAGACGTTATCACTTCTTGCGGTGATGAGTTAGAAAGAAAGGTTGATGGCT
CTCCAGAAGCCACAGACTTTGAGGGTCACCGGGAAGGATACTCTTCTGGGGAGATTGATT
ACTTTGAAGCCATGACCCTTAATTTACATCCAACCAAGGAAGAAGACTACATGCCAGAGC
CCTTAGTCCCTGAGAATCTGATACTCGAAGGGACGGGTTTGAACAGGCCAAGAAGAGGAC
AAGCAAGAAGAGGAAGACCGAAGAGGGATTTCCAGAGAGATACTCTCCCTGGGCTCTCTT
CTCTATCGAGACACCAAGTCACTGAAGATATCCAATTGTTTGGTGGGCTTCTGAAAAGCA
GAGAGTACACCTCTGGACGGAACTCAAAAAGAAAACGAGTGGTCACCAACATAAGCCAAG
CTCCAGTTTACCCGTCAATGGCCCAGCCAATGAATGAGAGCGTATCAGTGGTAGGACTTG
AAGACAGTAAGCTTACAGGATGGGGAAAAGCAACAAGAAGACCGAGAAGACAAAGGTGCC
CTCCTGCAGGTAATCCCGCAACTGTGATCTTTACATGATAATTTCAGTATCATTTAATCC
AAACCTCCCAAACCTTTGGAACATTATAGAGGGTACAATTACTATACAAATAGATTGATG
TTAATTGATCTCACCTTTTGTTGGGGGGGGTGTTTGTATATCTTGTCTTCTGTAAGATGG
ACCAAACATGATTTGCTATTATTTAAAGCCTGGTTGGGTATAAAACAGATAGATATGTTA
ATTGTTGTCACTTGTCAGTGTTCGTGGTGCCAAGTTAGAA
>CL31.Contig5_All  -  nr
CTGAAAGAGATAGAAAAGCCAGAGACGACGAAAGAGAGAAGAGAAGAGAGAGAGAAAGAT
CGAAGAAGACGGCTTGGGAGCTTTCTTCGTCTTCTTCTTCTTCCATGGAGTTTCGATTGT
TTGGCAATCTCTCTTCTCTTATTTTAAAATAAATTAAATAATATAAGTGAATCTCGGGAG
CACTTTTTATTTTATTTATTATTCTCTTTTTTTTACTTTTATCGATAAAATTGTGTCGCC
GCCGATTTGGGGAGTGAGTGTTTCCAGTTTTATCTAACGAACGATTAAACATCATTTTCT
CCTCTTCTGTTCATACTGCGATCAGATGATTATGTAAAAATCTGTGAGTTGGTCTATGTT
TCGCTGCGGCTATGATTTATGAGAGAGATTTCATGAAACATACAATGCTTGAACACGACG
CCGTTTTCAAGAATCAGGTGCATGAGCTTCACCGTTTGTATAGAGTACAGAGGAACTTAG
TGGATGAAGTTAAGGGAAAAACTTCGAATGAAGATTATTCATCTGACAATGCAAGGAAAA
GGCACTTTCCTGCTGGGTATGGAGAAGGAAGCAGCTCTCAAGCTTCAAACGGTCGTTTGC
AGAATAGGAGGAAAATGATTGATCTTGAGCTCCCTGCCGATGAGTTTCTTGATATGGATG
ATGAGACTGGTGGTGATACCGATGAGATTACAACTCGCCTTCCGTACAAACGTCCAAGAT
CAGGAAGGGAGGATGGTTGTTCTCGTCAGAGCAACTCTTCAGGGTCTTGCTTGGATGTTA
AGAATTCAAACGGTTTAGCTGACTTGAATGAGCCACTCAAATGGCAAGATTCAGAACCTG
TTTCTCTTTCCAGTGATATGCATTCTCATTACGGGAGAAACAATGTAGATGTTCAAGGAC
AGTGGTTGGAGAAAAACACAAGTCAAAATGGATGGATGGTCCTTGAAGCAGGGCACATCA
GAAGCACACAAAGAGACCAGCGGCTCCTGCCTTCCCATTCTGCACAAGTACTCTCTAACA
ATGGATTTCAACCGCAGAGCTATCCCACAACTGATCATAACAAGGTAATATTCTCCGGGG
AAAGAGCATATCGTGAGCTGGAAGTTCGTTCAAAGAATCCGCAAGCTTCTTATGATAGCT
ACGTGGAATCAAGTGTGGCATCTAATGCTCCAAGGTTACAAAATGACTACCGCCCTTACT
TCGTAAGACCATTGAGCCATTGGGAGAATCATAGGAGCAGCTCACATCAAAAATCTTACC
CAGTTCAAAC
>CL31.Contig6_All  +  nr
CTCCTTGTGTATCGCTGATCAACATAAGGAAGTGAATCACTTGGTAAAGCTAGACATCGA
TATCAACTTGCCATATGATGCCTCGGTTTCTGTTGACCAGCATGGTGCTGAAGCCTTTTG
TGTTAAAAAGGAAGAAGGGAACAAAGCTGCCAGCATCAGACACTACTTTGACCTGAATTC
ATGTGCTAGTGAGGATGATGAAGATTCGGCCCAGCATTCCAGTCTGAGAGTGAAAACAAA
AGGAACAATGTGTATAGATTTGGAAGCTCCCCCCACTCTCGAGAGTGAAGAAGAAGAAGA
TGGAGAGAGCTCACAGGTGAAATCAAATGAAGACGCATGGGTATTGATGAAAGGCCAAGA
CGGAAACTCCTTGGATGAACTCATCAAGGTAGCAGCAGAAGCAATAGTCGCCATATCACT
ATCTGATCACCCCGATGACGCAGCTTCCTCTTCAACCGATGCGGCTTCCAAAAGTCCACT
CTCTTGGTTTGCAGACATTATCACTTCTTGTGGTGATGAGTTAGAAAGAAGCATTGATGG
TCCTCTAGAAGCCAGAGACTTTGAGGCCATGACCCTGAGTTTACAACCAACCAAGGAAGA
AGACTACATGCCAGAGCCCTTAGTCCCTGAGAATATGATATTCGAAGGGACGGGTTTGAA
CAGGCTAAGAAGAGGACAAGCAAGGCGAGGAAGACCAAAGCGGGATTTCCAGAGAGATAC
ACTCCCTGGACTCTCTTCTCTATCGAGGCAAGAAGTCACTGAAGACATCCAGTTGTTTGG
TGGGCTTATGAAAAGCAGAGAGCACACTTGGAGTTCTGGAGTGGCTTCTCGACGGAATTC
AAAAAGAAAACGAATGGTCACTAACATAAGCCAAGCTCAAGTTTGCCCGCAGCCTGAGAG
CGTGTCAGTGGTTGGACTTGAAGACGAGAGTAAGCTTACAGGATGGGGAAAAGCAACAAG
AAGACCGAGAAGACAAAGGTGCCCTCCTGCAGGTAATCCCGCAACTGTGATCTTTACATG
ATAATTTCAGTATCATTTAATCCAAACCTCCCAAACCTTTGGAACATTATAGAGGGTACA
ATTACTATACAAATAGATTGATGTTAATTGATCTCACCTTTTGTTGGGGGGGGTGTTTGT
ATATCTTGTCTTCTGTAAGATGGACCAAACATGATTTGCTATTATTTAAAGCCTGGTTGG
GTAT
>CL31.Contig7_All  +  nr
CTCCTTGTGTATCGCTGATCAACATAAGGAAGTGAATCACTTGGTAAAGCTAGACATCGA
TATCAACTTGCCATATGATGCCTCGGTTTCTGTTGACCAGCATGGTGCTGAAGCCTTTTG
TGTTAAAAAGGAAGAAGGGAACAAAGCTGCCAGCATCAGACACTACTTTGACCTGAATTC
ATGTGCTAGTGAGGATGATGAAGATTCGGCCCAGCATTCCAGTCTGAGAGTGAAAACAAA
AGGAACAATGTGTATAGATTTGGAAGCTCCCCCCACTCTCGAGAGTGAAGAAGAAGAAGA
TGGAGAGAGCTCACAGGTGAAATCAAATGAAGACGCATGGGTATTGATGAAAGGCCAAGA
CGGAAACTCCTTGGATGAACTCATCAAGGTAGCAGCAGAAGCAATAGTCGCCATATCACT
ATCTGATCACCCCGATGACGCAGCTTCCTCTTCAACCGATGCGGCTTCCAAAAGTCCACT
CTCTTGGTTTGCAGACATTATCACTTCTTGTGGTGATGAGTTAGAAAGAAGCATTGATGG
TCCTCTAGAAGCCAGAGACTTTGAGGCCATGACCCTGAGTTTACAACCAACCAAGGAAGA
AGACTACATGCCAGAGCCCTTAGTCCCTGAGAATATGATATTCGAAGGGACGGGTTTGAA
CAGGCCAAGAAGAGGACAAGCAAGAAGAGGAAGACCGAAGAGGGATTTCCAGAGAGATAC
TCTCCCTGCACTCTCGTCTCTATCAAGGCACGAAATCACTGAAGATATACAGTTGTTTAA
TGGGCTTATGAAAAGCAGAGAGTACACCTCTGGACGGAACTCAAAAAGAAAACGAGTGGT
CACCAACATAAGCCAAGCTCCAGTTTACCCGTCAATGGCCCAGCCAATGAATGAGAGCGT
ATCAGTGGTAGGACTTGAAGACAGTAAGCTTACAGGATGGGGAAAAGCAACAAGAAGACC
GAGAAGACAAAGGTGCCCTCCTGCAGGTAATCCTGCAACCGTGATCTTAACATGATAGTT
TCAGGAAAAGATAATCCGAATGATTCAAACCTTGAAACATTATAAGAGAGTAAAATTACT
ATACAATAGATTGATGTTAATGTTGGGGGGTGTTGTATATCTTGTCTTCTGTAAGATGGG
CCAAACATGATCTGCTTTGTATTATATAAAGCTTGGTGGTTATAAAACAGAGGTATGTTA
ATT
>CL31.Contig8_All  -  nr
CTGAAAGAGATAGAAAAGCCAGAGACGACGAAAGAGAGAAGAGAAGAGAGAGAGAAAGAT
CGAAGAAGACGGCTTGGGAGCTTTCTTCGTCTTCTTCTTCTTCCATGGAGTTTCGATTGT
TTGGCAATCTCTCTTCTCTTATTTTAAAATAAATTAAATAATATAAGTGAATCTCGGGAG
CACTTTTTATTTTATTTATTATTCTCTTTTTTTTACTTTTATCGATAAAATTGTGTCGCC
GCCGATTTGGGGAGTGAGTGTTTCCAGTTTTATCTAACGAACGATTAAACATCATTTTCT
CCTCTTCTGTTCATACTGCGATCAGATGATTATGTAAAAATCTGTGAGTTGGTCTATGTT
TCGCTGCGGCTATGATTTATGAGAGAGATTTCATGAAACATACAATGCTTGAACACGACG
CCGTTTTCAAGAATCAGGTGCATGAGCTTCACCGTTTGTATAGAGTACAGAGGAACTTAG
TGGATGAAGTTAAGGGAAAAACTTCGAATGAAGATTATTCATCTGACAATGCAAGGAAAA
GGCACTTTCCTGCTGGGTATGGAGAAGGAAGCAGCTCTCAAGCTTCAAACGGTCGTTTGC
AGAATAGGAGGAAAATGATTGATCTTGAGCTCCCTGCCGATGAGTTTCTTGATATGGATG
ATGAGACTGGTGGTGATACCGATGAGATTACAACTCGCCTTCCGTACAAACGTCCAAGAT
CAGGAAGGGAGGATGGTTGTTCTCGTCAGAGCAACTCTTCAGGGTCTTGCTTGGATGTTA
AGAATTCAAACGGTTTAGCTGACTTGAATGAGCCACTCAAATGGCAAGATTCGGAACCTG
TTGCTGCTCTCTCCAGGGACAGGGACATGTTTTCTCACTATGGAAGAAACAATGCAGAGG
TTCAAGGGCAGTGGTTGGAGAAAAACACAAGTCAAAGTGGACGGATGGTTCTTGGCGCAG
GGCATGACAGAAGCACTCAGAGAGACCTGCATCTGCCTTCCCATTCTGTTCAAGTACGTT
CTAACAGTGCAGTTCAACCTCAGAGCTATCTCACAACTGATCATAGCAATGTAATATTCT
CCCGGGAAAGAGCATATCGTGAGCTCGAAGTTCGCTCAAAGAATCCTCAAGTTTCTTATG
ATAGCTACGTGAAATCATATGTGGCATCTAATGCTCCAAGAATACACAATGACTACCGCC
CTGACTTTGTCAGACCATGGAGCCACTGGTCTTCATCGTGGGAGAATCCGAGGAGCACCT
CGCATCAGAGATCTTACCCAGTTCAAACGAATCCCTACGTGAACTTTGTTGCGCGTGCAA
GCACAGATACAAGTTTTGAGCTGAGAAACCCTGTCTCTAACGGGGTTTATCATGGATTCT
CTTCAGGGTCGAAGGAGGCTGCCGTTAGTTTCCCATCAGGAGGCTATAAACCAAATGCAC
CTTTAGGTGAGGTAGTGAAACACCAAAGTTTTGAAAACTTTCAAGGGACAAAAAAGCAGG
AATGCTCAGCTGGGTTGCCCTGGCTAAAACCTAAGCCCGCTTTCAAAAGTGAAAGATCCA
ACGGCCTCTTTGATTTGAATGCTTCGACAGATCAATTCATGGATGGAACTGACACAGGGG
ACGGTAGGAATGGTGTTTCTCCTCAGAAGGGTTTGAGATCATCTGCTTCTTGCTCTAGTA
ATGCCAGCATGGGAAGAATTGAAATGATCAACCCACAGAGTAGTAGAAAAAATATTGGGT
GCCCAATATTTGAGAAGTCTTCTATTTGCAAGGTGGAGTATGCTCCACTTATCTCTCACT
CCGCTGATCAACATAAGGATGTGAATCACTTGGTGAAGCGAGACTTTGATATCAACTTGC
CATGTGATGCCCCAGTTTCTGTTGACCAGCGTGGTGCTAAAGCCTTTTGTGCTGAAAAGG
AAGAAGGAAACAAAGCTGCCAACACCAGACACTACATTGATCTGAATTCGTGTGCTACTG
AAGATGATGAAGATTCCGGCTTGCATTCTGGTCTGAGAGTGAAAACAAAAGGAGCTATTT
TGATAGATTTGGAAGCTCCTCCCGCTCTCGAGAGTGAAGAAGAAGGAGGGGGCTCGCAGG
AGAAATCTAATGAAGAAACTTGGAGATTAATGGAAGGCCAAGACGATAACTCTTTGGATG
AACTCATCAAGGAAGCAGCACAAGCGATAGTCGCCATCTCATTGTCTGATCACCAACGTC
ATCCTGATGACGCAGCTTCCTCTTCAACTGATGCGGCTTCAAAAAGTCCGCTCTCCTGGT
TTGCAGACGTTATCACTTCTTGCGGTGATGAGTTAGAAAGAAAGGTTGATGGCTCTCCAG
AAGCCACAGACTTTGAGGGTTACCGGGAAGAATATTCTTCTGGAGAGATTGATTATTTTG
AAGCCATGACTCTGAATTTACATCCGACTAAGGAAGAAGACTATATGCCAGAGCCCTTAG
TCCCTAAGAATCTGATACTCGAAGGGACGGGTTTGAACAGGCTAAGAAGAGGACAAGCAA
GGCGAGGAAGACCAAAGCGGGATTTCCAGAGAGATACACTCCCTGGACTCTCTTCTCTAT
CGAGGCAAGAAGTCACTGAAGACATCCAGTTGTTTGGTGGGCTTATGAAAAGCAGAGAGC
ACACTTGGAGTTCTGGAGTGGCTTCTCGACGGAATTCAAAAAGAAAACGAATGGTCACTA
ACATAAGCCAAGCTCAAGTTTGCCCGCAGCCTGAGAGCGTGTCAGTGGTTGGACTTGAAG
ACGAGAGTAAGCTTACAGGATGGGGAAAAGCAACAAGAAGACCGAGAAGACAAAGGTGCC
CTCCTGCAGGTAATCCCGCAACTGTGATCTTTACATGATAATTTCAGTATCATTTAATCC
AAACCTCCCAAACCTTTGGAACATTATAGAGGGTACAATTACTATACAAATAGATTGATG
TTAATTGATCTCACCTTTTGTTGGGGGGGGTGTTTGTATATCTTGTCTTCTGTAAGATGG
ACCAAACATGATTTGCTATTATTTAAAGCCTGGTTGGGTATAAAACAGATAGATATGTTA
ATTGTTGTCACTTGTCAGTGTTCGTGGTGCCAAGTTAGAA
>CL31.Contig9_All  -  nr
CTGAAAGAGATAGAAAAGCCAGAGACGACGAAAGAGAGAAGAGAAGAGAGAGAGAAAGAT
CGAAGAAGACGGCTTGGGAGCTTTCTTCGTCTTCTTCTTCTTCCATGGAGTTTCGATTGT
TTGGCAATCTCTCTTCTCTTATTTTAAAATAAATTAAATAATATAAGTGAATCTCGGGAG
CACTTTTTATTTTATTTATTATTCTCTTTTTTTTACTTTTATCGATAAAATTGTGTCGCC
GCCGATTTGGGGAGTGAGTGTTTCCAGTTTTATCTAACGAACGATTAAACATCATTTTCT
CCTCTTCTGTTCATACTGCGATCAGATGATTATGTAAAAAATCTGTGAGTTGGTCTATGT
TTCGCTGCGGCTATGATTTATGAGAGAGATTTCATGAAACATACAATGCTTGAACACGAC
GCCGTTTTCAAGAATCAGGTGCATGAGCTTCACCGTTTGTACAGAGTCCAGAGGAAGTTG
GTGGATGAAGTTAAGGGAAAAACTTCGAATGAAGATTATTCATCTGACAATGCAAGGAAA
AGGCACTTTCCTGCTGGGTATGGAGAAGGAAGCAGCTCTCAAGCTTCAAACGGTCGTTTG
CAGAATAGGAGGAAAATGATTGATCTTGAGCTCCCTGCCGATGAGTTTCTTGATATGGAT
GATGAGACTGGTGGTGATACCGATGAGATTACAACTCGCCTTCCGTACAAACGTCCAAGA
TCAGGAAGGGAGGATGGTTGTTCTCGTCAGAGCAACTCTTCAGGGTCTTGCTTGGATGTT
AAGAATTCAAACGGTTTAGCTGACTTGAATGAGCCACTCAAATGGCAAGATTCGGAACCT
GTTGCTGCTCTCTCCAGGGACAGGGACATGTTTTCTCACTATGGAAGAAACAATGCAGAG
GTTCAAGGGCAGTGGTTGGAGAAAAACACAAGTCAAAGTGGACGGATGGTTCTTGGCGCA
GGGCATGACAGAAGCACTCAGAGAGACCTGCATCTGCCTTCCCATTCTGTTCAAGTACGT
TCTAACAGTGCAGTTCAACCTCAGAGCTATCTCACAACTGATCATAGCAATGTAATATTC
TCCCGGGAAAGAGCATATCGTGAGCTCGAAGTTCGCTCAAAGAATCCTCAAGTTTCTTAT
GATAGCTACGTGAAATCATATGTGGCATCTAATGCTCCAAGAATACACAATGACTACCGC
CCTGACTTTGTCAGACCATGGAGCCACTGGTCTTCATCGTGGGAGAATCCGAGGAGCACC
TCGCATCAGAGATCTTACCCAGTTCAAACGAATCCCTACGTGAACTTTGTTGCGCGTGCA
AGCACAGATACAAGTTTTGAGCTGAGAAACCCTGTCTCTAACGGGGTTTATCATGGATTC
TCTTCAGGGTCGAAGGAGGCTGCCGTTAGTTTCCCATCAGGAGGCTATAAACCAAATGCA
CCTTTAGGTGAGGTAGTGAAACACCAAAGTTTTGAAAACTTTCAAGGGACAAAAAAGCAG
GAATGCTCAGCTGGGTTGCCCTGGCTAAAACCTAAGCCCGCTTTCAAAAGTGAAAGATCC
AACGGCCTCTTTGATTTGAATGCTTCGACAGATCAATTCATGGATGGAACTGACACAGGG
GACGGTAGGAATGGTGTTTCTCCTCAGAAGGGTTTGAGATCATCTGCTTCTTGCTCTAGT
AATGCCAGCATGGGAAGAATTGAAATGATCAACCCACAGAGTAGTAGAAAAAATATTGGG
TGCCCAATATTTGAGAAGTCTTCTATTTGCAAGGTGGAGTATGCTCCACTTATCTCTCAC
TCCGCTGATCAACATAAGGATGTGAATCACTTGGTGAAGCGAGACTTTGATATCAACTTG
CCATGTGATGCCTCGGTTTCTGCTGACCAACATGGTACTAAAGCCTTACGTGTTGGAAAG
GAGGAAGGAAACAAGGCTGGCAACTTCAGACATTACATTGATCTAAATTCATGTGCTAGT
GAGGATGATGAAGATTCCGGCTTGCATTCTGGTCTGAGAGTGAAAACAAAAGGAACGTTT
TGGATAGATTTGGAAGCTCCCCCCACTCTCGAGAGTGAAGAAGAAGAAGATGGAGAGAGC
TCACAGGTGAAATCAAATGAAGACGCATGGGTATTGATGAAAGGCCAAGACGGAAACTCC
TTGGATGAACTCATCAAGGTAGCAGCACAAGCAATAGTCGCCTTCTCATTGTCTGATCAC
CAACTTCATCCCGATGATTCAGCTTCCTCTTCAACTGATGCGGCTTCAAAAAGTCCGCTC
TCCTGGTTTGCAGACGTTATCACTTCTTGCGGTGATGAGTTAGAAAGAAAGGTTGATGGC
TCTCCAGAAGCCACAGACTTTGAGGGTCACCGGGAAGGATACTCTTCTGGGGAGATTGAT
TACTTTGAAGCCATGACCCTTAATTTACATCCAACCAAGGAAGAAGACTACATGCCAGAG
CCCTTAGTCCCTGAGAATCTGATACTCGAAGGGACGGGTTTGAACAGGCCAAGAAGAGGA
CAAGCAAGAAGAGGAAGACCGAAGAGGGATTTCCAGAGAGATACTCTCCCTGGGCTCTCT
TCTCTATCGAGACACCAAGTCACTGAAGATATCCAATTGTTTGGTGGGCTTCTGAAAAGC
AGAGAGTACACCTCTGGACGGAACTCAAAAAGAAAACGAGTGGTCACCAACATAAGCCAA
GCTCCAGTTTACCCGTCAATGGCCCAGCCAATGAATGAGAGCGTATCAGTGGTAGGACTT
GAAGACAGTAAGCTTACAGGATGGGGACAAGCAACAAGAAGACCAAGGAGACAGAGGTGC
CCTTCTGCAGGTAATCTTAACATGATAGTTTCAGGAAAAGATAATCCGAATGATTCAAAC
CTTGAAACATTATAAGAGAGTAAAATTACTATACAATAGATTGATGTTAATGTTGGGGGG
TGTTGTATATCTTGTCTTCTGTAAGATGGGCCAAACATGATCTGCTTTGTATTATATAAA
GCTTGGTGGTTATAAAACAG
>CL31.Contig10_All  +  nr
CTCTCACTCCTTGTGTATCGCTGATCAACATAAGGAAGTGAATCACTTGGTAAAGCTAGA
CATCGATATCAACTTGCCATATGATGCCTCGGTTTCTGTTGACCAGCATGGTGCTGAAGC
CTTTTGTGTTAAAAAGGAAGAAGGGAACAAAGCTGCCAGCATCAGACACTACTTTGACCT
GAATTCATGTGCTAGTGAGGATGATGAAGATTCGGCCCAGCATTCCAGTCTGAGAGTGAA
AACAAAAGGAACAATGTGTATAGATTTGGAAGCTCCCCCCACTCTCGAGAGTGAAGAAGA
AGAAGATGGAGAGAGCTCACAGGTGAAATCAAATGAAGACGCATGGGTATTGATGAAAGG
CCAAGACGGAAACTCCTTGGATGAACTCATCAAGGTAGCAGCAGAAGCAATAGTCGCCAT
ATCACTATCTGATCACCCCGATGACGCAGCTTCCTCTTCAACCGATGCGGCTTCCAAAAG
TCCACTCTCTTGGTTTGCAGACATTATCACTTCTTGTGGTGATGAGTTAGAAAGAAGCAT
TGATGGTCCTCTAGAAGCCAGAGACTTTGAGGCCATGACCCTGAGTTTACAACCAACCAA
GGAAGAAGACTACATGCCAGAGCCCTTAGTCCCTGAGAATATGATATTCGAAGGGACGGG
TTTGAACAGGCCAAGAAGAGGACAAGCAAGACGAGGAAGACCAAGGAGGGATTTCCAAAG
GGATGTTCTCCCTGGACTTACTTCTCTGTCTAGGGTAGAAGTAACAGAAGATCTTCAAAT
GTTTGAGGGAATTATGAAAGCCACAGGCTACAATTGGAACTCAGGAGTGGCTAGAAGAAG
CTCAAACAGAGGTGGGTCTAGCCGAGGAAGGAAACGACTGGTCAGCAACGTCAACAGAGC
TCTGGTTTGTTCTTCTTTGGAGCAGCCAATAGATAACAGTAATGTACAAATGGTGGGACT
TGAAGATAGGAGCCTTACGGGATGGGGAAACGCAACCAGAAGACCAAGGAGACAAAGATG
CCCTGCAGGTATTCCCCCAACTGTGGTCTTAACATAAAGTTTTTCATGAAAATAAGTCCG
ATTTTCACTATGTGAGGAAACATTATAGAGGGAGAAAAAAAACAGAGAAACTGATTAAGC
ATTGAAGAAAACAGACAGATGTTTTATTATTCTCAATCATCCCATGTTTGTGGGTATTGG
TTGCCCTTTGTATATCCTGTCCTCTCTTTAGAAGGGCTAAAGCAAAAGAAAAACATGATT
GTGTTATATTAGAGTGG
>CL32.Contig1_All  +  nr
GTCGAATCAGATAAGAGCAACTTTTATCGGTGGATACTTACGTAAATCATATATAAAGAA
GACCCAACAAAGAAATAAAAAAGGAAAATAAAAACGCGGATCAAATCCATTTGCTTCATT
TCGTGTGTTGCGTCTTTCGTCAGATCTGCTCATTTTGGATAAGCATCTCATCTTCTTCCA
TGGACGGAGGCGGAGGTGATAGCGGTTCTGTTGCAACGCCTGTTCAACAGAAAGCACATG
AGGCGTGGAGGATTTACCAGCATTACCTCGACAAGACTACGCCTCATGCTACTTACAGGT
GGATTGGTACTCTTGTCGTCGCGCTTGCCTACTGTTTAAGGGTTTACTACATTCAGGGTT
TCTACATCATCGCTTATGGTCTTGGAATCTATCTTTTGAATCTGCTTATTGGATTCTTGT
CCCCTCTCGTTGATCCTGAGGCTGCTGGGGGATCTGATGGACCTTCCCTTCCTACTAGAG
GTTCTGATGAGTTCAAGCCTTTTATCCGCCGTCTCCCTGAGTTCAAGTTCTGGTATTCGA
TGACAAAGGCGTTCTGCATTGCGTTTGTGATGACATTCTTCTCGGTGTTTGATGTGCCTG
TGTTCTGGCCAATCCTGCTTTGCTATTGGATCGCTCTCTTTGTTCTCACCATGAGACGCC
AGATCGCCCACATGATCAAGTACAAGTACATCCCTTTCAGCTTCGGCAAACAGAAATATG
GTGGACGAAGCACCAGCGGCCCACGTGCGGACTGATCTGACCCAATTTTGTGATGAATGA
TGTTGGCCATTGCAAAAGAACAGAACATTTGTTTTTCTAGAAAATCATTTTGGACTACTT
TTTACATTTGACAAAAAAAGAAAACTATGCAGCTACAAGGGAAGAAGGGATTTAGAGGAA
AAACAAAAAAAATGATGGAATTAAAATTTGTTTTTAGCTTAGCAGTAAAATTATTGTTCG
CTGCAATAGTGCTACTTCTATAGTTGTATGATTTGTTTTGTTGCTCTATACCTCTCAATT
TTTTTTAAGAATTCTCCCCAAAACTGGACTACTACGTTTGCTAAACTGGCA
>CL32.Contig2_All  +  nr
GTCGAATCAGATAAGAGCAACTTTTATCGGTGGATACTTACGTAAATCATATATAAAGAA
GACCCAACAAAGAAATAAAAAAGGAAAATAAAAACGCGGATCAAATCCATTTGCTTCATT
TCGTGTGTTGCGTCTTTCGTCAGATCTGCTCATTTTGGATAAGCATCTCATCTTCTTCCA
TGGACGGAGGCGGAGGTGATAGCGGTTCTGTTGCAACGCCTGTTCAACAGAAAGCACATG
AGGCGTGGAGGATTTACCAGCATTACCTCGACAAGACTACGCCTCATGCTACTTACAGGT
GGATTGGTACTCTTGTCGTCGCGCTTGCCTACTGTTTAAGGGTTTACTACATTCAGGGTT
TCTACATCATCGCTTATGGTCTTGGAATCTATCTTTTGAATCTGCTTATTGGATTCTTGT
CCCCTCTCGTTGATCCTGAGGCTGCTGGGGGATCTGATGGACCTTCCCTTCCTACTAGAG
GTTCTGATGAGTTCAAGCCTTTTATCCGCCGTCTCCCTGAGTTCAAGTTCTGGTATTCGA
TGACAAAGGCGTTCTGCATTGCGTTTGTGATGACATTCTTCTCGGTGTTTGATGTGCCTG
TGTTCTGGCCAATCCTGCTTTGCTATTGGATCGCTCTCTTTGTTCTCACCATGAGACGCC
AGATCGCCCACATGATCAAGTACAAGTACATCCCTTTCAGCTTCGGCAAACAGAAATATG
GTGGACGGAGTAGCAGCGGCTCACGTGCAGAGTGATCTGACCCCTCTTTTTGTCTTTAAC
TAAAGATAAGAAATTTGTTGTTAGAAAATTGTTTTGGACCTTTTTTTTTTTCTTTCCCAT
TTAACAGACAGATCTATGCAGCTACAAGGAAGAACTAGATGAGTAAAGACTAGAGAAAAA
GAAAGGAAAAAAAAAAAACAGGATGGGATTTTAATATTTCGTTGTATGTATTATTCGTTT
TGTTGCTGCACCTTTTCAAATAATTCTACGAATGAATTAGGCTTCAAACTGGAC
>CL32.Contig3_All  -  nr
GCTGCTGGGGGATCTGATGGACCTTCCCTTCCTACTAGAGGTTCTGATGAGTTCAAGCCT
TTTATCCGCCGTCTCCCCGAGTTCAAATTCTGGTATCAATTTCCGATTTGAAAGTTTATT
ATTAGTATTTAGTTGGTTCAGCATATGCCATCTTCTTTTTAAAATGCTTTCAGGTATTCC
GTAACAAAGGCCTTTTGCATAGCCTTTCTTATGACGTTCTTCTCTGTCTTTGATGTCCCT
GTTTTCTGGCCTATTCTGCTTTGTTACTGGATTGTTCTCTTTGTCCTCACCATGAGACGC
CAAATCTCCCACATGATCAAGCACAAGTACATCCCTTTCAGCATCGGTAAACAGAAATAT
AGTGGCCGGAGATCTTCTGCGAGCGGCGGTGCCTCTCGTGCTGATTGATTCAGATGATTA
GTTCAATTTGTTTCAGTATTGCTCTCTGTTAGTTCCCTTTAATCCCCCAAAGTACCTCTT
CTGTAAATATGATTCATTTCTACTTCAAACCAAACTCATTCCTTTTGTTTTTC
>CL32.Contig4_All  +  nr
AAAAAAAAAAACGAATTCTTGTGAGATATTCTTCTTCTTCTTCTTGGCATTGGCTTCACT
CCAGAGATCTGCTTCCTTGGTCGAGGTCTCTTTCGTGTCAGCAGAGAAGCTCTCTTTCAC
CTATTAATCAGTTTCTCCGTTTTCAAGAATCGCAATGGATGGAAGCGGTGGTGACAGTGG
TTCCATGGCCACACCTGTACAAAAGAAGGCTCATGAGGCATGGAGGATTTACAAGTATTA
TCTCGACAAGACTACACCTCACTCAACCTACAGGTGGATTGGAACGCTTCTTGTCTTTCT
CATCTACTGTTTGAGGGTTTTCTCTATTCACGGTTTCTACATCATCTCCTATGCTCTTGG
CATCTACCTCTTGAATCTCCTTATCGGCTTCTTGTCCCCTCTTGTTGATCCTGAGCTCGA
CGCATCTGATGGAGGAGCTTCTCTCCCTACTCGAGGCTCTGATGAGTTCAAGCCTTTTAT
CCGCCGTCTCCCCGAGTTCAAATTCTGGTATCAATTTCCGATTTGAAAGTTTATTATTAG
TATTTAGTTGGTTCAGCATATGCCATTTTCTTTTAAAATGATTTCAGGTATTCCGTAACA
AAGGCCTTTTGCATAGCCTTTCTTATGACGTTCTTCTCTGTCTTTGATGTCCCTGTTTTC
TGGCCTATTCTGCTTTGTTACTGGATTGTTCTCTTTGTCCTCACCATGAGACGCCAAATC
TCCCACATGATCAAACACAAGTACATTCCTTTCAGCATCGGAAAACAGAAATATAGCGGC
CGGAGATCTGCTGCTAGCAGTGGCGGCTCCTCTCGTGCTGATTGATTGATTGATTGATCC
AGAAGAACGGAAAAAGGGGTTTAAACCATTTTGGAGTTGTGTTTTGTAGTGATGAATTTA
ATCAAATTCGTATTTGCTGCTACCTATTAGCAACAAGTAAGAAGGAAACCAAAGGGTGAT
TAGTTTAATCTGTTATATGTTGCAAGAAACATTGTTCTTTGTTAGTTCCCTTTTATCCTA
AGTACTTCTGTAAATATGATTTACTTTTATTTCGAAACAAA
>CL33.Contig1_All  -  nr
CGATTTTGCTTTGAGCTTCTTCTTCTCCCCTAAACCTCATAAGCTCACACACCAACAACG
GGCTTTACAGTGATGGGATCCCTTGTTCGTGAATGGGTTGGGTTTCAGCAATTTCCAGCG
GCAACCCAAGAAAAGTTAATTGAATTCTTCTCCAAATTGAAGCAAAAGGACATGAACACT
TTGACAGTTGTTGTTATGGGTAAAGGCGGTGTCGGAAAATCATCCACCGTCAACTCTCTA
ATCGGCGAACAAGTCGTCCGTGTCAGTCCTTTCCAGGCAGAAGGTTTGAGGCCAGTGATG
GTTTCAAGAACAATGGGAGGCTTCACTATAAACATCATTGACACCCCTGGCCTTGTGGAA
GCTGGTTATGTCAATCACCAAGCTCTCGAGTTAATCAAAGGGTTTCTTGTGAACAGAACC
ATAGATGTGTTGCTGTATGTTGATCGTCTGGATGTGTATAGAGTGGATGAGCTAGATAAA
CAAGTTGTTCAAGCTATCACCCAAACCTTTGGAAAAGAGATATGGTGCAAAGCCTTGCTT
GTTTTGACTCATGCTCAATTCTCCCCACCCGATGATCTTTCATACGAAACTTTTTCCTCC
AAGAGATCAGATTCTCTCCTCAAAACTATCCGTGCTGGTTCTAAGATGCGAAAACAACAG
TTTGAGGATTCTGCAATTGAGGTTGTATATGCGGAGAACAGTGGGAGGTGCGGCAAGAAT
GACAAGGAAGAAAAGGCTCTACCGAATGGTGAAGCGTGGATCCCGAACTTGGTTAAGGCG
ATAACGGATGTTGCAACAAATCAGAAGAAAGCAATTCATGTGGATAAAAAGATGGTAGAT
GGTTCTTACTCTGATGACAAAGGAAAGAAACTTATCCCTCTTATCATCGCCGCTCAGCTG
AAGGGGAGAAAGAGGAGCTTGTGTTGCAGGATACTTTTGCTCAAGAGACTGCTGTTTTGA
TTGAAGATCCCAACATGGTAAAGTACGTTGAGCAAGAACTGGCGAAGAAAAGGGGTAAAA
GTCTTGAGGATGCAGAGGAGGTTGAGAACGAGTTGAAGCGAGTGGAAGATGAGTTATACA
AGATACCTGATCATCTTAAAGTTAAGAAGCGTAGCTCAGAAGAGAGCTCAACGCAGTGGA
CTACTGGAATAGCAGAAGTGCAACTCCCTATCGAATACAAGCTGAAGAACATTGAAGAAA
CAGAAGCTGCGAAGAAGTTTCTGCAAGAGAAGAGGCTTATGGGTCGTCCAAAGTCAGAGT
TTAACATTCCGTCTAGTTACAGTGCGGATTATTTCCAACGCGGGAAAGATTATGCTGAAA
AGCTTAGAAGAGAACATCCCGAGTTATACAAAGATAAAGGACCTCCTCAAGCTAATGGCG
AAAGACCTAAACCGTCTACTAGTAACAATAATGCTTCTACGGATTCAGGGAACAGTAGAC
AAGCTGCAACTGATCAGATCATGTTGGAACGGTTCCGCAAGAGAGAGCGTAACCGTGTGA
TGAGGAGATAAAAGAGAGGCTTGATGATACTCCACCTGTGGTAACAATTTGATATTATGA
AAACCTTAACACTTTCTCCGGATATTTGATTTCATAATGGCATCATTTGTATTCGAATTA
TGTAACATTTTATTCAAGAAAGCAAGCAAGTTTTTTC
>CL33.Contig2_All  +  nr
CGATTTTGCTTTGAGCTTCTTCTTCTCCCCTAAACCTCATAAGCTCACACACCAACAACG
GGCTTTACAGTGATGGGATCCCTTGTTCGTGAATGGGTTGGGTTTCAGCAATTTCCAGCG
GCAACCCAAGAAAAGTTAATTGAATTCTTCTCCAAATTGAAGCAAAAGGACATGAACACT
TTGACAGTTGTTGTTATGGGTAAAGGCGGTGTCGGAAAATCATCCACCGTCAACTCTCTA
ATCGGCGAACAAGTCGTCCGTGTCAGTCCTTTCCAGGCAGAAGGTTTGAGGCCAGTGATG
GTTTCAAGAACAATGGGAGGCTTCACTATAAACATCATTGACACCCCTGGCCTTGTGGAA
GCTGGTTATGTCAATCACCAAGCTCTCGAGTTAATCAAAGGGTTTCTTGTGAACAGAACC
ATAGATGTGTTGCTGTATGTTGATCGTCTGGATGTGTATAGAGTGGATGAGCTAGATAAA
CAAGTTGTTCAAGCTATCACCCAAACCTTTGGAAAAGAGATATGGTGCAAAGCCTTGCTT
GTTTTGACTCATGCTCAATTCTCCCCACCCGATGATCTTTCATACGAAACTTTTTCCTCC
AAGAGATCAGATTCTCTCCTCAAAACTATCCGTGCTGGTTCTAAGATGCGAAAACAACAG
TTTGAGGATTCTGCAATTGAGGTTGTATATGCGGAGAACAGTGGGAGGTGCGGCAAGAAT
GACAAGGAAGAAAAGGCTCTACCGAATGGTGAAGCGTGGATCCCGAACTTGGTTAAGGCG
ATAACGGATGTTGCAACAAATCAGAAGAAAGCAATTCATGTGGATAAAAAGATGGTAGAT
GGTTCTTACTCTGATGACAAAGGAAAGAAACTTATCCCTCTTATCATCGCCGCTCAGTAC
TTCATCGTTAAGATGATCCAAGGAGCAATCAAAAGTGACATCAAGATAAGTGGAAAGCCA
CTTTAAGAGCTCTGTTTATTGTGACAAGAGTTTTTTGTTCTTGTTTCCCGGCTTTATGTT
GCTGTTGTTATATCTTTGAGATTTGTT
>CL33.Contig3_All  +  nr
CGATTTTGCTTTGAGCTTCTTCTTCTCCCCTAAACCTCATAAGCTCACACACCAACAACG
GGCTTTACAGTGATGGGATCCCTTGTTCGTGAATGGGTTGGGTTTCAGCAATTTCCAGCG
GCAACCCAAGAAAAGTTAATTGAATTCTTCTCCAAATTGAAGCAAAAGGACATGAACACT
TTGACAGTTGTTGTTATGGGTAAAGGCGGTGTCGGAAAATCATCCACCGTCAACTCTCTA
ATCGGCGAACAAGTCGTCCGTGTCAGTCCTTTCCAGGCAGAAGGTTTGAGGCCAGTGATG
GTTTCAAGAACAATGGGAGGCTTCACTATAAACATCATTGACACCCCTGGCCTTGTGGAA
GCTGGTTATGTCAATCACCAAGCTCTCGAGTTAATCAAAGGGTTTCTTGTGAACAGAACC
ATAGATGTGTTGCTGTATGTTGATCGTCTGGATGTGTATAGAGTGGATGAGCTAGATAAA
CAAGTTGTTCAAGCTATCACCCAAACCTTTGGAAAAGAGATATGGTGCAAAGCCTTGCTT
GTTTTGACTCATGCTCAATTCTCCCCACCCGATGATCTTTCATACGAAACTTTTTCCTCC
AAGAGATCAGATTCTCTCCTCAAAACTATCCGTGCTGGTTCTAAGATGCGAAAACAACAG
TTTGAGGATTCTGCAATTGAGGTTGTATATGCGGAGAACAGTGGGAGGTGCGGCAAGAAT
GACAAGGAAGAAAAGGCTCTACCGAATGGTGAAGCGTGGATCCCGAACTTGGTTAAGGCG
ATAACGGATGTTGCAACAAATCAGAAGAAAGCAATTCATGTGGATAAAAAGATGGTAGAT
GGTTCTTACTCTGATGACAAAGGAAAGAAACTTATCCCTCTTATCATCGCCGCTCAGTGG
TTCGTCGTTAAGATGATCCAAGGAGCCATCAGAAATGACATCAAGATAAGTGGTAAGCCA
CTTTAAGAGCTCTGAAGACATGAATGAGGTTTTGTTGTGATCCTTCTTAAAAGGAGATGA
GTTTTTCCTTCTTTTTATTTGCAGCATTTTCTTGTTTTTCGGCTTTTATCTTGTCTGTAA
TTTTTGGATATTTGTTGGAAGAATAAAATTGTTTGAAATGTTA
>CL33.Contig4_All  -  nr
GTCTGGAGCCGCTCACAGAAAACCCACCCTAGCTAGCGCGAGAAGAGATCAATGAGAGGA
AGATTTGGGATTCGGGGATGTATTGGGAAGAAGAAGAATGTGTGTGGGTTATTGTCGCTG
CCAGATGATGTGTTTGTGGACTGCCTGGCTCAGTTGTCGAGATCGGACCTCGTGGCCTTA
GCTATGGTCTCCAGGAGACACAGGTATATCGCAGTGTCCCGTAAACTCTGGGCCATGAGG
CATCGGATGGATAGCGTCGACCCATATATGTACGTGTTTATGCACATGTATCCAGATCCA
AGCCCACGGTGGTTCGTCTTGCACCCCGTGCAACGTCGGCTGAGACGGGTCCATCCGAGG
TTGTTTCCTGCTGCACTAGCAGGATCCTGTTTTGTGACGACCGATTCGGGGATCTATACT
ATCGGTGGACTCATCAACGGCAAACCCACATCGGAAGTCACGTATTTTGATTGTATCGAT
CACGCAGTGTACTGCATTGAGCCCATGAAGATGCCTCGAAGCGGAGCATCAGCAAGCTTG
ATAAAGGAGGACGGGAAGAAGAAGAAGATATATGTGTTTGGAGGGTGCTGGGATCATGAT
GATGTCACTGCTGATTCCTTAAACTGGGTAGAGGCATATGATTTTGAAACCAGAACTTGG
GAGTTCTTGTCTGTCTCTACCCCAAAGATGCCTCTCAAAATCAAAGAAAGTATGGTGATG
GGCGAGAAGCGTGTCTACGCGGTGGATGAAGATGGCGAACTCTTCATTTTCTCAACTAGT
GAATGTAAGTTTTGGGCAGGCGAAGAAAAAGAGTCTGACCCAGAAAACAAAAACGATTGG
CATTTGTTTGATTATACATTTTTCTGCCGTGGTGTCGGCGGGAGAATATTGTGGCGTTCT
CCATCTGACTTGGATTGGAAGGAAGTCAAGGGTTTGGAAGAGCTGCAGCAGCAACACATC
ATCAAAATCAGTGGCTTCTCTGTTGATAGGATGGCCATCTTCTGGTCCCAAGGTCCTGCT
TATCAGACTTTGGAGCTTTGGGTTGCTGAGATTTCCCTCAAAAGACACTGGGAAGGCGAG
GAACTGGAAGTTTGGGGGAACATTGAGTGGTCCGGTGCTGTCTTCTCAGACTCATCATAT
ACTGCATTTAATTTATTATTTGCTGATTCTCTCTATCTCTGAATATTCCCATCCTTTTGC
TTTTCAAAACTATTTTAACTTTTATTATGTTTGTGTGATTTACTCTTCCAACGGGTTCAA
CTGTTATCGACCAGTGATGGTTTCAAGAACAATGGGAGGCTTCACTATAAACATCATTGA
CACCCCTGGCCTTGTGGAAGCTGGTTATGTCAATCACCAAGCTCTCGAGTTAATCAAAGG
GTTTCTTGTGAACAGAACCATAGATGTGTTGCTGTATGTTGATCGTCTGGATGTGTATAG
AGTGGATGAGCTAGATAAACAAGTTGTTCAAGCTATCACCCAAACCTTTGGAAAAGAGAT
ATGGTGCAAAGCCTTGCTTGTTTTGACTCATGCTCAATTCTCCCCACCCGATGATCTTTC
ATACGAAACTTTTTCCTCCAAGAGATCAGATTCTCTCCTCAAAACTATCCGTGCTGGTTC
TAAGATGCGAAAACAACAGTTTGAGGATTCTGCAATTGAGGTTGTATATGCGGAGAACAG
TGGGAGGTGCGGCAAGAATGACAAGGAAGAAAAGGCTCTACCGAATGGTGAAGCGTGGAT
CCCGAACTTGGTTAAGGCGATAACGGATGTTGCAACAAATCAGAAGAAAGCAATTCATGT
GGATAAAAAGATGGTAGATGGTTCTTACTCTGATGACAAAGGAAAGAAACTTATCCCTCT
TATCATCGCCGCTCAGTGGTTCGTCGTTAAGATGATCCAAGGAGCCATCAGAAATGACAT
CAAGATAAGTGGTAAGCCACTTTAAGAGCTCTGAAGACATGAATGAGGTTTTGTTGTGAT
CCTTCTTAAAAGGAGATGAGTTTTTCCTTCTTTTTATTTGCAGCATTTTCTTGTTTTTCG
GCTTTTATCTTGTCTGTAATTTTTGGATATTTGTTGGAAGAATAAAATTGTTTGAAATGT
TA
>CL33.Contig5_All  +  nr
GTCTGGAGCCGCTCACAGAAAACCCACCCTAGCTAGCGCGAGAAGAGATCAATGAGAGGA
AGATTTGGGATTCGGGGATGTATTGGGAAGAAGAAGAATGTGTGTGGGTTATTGTCGCTG
CCAGATGATGTGTTTGTGGACTGCCTGGCTCAGTTGTCGAGATCGGACCTCGTGGCCTTA
GCTATGGTCTCCAGGAGACACAGGTATATCGCAGTGTCCCGTAAACTCTGGGCCATGAGG
CATCGGATGGATAGCGTCGACCCATATATGTACGTGTTTATGCACATGTATCCAGATCCA
AGCCCACGGTGGTTCGTCTTGCACCCCGTGCAACGTCGGCTGAGACGGGTCCATCCGAGG
TTGTTTCCTGCTGCACTAGCAGGATCCTGTTTTGTGACGACCGATTCGGGGATCTATACT
ATCGGTGGACTCATCAACGGCAAACCCACATCGGAAGTCACGTATTTTGATTGTATCGAT
CACGCAGTGTACTGCATTGAGCCCATGAAGATGCCTCGAAGCGGAGCATCAGCAAGCTTG
ATAAAGGAGGACGGGAAGAAGAAGAAGATATATGTGTTTGGAGGGTGCTGGGATCATGAT
GATGTCACTGCTGATTCCTTAAACTGGGTAGAGGCATATGATTTTGAAACCAGAACTTGG
GAGTTCTTGTCTGTCTCTACCCCAAAGATGCCTCTCAAAATCAAAGAAAGTATGGTGATG
GGCGAGAAGCGTGTCTACGCGGTGGATGAAGATGGCGAACTCTTCATTTTCTCAACTAGT
GAATGTAAGTTTTGGGCAGGCGAAGAAAAAGAGTCTGACCCAGAAAACAAAAACGATTGG
CATTTGTTTGATTATACATTTTTCTGCCGTGGTGTCGGCGGGAGAATATTGTGGCGTTCT
CCATCTGACTTGGATTGGAAGGAAGTCAAGGGTTTGGAAGAGCTGCAGCAGCAACACATC
ATCAAAATCAGTGGCTTCTCTGTTGATAGGATGGCCATCTTCTGGTCCCAAGGTCCTGCT
TATCAGACTTTGGAGCTTTGGGTTGCTGAGATTTCCCTCAAAAGACACTGGGAAGGCGAG
GAACTGGAAGTTTGGGGGAACATTGAGTGGTCCGGTGCTGTCTTCTCAGACTCATCATAT
ACTGCATTTAATTTATTATTTGCTGATTCTCTCTATCTCTGAATATTCCCATCCTTTTGC
TTTTCAAAACTATTTTAACTTTTATTATGTTTGTGTGATTTACTCTTCCAACGGGTTCAA
CTGTTATCGACCAGTGATGGTTTCAAGAACAATGGGAGGCTTCACTATAAACATCATTGA
CACCCCTGGCCTTGTGGAAGCTGGTTATGTCAATCACCAAGCTCTCGAGTTAATCAAAGG
GTTTCTTGTGAACAGAACCATAGATGTGTTGCTGTATGTTGATCGTCTGGATGTGTATAG
AGTGGATGAGCTAGATAAACAAGTTGTTCAAGCTATCACCCAAACCTTTGGAAAAGAGAT
ATGGTGCAAAGCCTTGCTTGTTTTGACTCATGCTCAATTCTCCCCACCCGATGATCTTTC
ATACGAAACTTTTTCCTCCAAGAGATCAGATTCTCTCCTCAAAACTATCCGTGCTGGTTC
TAAGATGCGAAAACAACAGTTTGAGGATTCTGCAATTGAGGTTGTATATGCGGAGAACAG
TGGGAGGTGCGGCAAGAATGACAAGGAAGAAAAGGCTCTACCGAATGGTGAAGCGTGGAT
CCCGAACTTGGTTAAGGCGATAACGGATGTTGCAACAAATCAGAAGAAAGCAATTCATGT
GGATAAAAAGATGGTAGATGGTTCTTACTCTGATGACAAAGGAAAGAAACTTATCCCTCT
TATCATCGCCGCTCAGCTGAAGGGGAGAAAGAGGAGCTTGTGTTGCAGGATACTTTTGCT
CAAGAGACTGCTGTTTTGATTGAAGATCCCAACATGGTAAAGTACGTTGAGCAAGAACTG
GCGAAGAAAAGGGGTAAAAGTCTTGAGGATGCAGAGGAGGTTGAGAACGAGTTGAAGCGA
GTGGAAGATGAGTTATACAAGATACCTGATCATCTTAAAGTTAAGAAGCGTAGCTCAGAA
GAGAGCTCAACGCAGTGGACTACTGGAATAGCAGAAGTGCAACTCCCTATCGAATACAAG
CTGAAGAACATTGAAGAAACAGAAGCTGCGAAGAAGTTTCTGCAAGAGAAGAGGCTTATG
GGTCGTCCAAAGTCAGAGTTTAACATTCCGTCTAGTTACAGTGCGGATTATTTCCAACGC
GGGAAAGATTATGCTGAAAAGCTTAGAAGAGAACATCCCGAGTTATACAAAGATAAAGGA
CCTCCTCAAGCTAATGGCGAAAGACCTAAACCGTCTACTAGTAACAATAATGCTTCTACG
GATTCAGGGAACAGTAGACAAGCTGCAACTGATCAGATCATGTTGGAACGGTTCCGCAAG
AGAGAGCGTAACCGTGTGATGAGGAGATAAAAGAGAGGCTTGATGATACTCCACCTGTGG
TAACAATTTGATATTATGAAAACCTTAACACTTTCTCCGGATATTTGATTTCATAATGGC
ATCATTTGTATTCGAATTATGTAACATTTTATTCAAGAAAGCAAGCAAGTTTTTTC
>CL33.Contig6_All  -  nr
TTCTAATTAGGTCTGTGTCTGGATCCCTCATAGCGCGAGAAGGGAAATTGATCGCTAGGA
TAATCAATCAATGAAAGGAAGAAGTGCGATTCAGGGATGTACTACGAGGAAGAAGAAGGT
GTGTGGGTTATTGTCACTGCCAGATGATGTGTTTGTGGACTGCCTGGCTCAGTTGTCGAG
ATCGGACCTCGTGGCCTTAGCTATGGTCTCTAGGAGACACCGGTATGTAGCAGCGTCCCG
TAAACTCTGGAGCATGAGGTATCAGATGGATAGCGTGGACTCATATATGTATGTATTTAT
GCACATGTATCGAGATCCAAGCCCACAGTGGTTTGTCTTCCACCCCGTGCAACGTCGGCT
GAAAAGGGTCCAATCGAGCTTGTTTCCTGCTCCAGTAGAAGGATCCTGTTTCGTCACGAC
CTATTCGGGGATCTATACCATCGGTGGACTCATGGACGGCAAACCCACATCGGAAGTCAC
GTTTTTTGATTGTATCGATCCCACAGTGTGCCGAGTTGCGCCCATGAAGATGGCTCGAAG
CGGAGCATCGGCATGCTTGATAAAGGACGACGGGAAGAAGAAGATATACGTGTTTGGAGG
TTGCTGGGATCATCATGTCACTGTTGATTCTTCAAACTGGGTAGAGGTATATGATTTTGA
AACCGAAACTTGGGAGTTGTTGTCTGTGTCTACGCCCAAGATGCCCCTCAAAATCAAAGA
AAGTTTGGTGATGGACGAGAAGCATGTCTACGCGGTCGATGAGGATGGCGAACTCTTTGT
ATTCTCAACTAGTGAATGTAAGTTTGGGGGAGGCGGAGAAAAAGAGTCTTACCCGGAAGA
TAAAAACGATTGGCGTTTGTTTGATCATACATTTTTCTGCCGTCGTGCTATCGGCGGGGA
AAAAA
>CL34.Contig1_All  -  nr
GCCCCGTATATTAGCATCCCTAGGGTTACCACTAATCTCGAAAATCAAAATCGAGAGAGA
GCATCCATTGTTTGTTTGAGAGAGGAAGAGAAGGCATGGAGAGTGAGAGGGAAAAGCAGG
TTTACTCGGCGAAGCTCTCTGAGCAAACCGAACGATACGATGAAATGGTTGAGGCGATGA
AGAAAGTTGCTGAGATGGATGTGGAGCTCACCGTAGAGGAGAGAAACCTTGTATCTGTGG
GTTACAAGAACGTGATTGGAGCGAGGAGAGCTTCGTGGAGGATACTATCCTCCATCGAGC
AGAAGGAAGAGTCCAAGGGAAATGAGGAGAATGTCAAGAGGATTCAGAATTACCGAAAGA
GGGTCGAAGAGGAGCTTGCCAAAGTTTGTAATGACATCTTGTCTGTCATTGACAAGCACC
TCATTCCTTCCTCTACCGCTGTGGAGTCCTCTGTCTTTTTCTACAAAATGAAAGGAGATT
ACTATCGCTATCTGGCAGAGTTCAGTTCCGGTGCTGAACGCAAGGAAGCTGCGGATCAGT
CTCTTGAAGCATACAAGGCTGCTGTTGCTGCTGCAGAGACTGGTTTAGCACCCACACATC
CAGTTAGACTTGGCTTGGCACTGAACTTTTCGGTTTTCTACTATGAGATCTTAAACTCTC
CTGAAAGCGCATGCCAATTGGCTAAGCAAGCATTCGACGATGCAATCGCTGAACTCGACA
GCCTCAACGAGGAGTCATACAAAGACAGCACTCTTATCATGCAGCTACTTAGAGACAATC
TCACCTTATGGACTTCTGACCTCCCAGAGGAAGGAGACGAGACATCCAAAGGTGATGAGC
CTCAGGAAGAGAAATGAATCCTGAATCTGTCTGTGAGAAGAGAAACGACTCTTGTTGCAT
CCTAAATCATACATAAACCGAAGACAGCAAGCATCGTCTGCCCTAAACGCTGAAAATGTG
TTTTTTTTTTTTTTTTTTATTTAATGCCTTTCTTGATGATGTTTTCAGATCATTGACGTT
CTACCACATAACACTACCTATCTTCAACTCTCTTATGATGTTTGTTATATTTCACTTAGT
TCTGTCTTTCAAAGTTGTATCTCCTTGCAAGTTGCAATGTCACGCTCTACTTTATTTTCT
CCATAAATATGTTGCTGTGACAACAAATCCGCAAACCTAAC
>CL34.Contig2_All  -  nr
GGCCCCGTATATTAGCATCCCTAGGGTTACCACTAATCTCGAAAATCAAAATCGAGAGAG
AGCATCCATTGTTTGTTTGAGAGAGGAAGAGAAGGCATGGAGAGTGAGAGGGAAAAGCAG
GTTTACTCGGCGAAGCTCTCTGAGCAAACCGAACGATACGATGAAATGGTTGAGGCGATG
AAGAAAGTTGCTGAGATGGATGTGGAGCTCACCGTAGAGGAGAGAAACCTTGTATCTGTG
GGTTACAAGAACGTGATTGGAGCGAGGAGAGCTTCGTGGAGGATACTATCCTCCATCGAG
CAGAAGGAAGAGTCCAAGGGAAATGAGGAGAATGTCAAGAGGATTCAGAATTACCGAAAG
AGGGTCGAAGAGGAGCTTGCCAAAGTTTGTAATGACATCTTGTCTGTCATTGACAAGCAC
CTCATTCCTTCCTCTACCGCTGTGGAGTCCTCTGTCTTTTTCTACAAAATGAAAGGAGAT
TACTATCGCTATCTGGCAGAGTTCAGTTCCGGTGCTGAACGCAAGGAAGCTGCGGATCAG
TCTCTTGAAGCATACAAGGCTGCTGTTGCTGCTGCAGAGACTGGTTTAGCACCCACACAT
CCAGTTAGACTTGGCTTGGCACTGAACTTTTCGGTTTTCTACTATGAGATCTTAAACTCT
CCTGAAAGCGCATGCCAATTGGCTAAGCAAGCATTCGACGATGCAATCGCTGAACTCGAC
AGCCTCAACGAGGAGTCATACAAAGACAGCACTCTTATCATGCAGCTACTCAGAGACAAT
CTCACCTTGTGGACTTCAGACCTCCCCGAGGAAGGAGAAGAGAAAACCAAAGGTGATGAG
CCTAAAGAAGAAGAGAACTGAGGAATGACCCTTGATGCATCCGAAGACAGCAAGTGTTGT
TGCTCGGAAAAATGTGTAATTTTTTTTAATTTTATTGTCGTTCTTGATGTTTTTCAGTTA
TTTGACGTTCTACAACACACTACTGCGTGACTTTTAAATGATTGGTGTCGTACACTTAGT
ATTTGCTTCGTTGTTGTTGAATTGAGACAATGCATTTTGGGGTTTTCACACTTTTTTGAC
GAATTAAGATCCTC
>CL34.Contig3_All  -  nr
GCCCCGTATATTAGCATCCCTAGGGTTACCACTAATCTCGAAAATCAAAATCGAGAGAGA
GCATCCATTGTTTGTTTGAGAGAGGAAGAGAAGGCATGGAGAGTGAGAGGGAAAAGCAGG
TTTACTCGGCGAAGCTCTCTGAGCAAACCGAACGATACGATGAAATGGTTGAGGCGATGA
AGAAAGTTGCTGAGATGGATGTGGAGCTCACCGTAGAGGAGAGAAACCTTGTATCTGTGG
GTTACAAGAACGTGATTGGAGCGAGGAGAGCTTCGTGGAGGATACTATCCTCCATCGAGC
AGAAGGAAGAGTCCAAGGGAAATGAGGAGAATGTCAAGAGGATTCAGAATTACCGAAAGA
GGGTCGAAGAGGAGCTTGCCAAAGTTTGTAATGACATCTTGTCTGTCATTGACAAGCACC
TCATTCCTTCCTCTACCGCTGTGGAGTCCTCTGTCTTTTTCTACAAAATGAAAGGAGATT
ACTATCGCTATCTGGCAGAGTTCAGTTCCGGTGCTGAACGCAAGGAAGCTGCGGATCAGT
CTCTTGAAGCATACAAGGCTGCTGTTGCTGCTGCAGAGACTGGTTTAGCACCCACACATC
CAGTTAGACTTGGCTTGGCACTGAACTTTTCGGTTTTCTACTATGAGATCTTAAACTCTC
CTGAAAGCGCATGCCAATTGGCTAAGCAAGCATTCGACGATGCAATCGCTGAACTCGACA
GCCTCAACGAGGAGTCATACAAAGACAGCACTCTTATCATGCAGCTACTCAGAGACAATC
TCACCTTGTGGACTTCAGACCTCCCAGAGGAAGGAGAGGAGCGAGCCAAAGCTGATGAGC
CTCAGGAAGAGAACTGAATCCTGAATCTGAATCATTAACCGAAGACAGCAAGAATCGGAT
AATGTAATGTAATTTTTATATTATGTTTTCAGATCTTTGACGCTCAAACTCTTGTCACTT
AGTTTGCTTCTTTGTTGTTGAATTGAGAGACGCAATGCATTTGGGCTTCCCACACTTTAT
GACAAATGAAGAATCTCAAGTAGTCGATGA
>CL34.Contig4_All  -  nr
GCCCCGTATATTAGCATCCCTAGGGTTACCACTAATCTCGAAAATCAAAATCGAGAGAGA
GCATCCATTGTTTGTTTGAGAGAGGAAGAGAAGGCATGGAGAGTGAGAGGGAAAAGCAGG
TTTACTCGGCGAAGCTCTCTGAGCAAACCGAACGATACGATGAAATGGTTGAGGCGATGA
AGAAAGTTGCTGAGATGGATGTGGAGCTCACCGTAGAGGAGAGAAACCTTGTATCTGTGG
GTTACAAGAACGTGATTGGAGCGAGGAGAGCTTCGTGGAGGATACTATCCTCCATCGAGC
AGAAGGAAGAGTCCAAGGGAAATGAGGAGAATGTCAAGAGGATTCAGAATTACCGAAAGA
GGGTCGAAGAGGAGCTTGCCAAAGTTTGTAATGACATCTTGTCTGTCATTGACAAGCACC
TCATTCCTTCCTCTACCGCTGTGGAGTCCTCTGTCTTTTTCTACAAAATGAAAGGAGATT
ATTACCGCTACCTGGCAGAGTTCAGTTCTGGTGCTGAACGCAAGGAAGCTGCAGATCAGT
CTCTTGAGGCATATAAGGCTGCTGAAGCTGCTGCAGAGGCTGGATTGGCACCAACACATC
CAGTTAGACTTGGCTTGGCATTGAACTTTTCTGTTTTCTACTATGAGATCTTAAACTCTC
CTGAAAGCGCATGCCAATTGGCGAAGCAAGCATTCGACGATGCAATAGCTGAACTTGACA
GCCTGAACGAGGAATCATACAAGGACAGCACTCTTATCATGCAGCTACTTAGAGACAATC
TCACCTTGTGGACTTCAGACCTCCCAGAGGAAGGAGAGGAGCGAGCCAAAGCTGATGAGC
CTCAGGAAGAGAACTGAATCCTGAATCTGTCAGTGAGAAGAGAAACTACTCTGAATCATT
AACCGAAGACAGCAAGAATCGGATAATGTAATGTAATTTTTATATTATGTTTTCAGATCT
TTGACGCTCAAACTCTTGTCACTTAGTTTGCTTCTTTGTTGTTGAATTGAGAGACGCAAT
GCATTTGGGCTTCCCACACTTTATGACAAATGAAGAATCTCAAGTAGTCGATGA
>CL35.Contig1_All  -  nr
CGAGAGCTGATAAATAATCTCTCACATCGAACCTCTCATCGCCTCCCCCAAATCAAACAA
ATTAGGGTTAGGGTTCTCATCTCCGCCGCCAATCGACGATGACAGGCAAAGCGAAGCCGA
AGAAGCACACGGCGAAGGAGCTAAAGGAGAAAGCCGATGCAGCGTTGACCAATAGAGGAG
GAGGAAAGGCGGGGCTCGCCGACAGGACCGGTAAGGAGAAAGGAGGTCACGCGAAGTACG
AGTGTCCTCACTGCAAGATCACGGCGCCGGATCTGAAGACGATGCAGATCCATCACGAAT
CGAAGCATCCCAAGCTGCCTTACGAGGAGCCGAAGAATCTCCACGAGGCTCTTGCTGCTC
CTGAATCGTCCAAACCTAAACCTGGAATCAGAGGAAGCCTCAAGAAGTGATCTTTTTCTT
GGTGATTGTAATCGATTTCCCTTTTTCTTATTTTTATTTTATAAAAAGTTGTGATCTTTG
TTATGGGTTTTCGTTTTTCAAGTTGTTGATGTGATGATAAAATGAAAAAAAAACTGCGAT
GATGCTTGCTGCTGCTATTATATAAAAAAAAGTTACTGATATCTATTATAAATCTTCTGT
TTCTA
>CL35.Contig2_All  -  nr
CTGATAAATAATCTCTCACATCGAACCTCTCATCGCCTCCCCCAAATCAAACAAATTAGG
GTTAGGGTTCTCATCTCCGCCGCCAATCGACGATGACAGGCAAAGCGAAGCCGAAGAAGC
ACACGGCGAAGGAGCTAAAGGAGAAAGCCGATGCAGCGTTGACCAATAGAGGAGGAGGAA
AGGCGGGGCTCGCCGACAGGACCGGTAAGGAGAAAGGAGGTCACGCGAAGTACGAGTGTC
CTCACTGCAAGATCACGGCGCCGGATCTGAAGACGATGCAGATCCATCACGAATCGAAGC
ATCCCAAGCTGCCTTACGAGGAGCCGAAGAATCTCCACGAGGCTCTTGCTGCTCCTGAAT
CGTCCAAACCTAAACCTGGAATCAGAGGAAGCCTCAAGAAGTGATTTTCGTGTGGTGTTT
GTATTGAAAATTATGTAATAAAAAAAAGATGTCATCTTCAAGTTGTTGATGTGAGAATAT
TTATATAAAATTAAATGAGATGTCTGATTATGATGATATCTCTTGTAAACCTTTGTGTTT
CTAATTAAT
>CL35.Contig3_All  -  nr
CTGCTTTTTAAAATCGCATCGAACCTCTCGTCGCCACACCAAATCCATTCTCTCCCCCCC
CCAATCAAAATTAGGGTTAGGGTTCTCAATCCTCCTCCCCCTCTTTCAATCCCATCGTAG
CCGCCAATCGACGATGACAGGGAAGGCGAAGCCGAAGAAGCACACGGCGAAGGAGCTAAA
GGAGAAAGCCGATGCAGCGTTGACCAATAGAGGAGGAGGAAAGGCGGGGCTCGCCGACAG
GACCGGTAAGGAGAAAGGAGGTCACGCGAAGTACGAGTGTCCTCACTGCAAGATCACGGC
GCCGGATCTGAAGACGATGCAGATCCATCACGAATCGAAGCATCCCAAGCTGCCTTACGA
GGAGCCGAAGAATCTCCACGAGGCTCTTGCTGCTCCTGAATCGTCCAAACCTAAACCTGG
AATCAGAGGAAGCCTCAAGAAGTGATTTTCGTGTGGTGTTTGTATTGAAAATTATGTAAT
AAAAAAAAGATGTCATCTTCAAGTTGTTGATGTGAGAATATTTATATAAAATTAAATGAG
ATGTCTGATTATGATGATATCTCTTGTAAACCTTTGTGTTTCTAATTAATGGCTTATTGT
TTTCATTATCT
>CL36.Contig1_All  +  nr
AAGTAGGTAGAAAATAATCTTTGAAAAGCTTCTGTTTAAATCCTGTAGAAGAAGAAACTG
AAGTTAAAGAACCATATCTGGAATCAATTTCCTTCCATTTCTCATTAGGAAATTTACAGA
AGATGATGCTCTTCTTCTGCTTCTTCTTCATGATCATCTTTAGTGCATCTGCTTATGATC
CATTGGATCCTAATGGGAACATTACAATAAAGTGGGATATCATGTCCTGGACAGCAGATG
GCTACGTGGCTACGGTAACTATGAACAACTTCCAAATATACCGGCACATACAAAGCCCGG
GTTGGACACTAGGCTGGGCATGGGCAAAGAAAGAAGTGATTTGGTCAATGGTTGGTGCAC
AAGCAACAGAACAAGGAGACTGTTCCAAGTTCAAAGGAAACGTACCTCACTGCTGTAAGA
AAACACCGACCGTCGTTGACCTCTTGCCAGGTGTCCCTTACAATCAACAGATCTCAAACT
GTTGCAAAGGCGGTGTAGTTGGAGCTTGGGGTCAAGATCCTTCATCTGCTGTGTCACAGT
TTCAGGTTAGTGTTGGTGTGGCTGGTACTACAAACAAGACTGTTAAGCTTCCTAAGAACT
TCACGTTGCTTGGTCCTGGACCTGGTTACACTTGCGGTCCTGCCAAAATCGTGCCGTCTA
CTGTTTTTCTCACCACTGACAAAAGGAGGAAAACACAAGCTTTGATGACATGGAATGTTA
CCTGCACATACTCACAGTTTCTAGCGAGAAAGCATCCAAGTTGTTGCGTCTCCTTCTCTT
CTTTCTACAACGACACCATAACTCCTTGCCCTTCTTGTGCTTGTGGCTGCGAGAACAAAA
GGAGCTGCGTCAAGGCTGATTCTAAGATTCTAACGAAGAAAGGTCTCAACACACCGAGAA
AAGACAACGCTCCTTTGCTACAATGCACACACCACATGTGCCCGATCAGAGTTCACTGGC
ACGTTAAAACCAACTACAAAGACTATTGGCGTGTGAAGATAGCCATCACAAATTTCAATT
ACCGGATGAATCATACACTATGGACTTTAGCAGTTCAGCACCCGAATCTCAACAATGTCA
CTCAAGTTTTCAGCTTTGATTACAAATCAGTTGCTCCCTATGGATCCATAAATGACACTG
GAATGTTCTATGGAACTAAGTTCTACAATGATCTTTTAATGGAAGCGGGGCCTTCAGGGA
ATGTGCAATCAGAGGTTTTGCTACAGAAAGATCAAAAGACATTTACTTTCAAGCAAGGTT
GGGCTTTTCCGAGGAAAGTTTACTTTAATGGCGATGAATGTATGTTACCTCCACCAGATT
CATACCCTTTTCTACCAAACTCTGCACGAGGAAACTTAGCTTCTCTCTCGACGCTATCAC
TCACGATTCTTCTTCTTATGTTCATCTCAGTCTGGTGATTTGATGTGATCCTTCTGGGTT
TCAAAAAACAGGACCGGAAAATGTTTTGGTATGAGAAAATGTTTTGTAGATGTGTAAACT
TAATCACTGCCATTGATGTAATGGTTCTGTACTCTTGTGGGTTGGTCGAGATTCAAAGCT
TTTTTGCTTGTGTTATTACTCATGTGAAAGTGAAACGTTGACTGAGAATTAAGGGTATAA
TAGTCAAATAAGGATTTTAATTGGG
>CL36.Contig2_All  -  nr
CTTCAGACCAAAAAAGACTTATCAATAAAACTGTGAAAATCTTTTGTTTAAAATCCACAA
ACATATCAATTTTCATATTCCTGAAGAAGAAGAAGAAGAAACTGAGGTTAAAGAATTCTA
CCAATAACCAAAATTTTTACAGAAGATGAGGCTCTTATTATGCTTCTGCTTTTTCTTCAT
CATCATCTTTAGCACATCATCTGCTTATGATCCATTGGATCCTAATGGGAACATTACAAT
AAAATGGGACATCATGTCCTGGACAGCAGATGGTTATGTGGCAACTGTAACTATGAACAA
CTTCCAAATCTACCGGCACATACAAAACCCGGGTTGGACATTAGGCTGGGCATGGGCAAA
GAAAGAAGTGATTTGGTCAATGGTTGGTGCACAGACAACAGAACAAGGAGACTGTTCCAA
GTTCAAAGGGAATGTACCTCATTGCTGTAAGAAAATCCCTACAGTCGTTGATCTCTTGCC
AGGTGTTCCTTACAACCAACAGTTCTCAAACTGTTGCAAAGGTGGTGTGGTTGGAGCTTG
GGGTCAAGATCCATCATCTGCTGTATCACAGTTTCAAGTTAGTGTTGGTTTGGCTGGAAC
TACAAACAAGACTGTCAAGCTTCCTAAGAACTTCACATTGCTTGGTCCTGGGCCTGGTTA
CACTTGCGGTCCTGCCAAAATCGTGCCGTCTACTGTTTTTCTCACCACTGACAAAAGGAG
GAAAACACAAGCTTTGATGACATGGAATGTTACCTGCACATACTCACAGTTTCTAGCGAG
AAAGCATCCAAGTTGTTGCGTCTCCTTCTCTTCTTTCTACAACGACACCATAACTCCTTG
CCCTTCTTGTGCTTGTGGCTGCGAGAACAAAAGGAGCTGCGTCAAGGCTGATTCTAAGAT
TCTAACGAAGAAAGGTCTCAACACACCGAGAAAAGACAACGCTCCTTTGCTACAATGCAC
ACACCACATGTGCCCGATCAGAGTTCACTGGCACGTTAAAACCAACTACAAAGACTATTG
GCGTGTGAAGATAGCCATCACAAATTTCAATTACCGGATGAATCATACACTATGGACTTT
AGCAGTTCAGCACCCGAATCTCAACAATGTCACTCAAGTTTTCAGCTTTGATTACAAATC
AGTTGCTCCCTATGGATCCATAAATGACACTGGAATGTTCTATGGAACTAAGTTCTACAA
TGATCTTTTAATGGAAGCGGGGCCTTCAGGGAATGTGCAATCAGAGGTTTTGCTACAGAA
AGATCAAAAGACATTTACTTTCAAGCAAGGTTGGGCTTTTCCGAGGAAAGTTTACTTTAA
TGGCGATGAATGTATGTTACCTCCACCAGATTCATACCCTTTTCTACCAAACTCTGCACG
AGGAAACTTAGCTTCTCTCTCGACGCTATCACTCACGATTCTTCTTCTTATGTTCATCTC
AGTCTGGTGATTTGATGTGATCCTTCTGGGTTTCAAAAAACAGGACCGGAAAATGTTTTG
GTATGAGAAAATGTTTTGTAGATGTGTAAACTTAATCACTGCCATTGATGTAATGGTTCT
GTACTCTTGTGGGTTGGTCGAGATTCAAAGCTTTTTTGCTTGTGTTATTACTCATGTGAA
AGTGAAACGTTGACTGAGAATTAAGGGTATAATAGTCAAATAAGGATTTTAATTGGG
>CL37.Contig1_All  +  nr
GAGCACTATTTACATGATAAGAAAAAGAAGAAGAAAGGTGTGAAGGTTCCCTTTTGTTTG
CCTTGGTCAACAAGGTACAAGATCGCCTTAGGGATTGCAGATGCCATAGCCTATTTACAT
AACGGCACTGAGCAATGCGTAGTGCATAGAGACATCAAACCCTCCAACATTCTTCTTTCC
TCAAACAAAACCCCAAAGTTGTGTGATTTTGGGTTGGCGACTTGGACAGCTGCACCTTCG
GTTCCTTTCCTTTGTAAGACCGTGAAAGGAACTTTCGGTTATCTAGCTCCAGAGTATTTT
CAACACGGCAAGATATCAGACAAGACAGATGTGTACGCGTTTGGAGTCGTGTTGCTTGAG
TTAATAACGGGTCGAAAGCCAATTGAAGCAAGGAGACCATCTGGTGAAGAAAATTTGGTA
GTTTGGGCGAAACCATTGTTACGTAGAGGGATGGAGGCTATAGAGGAGTTGCTAGATCCA
AGGCTGACATGTACAAGAAAGAACTCGGTTGCAATGGAGCGTATGATCCAAGCAGCAGGA
GCATGTGTGACCGATGAGGAGTCGCGTAGACCTGGAATGAAAGAGATTATTTCGATTTTG
AAAGGAAGTGAAAGCAGGAGAGTAGAGCTAAGGACGTTTTCAACCAGGACAAAGTCAAAT
CTTTCGAGTTTAATGGACTGTTATCCGCAGTTGCAAC
>CL37.Contig2_All  +  nr
CTCCGACTTATAAACCTAAACATTGCTAAGAAAAACAAAATCGGAGAGAAAAATAAATAT
TCTCTTTCTCTTCCATCAAGCAAAGCTTCAAAGAATCAAACTTTTTCTGGGTAAATTGTG
CTCTTTTCTTGAGATCTGTTTACTTCGAAAAAGAGAATGGGTTTTTATGAAGGAGCGTCT
GTTCATCCACGAAACCCAGAAACAAATCTTCAGGGTAATTCCTTAAACACTCCCATTCTC
ACTTCTTCATCTTCTCCAGATCTCGCTGGAGACGCGAATGAGAAAGGACTGAAGACCCGT
TTGAAAAAGATGATCTTTGATCTGGGCCTCGCTTGTTTCCTCCCTCCTCCAGCTGGACCA
AGCTCAGTCGAAAACTCCGGAAACAATGGAAGCGGCGGAGAGAACAACAAGGCGTGGCTT
TTGGCGGAAACAGCTCCGGAAAACATAAACCATGACCCTCACTCTGTTCATTCTTCGTTT
AGATTCAGTCTCTGCTCACAAACTGAGCTTGAGAAGATGAAAGGAGAAGCACCGTCGTTG
TCTGCTTCGTCTTCTTGTCGGAACTTATCAGTCTCCAGTGGTTCCGCGACGGTTCTAATG
GTGAATCTGGAAAATGGAGTAAAGGAAACTGGGAAATCTACAGACGACTTGATGTGGACG
AGAGCTCGATCGCTGGAGAAGAGTATCTCTCCGGTAGCTAACACTTTGGTTCGCTTCAGC
TACGGCGAAATCGTCGCCGCCACTCGTAATTTCTCCAAAGGGAGAGTGTTGGGAAGAGGA
GCTTGTAGCTATGTGTTCAGGGGTAAAATCGGAATTTGGAAAACGGCTTTAGCGATCAAA
AGACTTGATAAAGAAGACAAAGAGTCTCCAAAATCTTTTTGTAGAGAGTTGATGATTGCA
AGCTCTCTTCATAGCTCAAACATTGTGCCTCTTCTTGGTTTCTGTATAGATCCTGAAGAA
GGTTTATTCTTGGTTTACAAGTATGTCTCAGGTGGTAGCCTTGAACACTATTTACACGAT
AAGAAGAAGAAGAAAGGCCTGAACGCCGCTTTTGGTTTGCCTTGGTCAGCAAGGTACAAG
GTAGCACTAGGGATCGCTGATGCTATTGCTTATTTGCATAATGGAACAGAGCAGTGTGTT
GTCCACAGAGACATCAAGCCCTCTAATATACTTCTTTCCTCGAAGAAGATACCAAAGTTG
TGTGATTTCGGGTTAGCTACTTGGACCGCTGCACCTTCTGTTCCTTTCCTTTGCAAGACC
GTGAAAGGCACATTCGGATATCTAGCTCCAGAGTATTTCCAACATGGTAAGATATCTGAC
AAGACCGATGTTTACGCCTTTGGTGTTGTGTTGCTTGAGCTGATAACCGGTAGGAAACCA
ATCGAACCAAGAAGATCATCCGGTGAAGGAAATTTAGTTGTTTGGGCGAAACCGTTGTTG
GATAGAGGGATGGAAGCTATAGAAGAGCTAATTGATCCGAGATTGAGATGCACAAGAAAA
AACTCGGTTTACATGGAGCGGATGATCCGTGCTGCAGCGGCATGTTTGATCAATGAAGAG
TCCCGAAGACCTGGTATGGAAGAGATAGTCACAATCTTGAAAGGTGGAGAAGGAGGAATA
GAGACGAGAACATACTCAAGCAGGAAAAATAATACAAGTCTTTCGGGTATGATTGACTCT
TATACACAGTTGCAACAGACCAAATCCGAGATGAAATGTCATCTTGATCTTGCGATGCTT
GGAGTTACTGATTTTGAAGACGATGGTCATTTGTATGAACGGTAAAATCATTTGAAAGGA
ATGGATAAAAAGTGTGTAAATAGGTAATTAATGGAAAGTTTGGAACTAATCAGTGAATTT
GCCATGCATTTCGTTTTTTTTTTGGTTTCCACTGGAGAAAAC
>CL37.Contig3_All  -  nr
AAAAAAAACAAATATATTCTCTTTCTCTTCCATCGAGCAAATGGGGCTAAAAAGAATCAA
ACATTTTCAGTAGAGAGAATCAATTTTCTGGGTAATTGTGCTCTCTTTCTTTTGAAACCT
GTAATGGGTTTTTATGAAGGAGCGTCTGTTCATCCACGAAGCTCAGAAACAAATCTCCAT
GGCAATTCTGTTAATATCCCCAGTCTCACTTCTTTACCTTCTCTGGATCTCGACGGTGAT
TACAATGAGAAAGGAATCAAAAACCGTTTGAAAAAGTTGATCATTGATATGGGTTTTGCT
TGTTTCTTTCCTTCTCCTGCTGAATCCAGCTCAATCGAGAACTTCGGTAGCAATGGAGGC
GGCGGAGAGAACAACAAGGCGTGGCTTTTGGCGGAGACTGCTCCGGAGAACTTGAACCCT
GATCCTCACTCTGTTCATTCCTCGTTTAGATTCAGTCTCTGCTCACAAACTGAGCTTGAG
AAGATGAAAGGAGAAGAGCCTTCGCTTTCTGCTTCGTCGTCTTGTCGGAATCTATCAGTA
TCCGGTGGCTCTACAACTGTTCTGATGGTGAATCTTGAGAATGGAGTTAAGGAAACTACA
GACGACTTGAGGTGGACGAGAGCTCCATCTCTGGAGAAGAGCATTTCTCCGGTGGTTAAT
ACTCTGGTTCGGTTCAGCTACGGCGAAATCGTTGCCGCCACGTGTAACTTCTCCAAAGGG
AGAGTGTTGGGAAGAGGAGCTTGTAGCTATGTGTTCAGGGGTAAAATCGGAATTTGGAGA
ACGGCTTTAGCTATCAAGAGACTTGATAAAGAAGACAAAGAGTCTCCAAAATCTTTTTGC
AGAGAGTTGATGATTGCAAGCTCTCTTCATAGCTCAAACATAGTGCCTCTTCTTGGTTTC
TGTATCGACCCAGAAGAAGGTCTATTCTTGGTTTACAAGTATGTCTCTGGTGGTAGCCTG
GAACACTATTTACACGATAAGAAGAAGAAGAAAGGCCTGAACGCCGCTTTTGGTTTGCCT
TGGTCAGCAAGGTACAAGGTAGCACTAGGGATCGCTGATGCTATTGCTTATTTGCATAAT
GGAACAGAGCAATGTGTTGTTCACAGAGACATCAAACCCTCCAATATTCTTCTTTCCTCA
AAGAAAATACCAAAGTTATGTGATTTCGGGTTAGCTACTTGGACCGCTGCACCTTCTGTT
CCTTTCCTTTGCAAGACCGTGAAAGGCACATTCGGATATCTAGCTCCAGAGTATTTCCAA
CATGGTAAGATATCTGACAAGACCGATGTTTACGCCTTTGGTGTTGTGTTGCTTGAGCTG
ATAACCGGTAGGAAACCAATCGAACCAAGAAGATCATCCGGTGAAGGAAATTTAGTTGTT
TGGGCGAAACCGTTGTTGGATAGAGGGATGGAAGCTATAGAAGAGCTAATTGATCCGAGA
TTGAGATGCACAAGAAAAAACTCGGTTTACATGGAGCGGATGATCCGTGCTGCAGCGGCA
TGTTTGATCAATGAAGAGTCCCGAAGACCTGGTATGGAAGAGATAGTCACAATCTTGAAA
GGTGGAGAAGGAGGAATAGAGACAAGAACATACTCAAGCAGGAAAAATAATACAAGTCTT
TCGGGTATGATTGACTCTTATACACAGTTGCAACAGACCAAAGCCGAGATGAAATGTCAT
CTTGATCTTGCGATGCTTGGAGTTACTGATTTTGAAGACGATGGTCATTTGTATGAACGG
TAAAATCATTTGAAAGGAATGGATAAAAAGTGTGTAAATAGGTAATTAATGGAAAGTTTG
GAACTAATCAGTGAATTTGCCATGCATTTCGTTTTTTTTTTGGTTTCCA
>CL39.Contig1_All  -  nr
CTTTATTCCAAATCCAAATTTTAGCGAAGAAACTAAGAGATGGAGAGAAAATCTGAGAAT
GCTATTGCTAATCGCATCTACGATGAATTCGATCCAATCTTTAATTGGAAAACTGAACAA
GGCTTCGAAACTCTCACTATTTATCTTCCAGGGTTTAGGAAAGAGCAACTTAAAGTGCAA
GTAACCACAACGAGGAAGGTGAGAGTGATGGGAGAACGTCCAGCAGGAGCCAACAAATGG
ATCCGTTTCCGCAAGGAGTTTCCTATTCAAGCAAACATTGATGTTGACTCCATTGGTGCT
AAATTTGAAGGCGCAAATCTTGTTGTCAAGCTCCCTAGACTACCAATGGGCAAACAAACT
TCTCCGATAGCAAAACCTCCTCTGGTTCCTAGGGAAACCCAGAAGGTACAGCCTACAAAA
GAAAAAGAAGCTGGACTAGAGAAACATGCAGAGAAGGCTCAATTGCCAAAACCATCAAGA
GAGGAAGAGACCAGGCGGGCTGAGAAAGAGAAAGCTCTTAAAGAAACAGAGAAGGAAAAC
GTTTGTGATGGAGTTAAGAAAGATTATAGAAGTAAAGTGAATGCATACAAGGAGAATCTT
GGAGGATATCTGGCCTTGATGAAGAATAACCAGAGAGCAATAACACTTGGTATGGTTGCT
CCGGCGGCCGCGGTTCTGTTGCTGTCGCTTGGATTCTATGCTGGTCAAATGTTTACTTCT
TAACATTAACGTTGCATATATATATATGAAATCATATTAATAAACGAAAACAAAGGAACA
CATTTTGTTCAGTATAATAAGAAAATTATGTTATGACTTAATAAATACTTTTCAATAAAT
AGATTGTCCAAAAAAACAAAAC
>CL39.Contig2_All  +  nr
ACTTAATATCCTTACCCAATTCCAAATCCCAAATACAAACCAAGAAATTCAGAAATGGAG
AGAAAAGCTGATCATGCTACTGCCAACCGCATCTACGATGAATTCGATCCAGTCTTTAAT
TGGAAAAGTGAACAAGGATTCGAAATTCTCACAATTAACCTTCCAGGGTTTAGGAAAGAG
CAACTTAAAGTGCAAGTAACCTCAACGAGTAAGGTAAGAGTGATGGGAGAACGTCATGCA
GGAGCCAACAGATGGATCCGTCTCCGCAAGGAGTTCCCTATTCCACCAAACATTAATGTT
GACTCCATTGCTGCCATATTTGAAGGCACAAATCTTGTTGTAAAGCTCCCTAGACTAGAG
CCAAAGGGGCAACAAACTTCTCCCATTGGTACAACCGCAAGACCTCCCCCGGTTCATAAG
GAAACCGAGAAGGTTCAACCACCGAAGCCAACAAAAGCAGAACTAGAGAAACATGCAGAG
AAAGCTCAATTGCCAAAGCCATCTGGAGAGGAAGACAAGAAAGAAGAAGCTCTTAAGGCT
GAAGAGAAGGGAAACGTTTGTGATGGAGTTAAGCAAGATTATAGAAGTAAAATGAATGCA
TACAAGGAGAATCTTGGAGGGTATATGGCAATGATGAAGAATAATCAGAGAGAAATCACA
GTTGGTATGGTTGCTCC
>CL40.Contig1_All  -  nr
CTTCTTCTTCTTTCTCTGCACTGTTCTTTCTTTTCCATTTCTATCTCTCTTAGGATCTTT
TCGTCCTAAGGTCCACCTGAATTGTGTCGGTACTTGATTTCAAAATGGCTGCTACATATA
AGCCTAAGAACATTCTCATTACTGGAGCTGCTGGATTCATTGCTTCTCATGTGGCCAACA
GACTCATCCGTAGCTACCCAGATTACAAGATCGTTGTCTTGGACAAGCTTGATTACTGTT
CAGATCTCAAGAATCTCAACCCTTCGAATTCTTCTCCAAACTTCAAATTTGTCAAAGGAG
ATATCGCTAGTGATGACCTCGTTAGCTACCTTCTCATCACTGAAAACATCGATACCATCA
TGCACTTTGCTGCTCAGACCCATGTTGATAACTCCTTCGGTAACAGCTTTGAGTTTACCA
AGAACAATATTTATGGTACTCATGTGCTTCTTGAAGCCTGCAAAGTAACTGGACAGATCA
GGAGGTTTATCCATGTGAGTACCGATGAAGTCTATGGCGAAACAGATGAAGATGCTGCTG
TTGGTAACCATGAAGCTTCTCAGCTTTTACCGACGAAT
>CL40.Contig2_All  -  nr
CTGACTTTTCTTTCCATTTGAAGACCCCTTTGAATTTATTCCTTCTTGCTCCTCTCAGAT
CCTCCTCAAGTTTCTACGGCTTTGCTCATTTCCTAATCCTGACAGAATCAGAGGAAACTC
ATGGCTTCATACACTCCCAAGAACATTCTAATCACCGGAGCCGCCGGTTTCATCGCCTCA
CACGTCGCCAACAGACTCATCAGGACCTACCCTGACTACAAGATCGTCGTCCTCGACAAG
CTTGACTACTGCTCCAACCTCAAGAACCTCAACCCCTCGAAGCAATCTCCCAATTTCAAG
TTCGTCAAGGGCGATATCGCTAGTGCCGATCTCGTCAACTACCTTCTCATCACTGAAGGC
ATCGACACCATCATGCATTTCGCCGCTCAGACTCACGTCGACAACTCGTTCGGGAACAGT
TTCGAGTTCACCAAGAACAATATCTATGGAACGCATGTACTCTTGGAGGCTTGTAAAGTG
ACTGGACAGATCAGGAGGTTTATTCATGTGAGTACAGATGAGGTTTATGGTGAGACTGAT
GAGGATGCTGTTGTTGGTAATCATGAGGCTTCTCAGCTTTTACCGACGAATCCTTACTCT
GCTACGAAGGCTGGAGCTGAGATGCTTGTTATGGCGTATGGTAGATCGTATGGGCTTCCT
GTTATAACTACGCGTGGGAATAATGTTTATGGACCTAACCAGTTTCCCGAGAAGCTGATT
CCTAAGTTTATTTTGTTGGCGATGAGAGGGAAAGTTCTTCCTATTCATGGTGATGGGACG
AATGTTCGTAGCTATCTTTATTGTGAAGATGTTGCTGAGGCGTTTGAGGTTATTCTTCAC
AAGGGTGAAGTGGGACATGTTTACAATATTGGTACAAAGAAAGAGAGGAGGGTGAATGAT
GTTGCTCAAGATATCTGCAAACTCTTCAACATGGACCCTGAGGCAAACATCAAGTTTGTG
GAGAACAGACCTTTTAACGACCAGAGGTACTTCCTCGATGATGAGAAGCTTAAGATTTTG
GGATGGTCAGAGAGGACTACTTGGGAAGAAGGGTTGAAGAAGACAATGGAATGGTACACG
CAGAACCCGGATTGGTGGGGTGATGTTTCTGGAGCATTGCTTCCCCACCCGAGGATGCTG
GTGATGCCTGGTGGGAGACACTTTGATGGGTCTGAAGAGAGCTCTGGAGCAGTTGCTTTA
TCTGGGAACTCAAGCCAGAGCCAGATGGTGGTTCCGACACCCAGAAGCAGTGGCTCCACT
CAGAACCCTTCACTGAAATTCTTGATATATGGTAAGACAGGATGGATTGGGGGTTTGCTT
GGGCAGATTTGTGAGAAGCAGGGGATTGCTTTTGAGTATGGCCAAGGGCGGCTTGAGGAT
CGATCATCCCTCTTGCAAGATATTCTGAATGTTAAGCCTACCCATGTCTTCAATGCTGCT
GGTGTGACAGGGAGACCCAATGTTGACTGGTGCGAGTCTCACAAAACAGAGACAATCCGT
GCCAATGTTGCAGGCACTTTGACTCTGGCTGATGTCTGCAGAGAGCACAGCCTCCTGTTG
ATGAACTTTGCTACTGGTTGTATATTCGAGTATGATGAAAACCATCCGCAAGGTTCAGGC
ATTGGCTTCAAAGAAGAAGACACACCTAACTTCACTGGTTCTTTCTACTCAAAAACCAAA
GCCATGGTTGAGGAGCTGCTTAAGGAGTTCGATAACGTATGCACTCTAAGGGTTAGGATG
CCGATTTCCTCTGATCTAAACAACCCGAGAAACTTCATCACCAAGATTTCCCGGTACAGC
AAAGTAGTGAACATCCCAAACAGCATGACCGTGCTGGACGAGCTTCTTCCAATCTCAATA
GAGATGGCGAAAAGAAACCTGAAAGGGATTTGGAACTTCACCAACCCTGGTGTTGTGAGT
CACAATGAGGTCCTAGAGATGTACAGAGACTACATCGACTCAGATTTCAAATGGGCGAAC
TTCACACTAGAGGAGCAAGCCAAAGTCATTGTGGCTCCTAGAAGCAACAACGAGTTGGAC
GCATCTAAGCTCAAGAAAGAGTTCCCTGAATTACTCTCAATCAAGGAGTCTCTGATCAAA
TATGCATTTGAGCCCAACAAGAGAACTTGAGGTAATATAACTTATCTCAGTTTTGTTCAA
ACTGGTTTGTGATTAGTTTCTCCCCTGAGTCGTAAACCAAAGGCAACTAGCTTTGCCTTT
AGGTTTATCCATTAAGGGGATATGTCTAGTTTGGATTCTTATATGTTATTGTTTTGTTGG
TATTGTGTGCTTGTTCCACATTTGATAGATAAAAACTTGATTTCTGTATTATTTGATGAT
ATTAATACAAACGGTTAAATCCAGGACCTAGATTTATG
>CL40.Contig3_All  +  nr
CATTCTCATTACCGGAGCTGCTGGGTTCATTGCTTCTCATGTTGCCAACAGACTAATCCG
TAGCTATCCGGATTACAAGATCGTTGTCTTGGACAAGCTTGATTACTGCTCAGATCTGAA
GAACCTCGATCCTTCGTTTTCTTCTCCAAACTTCAAGTTCGTTAAAGGAGATATCGCTAG
TGATGACCTCGTTAACTATCTTCTCATCACTGAAAACATCGATACGATCATGCACTTTGC
TGCTCAAACTCATGTGGATAACTCCTTTGGTAATAGCTTCGAGTTTACCAAGAACAATAT
TTATGGAACTCATGTTCTTCTTGAAGCCTGCAAAGTAACAGGACAGATCAAGAGGTTTAT
CCATGTGAGCACCGATGAAGTCTATGGAGAAACCGATGAAGATGCTGCTGTTGGAAACCA
TGAAGCTTCTCAGCTTTTACCCACGAATCCATACTCAGCTACTAAGGCTGGTGCTGAGAT
GCTGGTGATGGCTTATGGTAGATCATATGGTTTACCGGTTATTACAACTCGTGGGAACAA
TGTCTATGGGCCTAACCAGTTTCCTGAGAAAATGATTCCTAAGTTCATGTTGTTGGCTAT
GAGTGGGAAGCCGCTTCCCATCCATGGAGATGGATCTAACGTCAGGAGTTACTTATACTG
TGAAGACGTCGCTGAAGCCTTTGAAGTTGTTCTTCACAAAGGAGAAGTCGGTCATGTCTA
CAATATTGGAACAAAGAGAGAAAGAAGAGTGATTGATGTGGCGAGAGACATCTGCAAACT
CTTAGGGAAAGATCCCGAATCAAGCATTCAGTATGTGGAGAATCGACCCTTTAACGACCA
AAGGTACTTCCTCGATGATCAGAAGCTGAAGAATTTGGGATGGTCAGAGCGAACGGGGTG
GGAAGATGGATTGAAGAAGACAATGGAATGGTAC
>CL40.Contig4_All  -  nr
GAGGAGTCTTCCTGGAGTCTGTTGGTGTTTTGATCGTCAAAAAAAGATCCGAAAATTCTC
AAGAGAGGAAAGTTGGTTTCTTTTTGTGTCTCGATGGCTCCGTACACACCCAAGAACATT
CTCATTACCGGAGCTGCTGGTTTCATTGCATCCCATGTCGCAAACAGACTCATACGGAGC
TACCCTCATTACAAGATCGTTGTCCTCGACAAACTCGACTACTGTTCCAATCTCAAGAAC
CTCAACCCTTCTAAACACTCACCCAACTTCAAGTTCGTGAAAGGTGACATCGCAAGTGCT
GATCTTGTCAACCATCTCCTTATTACTGAAGGTATTGACACCATCATGCACTTCGCTGCT
CAGACGCATGTTGATAACTCGTTTGGTAATAGTTTCGAGTTTACTAAGAATAACATCTAT
GGAACTCATGTGCTTCTTGAGGCGTGTAAGGTTACTGGTCAGATACGGAGGTTTATTCAT
GTGAGTACTGATGAAGTTTATGGTGAGACTGATGAGGATGCTCTTGTTGGTAACCATGAG
GCTTCTCAGCTTCTTCCGACCAATCCTTACTCTGCTACCAAGGCTGGTGCTGAGATGCTT
GTGATGGCTTATGGGAGATCTTACGGGTTGCCTGTTATTACCACGCGTGGGAATAACGTG
TATGGACCGAATCAGTTTCCTGAGAAGTTGATTCCTAAGTTCATTTTGCTGGCGATGAGA
GGGAAGGTTCTTCCTATTCATGGAGATGGATCGAATGTTAGGAGCTACCTTTACTGTGAA
GACGTTGCTGAGGCGTTTGAAGTGATTCTCCACAAGGGTGAGGTTGGTCATGTTTATAAC
ATTGGGACCAAGAAGGAGAGGAGAGTGAATGATGTTGCTAGAGATGTCTGCGAACTCTTC
GGCATGGACCCTGAGGCGAGTATCAAGTTTGTTGAGAACAGGCCTTTTAATGATCAAAGG
TACTTCCTTGACGATGAGAAGCTCAAGAAGTTGGGGTGGTCTGAGAGGACCACGTGGGAA
GAAGGGTTGAAGAAAACTATGGAGTGGTACACACAGAACCCTGAGTGGTGGGGTGATGTC
TCTGGAGCATTGCTTCCTCATCCAAGGATGCTGATGATGCCTGGTGGGCGACATTTTGAT
GGATCAGAGGAATGTTCTTTGGCGGCTTCGATATCTGAGAAGCCAAGTCAGAGCCATATG
GTGGTTCCAAGCCCAAGGAGCAGCACACCGCAGAAGCCTTCTCTTAAGTTCTTGATATAC
GGAAAGACGGGATGGATCGGTGGTCTGCTTGGGAAGCTATGTGAGAAGCAAGGGATTGCT
TATGAGTATGGGAAAGGAAGGTTGGAGGATCGTTCATCTCTTTTGCAGGATGTTCTGAGT
GTTAAGCCAACTCATGTTTTCAATTCAGCTGGTGTGACTGGGAGACCTAATGTTGACTGG
TGTGAGTCTCACAAGACCGAGACTATCCGTGCCAATGTAGCTGGGACTTTGACTCTAGCT
GATGTCTGCAGAGAGCATGGCCTCCTGATGATGAACTTCGCCACTGGTTGTATATTTGAA
TATGATGACAAGCATACTGAAGGTTCAGGTATTGGCTTCAAGGAGGAAGACACTCCCAAC
TTCACTGGCTCCTTCTACTCAAAAACCAAAGCCATGGTCGAGGAGCTGCTGAAGGAGTTT
GACAACGTATGCACATTGAGAGTAAGGATGCCTATTTCTTCAGATCTAAACAACCCACGC
AACTTCATCACCAAGATCTCAAGGTACAACAAAGTAGTGAACATCCCAAACAGCATGACT
GTGTTGGACGAGCTACTACCAATCTCCATCGAGATGGCAAAGAGAAACTTAAAAGGGATC
TGGAACTTCACAAACCCAGGTGTGGTGAGTCACAACGAGATCCTAGAGATGTACAGAGAC
TACATTAACCCTGACTTCAAATGGGCAAACTTCACGTTAGAGGAGCAAGCTAAAGTGATT
GTAGCTCCAAGAAGCAACAACGAGATGGATGCTTCTAAGCTCAAGAAAGAGTTCCCTGAG
CTACTCTCCATCAAGGAGTCTTTGATCAAGTATGCATTCCAGCCAAACAAGAAGACTTGA
AAGAAAGAGAAGAAATGGTCGTGATTCTTCATTAGATTAATCACTAATATCTACTATATG
TTTTGTTTATTGTTCTTGTTATATTGTTTAATCACCCCCCCCCC
>CL40.Contig5_All  +  nr
GAAGAAGACAATGGAATGGTACACTCAGAACCCTGGGTGGTGGGGTGATGTCTCTGGAGC
TTTGCTTCCTCATCCAAGGATGCTTATGATGCCCGGTGGAAGACTTTCTGATGTTTCTGA
TGAGAAGAAAGACGCGTCGAGCAACACCGTACAGACATTTAAAGTTGTAACACCTAACAA
CAAGACTTGTGGTCCTAACGACAAAGCCTCGTTGAAGTTTCTGATCTATGGTAAGACTGG
TTGGATCGGTGGTCTTCTAGGGAAACTATGTGAGAAGCAAGGGATCACATATGAGTATGG
GAGAGGACGTTTAGAGGACAGAGCTTCTCTCGTTGCTGATATTCGTAGCATCAAGCCGAC
ACATGTGTTTAATGCTGCTGGTTTAACTGGGAGACCTAACGTTGACTGGTGTGAATCTCA
CAAACCCGAGACCATTCGTGTCAATGTCGCTGGTACTTTGACTCTAGCAGATGTTTGCAG
AGAGAATGGTCTCTTGATGATGAATTTCGCCACCGGTTGCATCTTTGAGTATGACGCTGC
ACATCCTGAGGGTTCAGGTATAGGTTTCAAGGAAGAAGACAAGCCTAACTTCACCGGTTC
TTTCTACTCTAAGACCAAAGCCATGGTTGAGGAGCTCTTGAGAGAGTTTGACAATGTATG
TACCTTGAGAGTGCGGATGCCCATCTCATCAGACCTAAACAACCCACGAAACTTCATCAC
CAAGATTTCGCGCTACAACAAAGTGGTGAACATCCCGAACAGTATGACCATACTGGACGA
GCTTCTACCAATCTCCATCGAGATGGCGAAGAGAAACCTAAGAGGGATATGGAACTTCAC
CAACCCAGGGGTGGTGAGCCACAACGAGATACTCGAGATGTACAAGAGTTACATTGAGCC
AGGATTTAAATGGTCCAACTTCACAGTGGAAGAACAAGCAAAGGTCATTGTTGCTCCGCG
AAGCAACAATGAAATGGATGGTGCTAAACTAAGCAAGGAGTTCCCAGAGATGTTACCCAT
TAAAGAGGCACTGATCAAATACGTCTTCGAACCAAACAAGAGAACCTGAGCCCTCAATGA
ACAACACACAAGATGCCACAAGTGCTTATCTATAACTGTTTTTTTTTTTTTACCTTTTCG
TTTTACTAAAATGTCTTTTTATGTTTGTTCGTCATCTTACATCCTTGTAGGTAGTTTCAC
TATATTGATTCTACTAAAGTATGATTTATCATTATTATTTAT
>CL40.Contig6_All  +  nr
CTTCCTGGAGTCTGTTGGTGTTTTGATCGTCAAAAAAAGATCCGAAAATTCTCAAGAGAG
GAAAGTTGGTTTCTTTTTGTGTCTCGATGGCTCCGTACACACCCAAGAACATTCTCATTA
CCGGAGCTGCTGGTTTCATTGCATCCCATGTCGCAAACAGACTCATACGGAGCTACCCTC
ATTACAAGATCGTTGTCCTCGACAAACTCGACTACTGTTCCAATCTCAAGAACCTCAACC
CTTCTAAACACTCACCCAACTTCAAGTTCGTGAAAGGTGACATCGCAAGTGCTGATCTTG
TCAACCATCTCCTTATTACTGAAGGTATTGACACCATCATGCACTTCGCTGCTCAGACGC
ATGTTGATAACTCGTTTGGTAATAGTTTCGAGTTTACTAAGAATAACATCTATGGAACTC
ATGTGCTTCTTGAGGCGTGTAAGGTTACTGGTCAGATACGGAGGTTTATTCATGTGAGTA
CTGATGAAGTTTATGGTGAGACTGATGAGGATGCTCTTGTTGGTAACCATGAGGCTTCTC
AGCTTCTTCCGACCAATCCTTACTCTGCTACCAAGGCTGGTGCTGAGATGCTTGTGATGG
CTTATGGGAGATCTTACGGGTTGCCTGTTATTACCACGCGTGGGAATAACGTGTATGGAC
CGAATCAGTTTCCTGAGAAGTTGATTCCTAAGTTCATTTTGCTGGCGATGAGAGGGAAGG
TTCTTCCTATTCATGGAGATGGATCGAATGTTAGGAGCTACCTTTACTGTGAAGACGTTG
CTGAGGCGTTTGAAGTGATTCTCCACAAGGGTGAGGTTGGTCATGTTTATAACATTGGGA
CCAAGAAGGAGAGGAGAGTGAATGATGTTGCTAGAGATGTCTGCGAACTCTTCGGCATGG
ACCCTGAGGCGAGTATCAAGTTTGTTGAGAACAGGCCTTTTAATGATCAAAGGTACTTCC
TTGACGATGAGAAGCTCAAGAAGTTGGGGTGGTCTGAGAGGACCACGTGGGAAGAAGGGT
TGAAGAAAACTATGGAGTGGTACACACAGAACCCTGAGTGGTGGGGTGATGTCTCTGGAG
CATTGCTTCCTCATCCAAGGATGCTGATGATGCCTGGTGGGCGACATTTTGATGGATCAG
AGGAATGTTCTTTGGCGGCTTCGATATCTGAGAAGCCAAGTCAGAGCCATATGGTGGTTC
CAAGCCCAAGGAGCAGCACACCGCAGAAGCCTTCTCTTAAGTTCTTGATATACGGAAAGA
CGGGATGGATCGGTGGTCTGCTTGGGAAGCTATGTGAGAAGCAAGGGATTGCTTATGAGT
ATGGGAAAGGAAGGTTGGAGGATAGAGCTTCTCTCGTGGCGGATATTCGTAGTATCAAAC
CTACTCATGTCTTTAACGCTGCTGGTTTAACTGGGAGACCTAACGTTGACTGGTGTGAAT
CTCACAAACCAGAGACTATTCGTGTCAATGTCGCTGGTACTTTGACTCTAGCAGATGTTT
GCAGAGAGAATGGTCTCTTGATGATGAATTTCGCCACCGGTTGCATCTTTGAGTATGACG
CTGCACATCCTGAGGGTTCAGGTATAGGTTTCAAGGAAGAAGACAAGCCTAACTTCACCG
GTTCTTTCTACTCTAAGACCAAAGCCATGGTTGAGGAGCTCTTGAGAGAGTTTGACAATG
TATGTACCTTGAGAGTGCGGATGCCCATCTCATCAGACCTAAACAACCCACGAAACTTCA
TCACCAAGATTTCGCGCTACAACAAAGTGGTGAACATCCCGAACAGTATGACCATACTGG
ACGAGCTTCTTCCAATCTCCATCGAGATGGCGAAGAGAAACCTAAGAGGGATATGGAACT
TCACCAACCCTGGGGTGGTGAGTCACAACGAGATACTGGAGATGTACAAGAGTTACATCG
AGCCAGGTTTTAAATGGTCCAACTTCACAGTGGAAGAACAAGCAAAGGTCATCGTTGCTC
CTCGAAGCAACAATGAAATGGATGGGTCTAAACTAAGCAAGGAGTTCCCAGAGATGTTAC
CCATTAAAGAGGCACTGATCAAATACGTCTTCGAACCAAACAAGAGAACCTGAGCCCTCA
ATGAACAACACACAAGATGCCACAAGTGCTTATCTATAACTGTTTTTTTTTTTTTACCTT
TTCGTTTTACTAAAATGTCTTTTTATGTTTGCTCGTCATCTTACATCCTTGTAGGTAGTT
TCACTATATTGATTCTACTAAAGTATGATTTATCAACTATTATTTAT
>CL40.Contig7_All  +  nr
CACCGTTAGATCCTTTCCCTTCCCTCTCTTTCTTCGTCTTCGTCTTTGGCTTCACTCTTA
TTATATTCCATCTCTCTACACATCTCCAGATCTTCTTCAAGTTTAGGTTGATCTTCATCG
ATATTATATAATTTCACATCAGAATGGCAACGTATAAGCCCAAGAACATTCTCATTACCG
GAGCTGCTGGTTTCATTGCATCCCATGTCGCAAACAGACTCATACGGAGCTACCCTCATT
ACAAGATCGTTGTCCTCGACAAACTCGACTACTGTTCCAATCTCAAGAACCTCAACCCTT
CTAAACACTCACCCAACTTCAAGTTCGTGAAAGGTGACATCGCAAGTGCTGATCTTGTCA
ACCATCTCCTTATTACTGAAGGTATTGACACCATCATGCACTTCGCTGCGCAGACTCACG
TTGACAACTCTTTTGGTAATAGCTTTGAGTTCACCAAGAACAATATTTACGGTACTCATG
TGCTTCTGGAAGCTTGTAAAGTCACTGGGCAGATCAGGAGGTTTATTCATGTTAGTACTG
ATGAGGTTTATGGAGAGACTGATGAGGATGCTTCCGTGGGGAATCACGAGGCTTCTCAGT
TGCTTCCTACGAATCCTTATTCCGCTACTAAGGCTGGAGCTGAGATGCTTGTGATGGCGT
ATGGGAGATCTTATGGGTTGCCGGTTATAACTACCCGTGGGAATAATGTTTATGGTCCTA
ACCAGTTTCCTGAGAAGTTGATTCCTAAGTTCATCTTGTTGGCTATGAGTGGGAAACCAC
TCCCAATCCATGGAGATGGGTCTAATGTTAGGAGTTATCTATACTGTGAAGATGTTGCTG
AGGCCTTTGAGGTTGTTTTGCACAAAGGGGAAGTTAACCATGTGTACAATATTGGGACAA
CGAAAGAAAGGAGAGTGATTGATGTGGCCAACGACATTTCCAAGCTCTTTGGAATAAACC
CTGACTCCACCATTCAGTATGTGGAGAATCGGCCTTTTAATGACCAGAGGTACTTCCTCG
ATGACCAGAAGCTGAAGAAACTGGGATGGGCTGAACGAACCACTTGGGAAGAAGGACTGA
AGAAGACGATGGAATGGTACACTGCGAATCCTGAGTGGTGGGGAGATGTTTCTGGAGCTC
TGCTTCCTCATCCACGGATGCTGATGATGCCTGGTGATAGACTCTCTGATAGTGGTGACG
AGCACAAGGATGCAAATGGTAATCAGACATTCACGGTGGTTACTCCCACCAAGACTGGTA
GCTCTGGAGACAAGACGTCCTTGAAGTTCCTCATCTATGGCAAGACTGGGTGGCTCGGTG
GTCTTCTAGGAAAACTCTGTGAGAAGCAAGGGATTCCATACGAGTATGGGAAAGGGAGAC
TAGAGGACAGAGCTTCTCTTGTGGCGGATATTCGCAGAGTCAAACCTACTCATGTCTTCA
ATGCAGCCGGTTTAACGGGCAGACCCAATGTAGACTGGTGTGAGTCTCACAAAACAGAGA
CCATCCGAGTCAACGTGGCTGGTACTTTGACTCTGGCAGATGTTTGCAGAGAGAATGGTC
TGTTGATGATGAACTTTGCCACCGGTTGTATATTTGAGTACGACGCTGCACATCCAGAAG
GTTCAGGGATTGGCTTCAAGGAAGAAGACAAACCGAATTTCACCGGTTCCTTCTACTCAA
AAACAAAGGCAATGGTGGAAGAGCTTCTAAGAGAATTTGACAACGTATGCACCTTGAGAG
TGAGGATGCCAATCTCATCCGATTTGAACAACCCACGAAACTTCATCACAAAGATCTCGC
GTTACAACAAAGTGGTGAACATCCCAAACAGCATGACCATACTAGACGAGCTTTTACCAA
TCTCAATCGAGATGGCAAAGAGGAACCTGAGGGGAGTATGGAACTTCACCAATCCAGGAG
TGGTGAGCCACAACGAGATACTAGAGATGTACAAGAGTTACATCGAGCCGGGTTTCAAAT
GGTCCAACTTCACTTTGGAGGAACAGGCTAAGGTCATTGTTGCAGCACGTAGTAACAACG
AGATGGATGGTGCCAAGCTCAGCAAGGAGTTTCCAGAGTTGCTTTCCATCAAAGATTCGT
TGATCAAATACGTCTTCGGACCCAACAAGAGAACGTAAACGCGTCGTTAACAGTACACAC
TTCCTCTTTCTTTGTTCATTGTTATATTATCCTGAAGGTAGTTCACTATAATGATTCTAC
TACATTTGATTTATCATGTAATTCTTTACTCTCCTTTTTCTTTGCACTCTACGACGAAAC
ACATGTTTGTTTACATTAATATTATTACAG
>CL41.Contig1_All  -  nr
AGATGTGGAGATCAAAGCTTCTGCTGAAAAGTTCCATCACATGTTCGCAGGAAGACTATA
CCATTTGCCCAAAGCAACTCCAGACAAGATCCAGAACTGTGAGCTACAGGAAGGCGACTG
GGGAAAAGCCGGTTCAGTGGTCATATGGAGCTATGTTCATGATGGAGTGGCAACAGTAAC
CAAGGATAGGGTCGAGGCGGTGGACCCCGAGAAGAACCTGATCACGTTCAGGGTTATAGA
AG
>CL41.Contig2_All  -  nr
ATTTCCTCTACAAATAGAGACTAAAGAGCTCACAAGGGAACTCACCCCCTTTTTAACACC
CTATTTTCACCTTCTCAAGATAAGAAGATCAGAAGGAGAAAGAATGGTTGAGTCGGAGGC
ATCTACTTTGGTCGGGAAGCTTGAGACAGAAGTGGAGATCAAAGCTTCTGCCGGAAAGTT
TCATCACATGTTCGCGGGGAGACCACACCATGTCTCCAAAGCAACTCCAGGTAAAGTTCA
AGGCTGTGAACTTCACGATGGTGACTGGGGAAAAGTCGGATCTATCGTCTACTGGAACTA
CTTTCATGGCAAGTACACTTATCTACTTTTTCTTTTTACTTTCATGGGGAATAGTTAATA
TCACATGAATACTTTATAAACATGCTACCAATATGTTTTGAACTACGTTTTACTTAAAGT
CATACATGTATAGATAAAATATATTATTGATTCGGATGGGGAGGCAAGGGCAGCAAAGGA
GAAGATCGAGGCAGTAGAGCCGGAAAAGAACTTGATCAC
>CL41.Contig3_All  -  nr
GTCATCGCTGTCACCAGGCGGGTCACAATGATGGGGGTAGTGGTAAGAAAATAGTCTTTT
TCTTCAACAGCTCACTCATTCCTCTACATAAAGAGCTATAGAATTCCAAAGGGAACTCAC
TCATAAAAAGAATATCACTCTTTACAACCCTACTTTCCTAAAATGGCTGAGGTGGCTACC
GAAACTGCAATGAAGATGGAGGAAAAGGCGGAGACGCCAGTGACCGTGGCACCAACTAAA
GCGGTGGAGGCTGCAAGGGCGGAAGAAGCTGAGACCAAGGTGACTGTGGCACCTCCTAAA
ACGGGCGAGGCTACAAACAAACTGGCGGGAGAGGAGGTGAAGCCAACAGAGACTTCTAGC
TTGGTTGGGAAGCTTGAGACAGACGTGGAGATCAAAGCTTCTGCCGAGCAGTTTCATCAC
ATGTTCACCGGGAGACCACACCATGTTTCCAAAGCATCTCCAGGCAACATTCAGGGCTGT
GATCTGCACGAAGGCGATTGGGGCAAGCCCGGCTCTATCATCTTCTGGAACTACGTTCAT
GATGGAGAGGCAAAGGTGGCAAAGGAGAGGATCGAGGCAGTAGAGCCGGAGAAGAACTTG
ATCACGTTCAGGGTTATAGAAGGTGATCTGATGAAAGAGTACAAAAGCTTCTTGCTCACA
ATCCAGGTGACCCCTAAGCACGGTGGGGCAGGGAGTATTGTGCACTGGCACCTTGAGTAC
GAGAAGATTAGCGAAGAGGTTGCTCATCCCGAGACTCTCCTCCAGTTCTGTGTCGAAGTC
TCCAAAGAGATCGACGAACATCTCTTGGCCGATGAATAAATCAAAGGAATATGTGTTGTG
CCTTAAGTTATGTATTTTTACTAAGACAGAATAAAGGACTATGGAGCCATGTCCGAGTTT
GTGAGAGATAAATCGTGAGTGTGCAATGATTGTGTGTGTATGGTAAGATCGTTTTACGTT
GTAAGTTGTAACTATGAGAAGCGACGTGTACTAGCTATGATGAGTCTACTATACTTTAAG
TGTGTTGTTTTTGCTGATATGTTTGGTGTACGGGTCCCTATCATTATCTTTTCATGATTT
AATGAAGATAAGGAGAAGGCTAATAGATTAAAGGAATAATTGATTCCATTATAGATTTA
>CL41.Contig4_All  -  nr
ATTTAACACTTGCTCTCACTCACTCCTCTACATATAGAGACTAAAGAACTCACAAGACAA
CTCACTCCTCTCCTACGAAACTAAACGTTTTCTTTTCTCAAAGCAAGCAAAAAAATCATG
GCAGAAGCGACTACTTTGGTGGGGAAGCTTGAGACAGATGTGGAGATCAAAGCTTCTGCT
GGAAAGTTCCATCACATGTTCGCAGGAAGACCATACCATGTGTCCAAAGCAACTCCTGGC
AACATTCAGAATTGTGAGCTACATGAAGGCGACTTTGGCAAAGTCGGTTCAGTCGTCATC
TGGAACTACTTTCATGATGGAGAGTCAAAGGTGGCTAAGGAGAGGGTCGAGGCGGTGGAG
CCAGAGAAGAACCTGATCACGTTCAGGGTTATAGAAGGTGATCTGATGAAAGAGTACAAA
AGCTTTGTGATCACAATCCAGGTGACCCCTAAGCATGGAGGGCCTGGTAGTGTTGTGCAT
TGGCACCTTGAGTACGAGAAAATTAGCGATGAGGTTGCTCACCCTGAAACTCTCCTCCAG
TTCTGTGTTGAAATCTCAAAAGAGATCGATGAACATCTCTTGAACGAAGAATAGAGTATC
ACTCCTCGTGTGTGTGTGTGTGTGTGGCCTCTTTCAGTATCTGATGAAAACTGAAATAAA
TAATGTGCTGGTGTCCTAGTTTGGGTAAGAGATATATGTTGGCGTGCGTCACGCGTGTAT
GCATAATAATACTATATATGGTCGAGATATGTTTGAAGTTCTTAATTTGAATCGGCGTGT
AATAAGAGTCAAGCTACAAGGCTACTTGAAGTTTATTACAACAAAATAAGTTTTATGTTA
GCATATATCCACGTGGGTTAATAATTGTATATTACTAGATTAAAACCTATGCCTTGCGCA
TGATAAATATTATGTATACAAATTATCTTTTTAT
>CL41.Contig5_All  -  nr
ATTTCCTCTACAAATAGAGACTAAAGAGCTCACAAGGGAACTCACCCCCTTTTTAACACC
CTATTTTCACCTTCTCAAGATAAGAAGATCAGAAGGAGAAAGAATGGTTGAGTCGGAGGC
ATCTACTTTGGTCGGGAAGCTTGAGACAGAAGTGGAGATCAAAGCTTCTGCCGGAAAGTT
TCATCACATGTTCGCGGGGAGACCACACCATGTCTCCAAAGCAACTCCAGGTAAAGTTCA
AGGCTGTGAACTTCACGATGGTGACTGGGGAAAAGTCGGATCTATCGTCTACTGGAACTA
CTTTCATGATAAAATATATTATTGATTCGGATGGGGAGGCAAGGGCAGCAAAGGAGAAGA
TCGAGGCAGTAGAGCCGGAAAAGAACTTGATCAC
>CL42.Contig1_All  -  nr
TTCAATCTCAATTTTCTAATCCGAACAAAAGATTTTTAAAAAAAAATCGAAGATAATCTT
TCTTAGGGTTTATACGACCCGCCAAGTTCCTCCTCTCCCCGGATCCTGACCCAAACCCGC
ATTTCCTCGGTTCCGATCTGGTTCCTCGACAATGGCGTCGGGAGCTTCGCCTTCTTCTTC
CGCCACCAGATCGGACCCGCACAAAGACTCTACGACATCTCAGGCGGAGAAGAGAGCCCC
AGCTTCTAAGGAAGTAGCAGCAGTCATAGATTCGCTTAAGAAGAAGCTTGCAGCTGATCG
GTGTATCTCAATAAAGAAAAGGATTGATGAGAACAAGAAGAATTTGCGTGGCGTTACTCA
ATCCACTATGAGGTCGTGTATGGAAAGACGAGGTGGTGGTAGCTATAATAAAGACGGTAG
TGATCTCTTAGTTAAGAGGCAAAGAGATTCGCCAGGTATGAAAAGCGGATTCAATGCAAG
TGATGCGGATAAGAACAACCATAGCAGCTTCTTAGAAGATGGAAATGCCAGTTCACCCAT
GGTTCAAGGCTCCAGTGTCCCTGTTAAAATTTCCTTGAGGCCAATCAAAATGCCTGATGT
TAAACGTTTGTCTCCTTATACAACATGGGTTTTTCTGGATAGGAATCAGAGAATGACTGA
AGACCAGTCTGTAGTGGGTCGAAGGAGAATCTATTATGACCAAACCGGAGGGGAAGCACT
CATTTGCAGTGACAGTGAAGAAGAGTTGATTGACGAGGAAGATGAAAAAAGAGCTTTTGT
GGAGCCTGAAGATTTTATTATTCGCATGACCCTTGATCAAGTAGGTCTTTCAGACTCTGT
CTTGGAGGAACTTGCAACTTTCTTGTCCAGAAGTTCTAGTGAAATAAAGGCAAGATATGA
AGTGCTTATGAAGGAAAAAGAAATATCAGAGAGTGGAGATAATCAAGCAGAGAGCTCTCT
TCTTAACAAAGATATGGATGGAGCATTGGATTCTTTCGACAACCTTTTCTGCCGTCGATG
CCTAGTGTTTGATTGCCGGCTGCACGGGTGTTCGCAGGATCTTATATTTCCTGCTGAGAA
ACCAGCTCCATGGACTCCTCCTGTGGATGAAAATCTAACCTGTGGCACAAACTGCTATAA
AACGCTTCTCAAATCTAATAGAATTCCACCAAATGGCACCACTGAAGATAAAACTGGCAC
TTCATCAGATGGTGCGGGTACTAAAACCACATCCAAAGGCTCCGGCAAACTTACTAGGAA
AAAAACAAAGACCTTCCCTAGCGAAAGTGCGTCGTCTAATGAAAATTGCACGCCAGAAAC
AAGTGACTCAGAGAACGGTGTTCAGCAGGATACCAATCCTGAGAAAGTTTCATCATCATC
AAAGGTGAAAGCTAGTGGGAGACGTGGAGGTCGTAAGAGGAACAACAACCGAGTTGCTGA
GCGAGTTTCTCGTAGGACTCAAAAGAGGCAAAAGAAGTCCGAAGCTTCCGATACTGATTC
CATCGCCACTGGGAGTCGTTCAGTAAGCGATGCAAAACATAAAGATAATGAAGATGCTAC
ATCCTCTTCTCAGAAGCATGTAAAATCTGGGAGCTCTAAGAATTCAAGAAAGAATGACAC
TCCTGTAGAAGACTCCAAGAATTCTGTGAAGAGTGACGATCCTGTTTCTCAGTTAAATGC
TGTTGCATCTGAACTGTGTAGCGATGGAAGTTTAAGGAAAGAAGAGTTTGTGGGTGAAAA
TGTATGTCCAGGAGGACTGTCTGAAGATAAATCGTGGAGACCACTTGAGAAAAGCCTTTT
CCAAAAAGGTGTTGAGATTTTTGGAATGAATAGCTGCATGATTGCTAGGAACCTTCTGTG
TGGTCTCAAGTCGTGTTGGGAGGTCTTCCAATACATGACTTGCTCGGAGAATAAAGCTTC
CTTCTTCGGAGGTGATGCATTGAATCCCGACGGCTCTTCCAAGTTCGATGTCAATGGAAA
TATGACTAATAACCAAGTGAGGAGAAGGTCAAGATTTCTACGTAGAAGAGGCAAAGTGCG
CCGGTTGAAGTATACTTGGAAGTCTGCTGCATATCATTCAATTAGGAAAAGAAGTACTGA
TAAGAAAGACCAGCCATGCCGTCAATTTAATCCATGCAACTGCAAAACTGCTTGCGGGAA
GGAGTGTACTTGTTTGCTAAATGGGACTTGCTGCGAGAAGTACTGCGGTTGCCCAAAGAG
CTGCAAGAATAGGTTTAGAGGTTGTCATTGTGCCAAAAGCCAGTGTCGGAGCCGTCAATG
TCCGTGCTTTGCTGCAGATCGGGAATGTGATCCTGATGTTTGTAGGAATTGCTGGGTCAT
TGGTGGGGATGGTACGCTTGGGGTCCCTAGCCAAAGAGGCGATAATTATGAGTGCAGGAA
TATGAAATTACTCCTGAAACAACAACAAAGGGTTTTACTTGGAATATCTGATGTTTCTGG
TTGGGGAGCTTTCCTAAAGAACAGTGTAAGTAAACACGAATATCTCGGGGAATACACAGG
AGAGCTGATCTCACACAAAGAAGCAGATAAACGAGGGAAGATATATGATCGGGAGAATTC
CTCTTTTCTCTTCAATCTAAATGATCAGTTTGTGCTAGATGCTTATAGGAAAGGAGACAA
ACTGAAATTCGCTAATCATTCCCCTGAACCTAATTGTTACGCAAAGGTCATTATGGTTGC
TGGAGATCACAGAGTGGGTATTTTTGCAAAGGAGAGGATATTGGCTGGAGAAGAACTGTT
TTATGATTACAGGTATGAGCCAGATCGAGCTCCTGCTTGGGCCAGAAAACCTGAAGCTTC
AGGTTCTAAGAAAGATGAGAATGTTACACCTTCTGTTGGTAGACCCAAGAAGGTTGCTTA
GTTGCAGGCTTGCAGCAACCAACATTGAATCGACAGAGAAAAAGAAACACCATTAATCTT
TTGTTATCTACTCTCTGGAAGAACACTTACACATTCATACATTTTGCTGAGTCTAAAGAA
AAGTTTTTCTCGTCGGATTTTCAGTTCCTTTTCTTTCATTTTATGACATGATGCTTCAGT
TTTAATTTTTATTTTGGCGTTGCTTAGGTTGCAAGA
>CL42.Contig2_All  +  nr
CTAGTGAAATAAAGAGATATGAACACCGAACATCTTATACAGGCAAGATATGAAGTGCTT
ATGAAGGAAAAAGAAATATCAGAGAGTGGAGATAATCAAGCAGAGAGCTCTCTTCTTAAC
AAAGATATGGATGGAGCATTGGATTCTTTCGACAACCTTTTCTGCCGTCGATGCCTAGTT
AGTCGGGCTAAGTTCTGGAATGGTTATTACTTTGATACCTTAGCAAGAATTTGTGTCCTT
TTAACAATGTTATGCGTCTATGCAGGTGTTTGATTGCCGGCTGCACGGGTGTTCGCAGGA
TCTTATATTTCCTGCTGAGAAACCAGCTCCATGGACTCCTCCTGTGGATGAAAATCTAAC
CTGTGGCACAAACTGCTATAAAACGCTTCTCAAATCTAATAGAATTCCACCAAATGGCAC
CACTGAAGATAAAACTGGCACTTCATCAGATGGTGCGGGTACTAAAACCACATCCAAAGG
CTCCGGCAAACTTACTAGGAAAAAAACAAAGACCTTCCCTAGCGAAAGTGCGTCGTCTAA
TGAAAATTGCACGCCAGAAACAAGTGACTCAGAGAACGGTGTTCAGCAGGATACCAATCC
TGAGAAAGTTTCATCATCATCAAAGGTGAAAGCTAGTGGGAGACGTGGAGGTCGTAAGAG
GAACAACAACCGAGTTGCTGAGCGAGTTTCTCGTAGGACTCAAAAGAGGCAAAAGAAGTC
CGAAGCTTCCGATACTGATTCCATCGCCACTGGGAGTCGTTCAGTAAGCGATGCAAAACA
TAAAGATAATGAAGATGCTACATCCTCTTCTCAGAAGCATGTAAAATCTGGGAGCTCTAA
GAATTCAAGAAAGAATGACACTCCTGTAGAAGACTCCAAGAATTCTGTGAAGAGTGACGA
TCCTGTTTCTCAGTTAAATGCTGTTGCATCTGAACTGTGTAGCGATGGAAGTTTAAGGAA
AGAAGAGTTTGTGGGTGAAAATGTATGTCCAGGAGGACTGTCTGAAGATAAATCGTGGAG
ACCACTTGAGAAAAGCCTTTTCCAAAAAGGTGTTGAGATTTTTGGAATGAATAGCTGCAT
GATTGCTAGGAACCTTCTGTGTGGTCTCAAGTCGTGTTGGGAGGTCTTCCAATACATGAC
TTGCTCGGAGAATAAAGCTTCCTTCTTCGGAGGTGATGCATTGAATCCCGACGGCTCTTC
CAAGTTCGATGTCAATGGAAATATGACTAATAACCAAGTGAGGAGAAGGTCAAGATTTCT
ACGTAGAAGAGGCAAAGTGCGCCGGTTGAAGTATACTTGGAAGTCTGCTGCATATCATTC
AATTAGGAAAAGAAGTACTGATAAGAAAGACCAGCCATGCCGTCAATTTAATCCATGCAA
CTGCAAAACTGCTTGCGGGAAGGAGTGTACTTGTTTGCTAAATGGGACTTGCTGCGAGAA
GTACTGCGGTTGCCCAAAGAGCTGCAAGAATAGGTTTAGAGGTTGTCATTGTGCCAAAAG
CCAGTGTCGGAGCCGTCAATGTCCGTGCTTTGCTGCAGATCGGGAATGTGATCCTGATGT
TTGTAGGAATTGCTGGGTCATTGGTGGGGATGGTACGCTTGGGGTCCCTAGCCAAAGAGG
CGATAATTATGAGTGCAGGAATATGAAATTACTCCTGAAACAACAACAAAGGGTTTTACT
TGGAATATCTGATGTTTCTGGTTGGGGAGCTTTCCTAAAGAACAGTGTAAGTAAACACGA
ATATCTCGGGGAATACACAGGAGAGCTGATCTCACACAAAGAAGCAGATAAACGAGGGAA
GATATATGATCGGGAGAATTCCTCTTTTCTCTTCAATCTAAATGATCAGTTTGTGCTAGA
TGCTTATAGGAAAGGAGACAAACTGAAATTCGCTAATCATTCCCCTGAACCTAATTGTTA
CGCAAAGGTCATTATGGTTGCTGGAGATCACAGAGTGGGTATTTTTGCAAAGGAGAGGAT
ATTGGCTGGAGAAGAACTGTTTTATGATTACAGGTATGAGCCAGATCGAGCTCCTGCTTG
GGCCAGAAAACCTGAAGCTTCAGGTTCTAAGAAAGATGAGAATGTTACACCTTCTGTTGG
TAGACCCAAGAAGGTTGCTTAGTTGCAGGCTTGCAGCAACCAACATTGAATCGACAGAGA
AAAAGAAACACCATTAATCTTTTGTTATCTACTCTCTGGAAGAACACTTACACATTCATA
CATTTTGCTGAGTCTAAAGAAAAGTTTTTCTCGTCGGATTTTCAGTTCCTTTTCTTTCAT
TTTATGACATGATGCTTCAGTTTTAATTTTTATTTTGGCGTTGCTTAGGTTGCAAGA
>CL42.Contig3_All  +  nr
CTAGTGAAATAAAGAGATATGAACACCGAACATCTTATACAGGCAAGATATGAAGTGCTT
ATGAAGGAAAAAGAAATATCAGAGAGTGGAGATAATCAAGCAGAGAGCTCTCTTCTTAAC
AAAGATATGGATGGAGCATTGGATTCTTTCGACAACCTTTTCTGCCGTCGATGCCTAGTG
TTTGATTGCCGGCTGCACGGGTGTTCGCAGGATCTTATATTTCCTGCTGAGAAACCAGCT
CCATGGACTCCTCCTGTGGATGAAAATCTAACCTGTGGCACAAACTGCTATAAAACGCTT
CTCAAATCTAATAGAATTCCACCAAATGGCACCACTGAAGATAAAACTGGCACTTCATCA
GATGGTGCGGGTACTAAAACCACATCCAAAGGCTCCGGCAAACTTACTAGGAAAAAAACA
AAGACCTTCCCTAGCGAAAGTGCGTCGTCTAATGAAAATTGCACGCCAGAAACAAGTGAC
TCAGAGAACGGTGTTCAGCAGGATACCAATCCTGAGAAAGTTTCATCATCATCAAAGGTG
AAAGCTAGTGGGAGACGTGGAGGTCGTAAGAGGAACAACAACCGAGTTGCTGAGCGAGTT
TCTCGTAGGACTCAAAAGAGGCAAAAGAAGTCCGAAGCTTCCGATACTGATTCCATCGCC
ACTGGGAGTCGTTCAGTAAGCGATGCAAAACATAAAGATAATGAAGATGCTACATCCTCT
TCTCAGAAGCATGTAAAATCTGGGAGCTCTAAGAATTCAAGAAAGAATGACACTCCTGTA
GAAGACTCCAAGAATTCTGTGAAGAGTGACGATCCTGTTTCTCAGTTAAATGCTGTTGCA
TCTGAACTGTGTAGCGATGGAAGTTTAAGGAAAGAAGAGTTTGTGGGTGAAAATGTATGT
CCAGGAGGACTGTCTGAAGATAAATCGTGGAGACCACTTGAGAAAAGCCTTTTCCAAAAA
GGTGTTGAGATTTTTGGAATGAATAGCTGCATGATTGCTAGGAACCTTCTGTGTGGTCTC
AAGTCGTGTTGGGAGGTCTTCCAATACATGACTTGCTCGGAGAATAAAGCTTCCTTCTTC
GGAGGTGATGCATTGAATCCCGACGGCTCTTCCAAGTTCGATGTCAATGGAAATATGACT
AATAACCAAGTGAGGAGAAGGTCAAGATTTCTACGTAGAAGAGGCAAAGTGCGCCGGTTG
AAGTATACTTGGAAGTCTGCTGCATATCATTCAATTAGGAAAAGAAGTACTGATAAGAAA
GACCAGCCATGCCGTCAATTTAATCCATGCAACTGCAAAACTGCTTGCGGGAAGGAGTGT
ACTTGTTTGCTAAATGGGACTTGCTGCGAGAAGTACTGCGGTTGCCCAAAGAGCTGCAAG
AATAGGTTTAGAGGTTGTCATTGTGCCAAAAGCCAGTGTCGGAGCCGTCAATGTCCGTGC
TTTGCTGCAGATCGGGAATGTGATCCTGATGTTTGTAGGAATTGCTGGGTCATTGGTGGG
GATGGTACGCTTGGGGTCCCTAGCCAAAGAGGCGATAATTATGAGTGCAGGAATATGAAA
TTACTCCTGAAACAACAACAAAGGGTTTTACTTGGAATATCTGATGTTTCTGGTTGGGGA
GCTTTCCTAAAGAACAGTGTAAGTAAACACGAATATCTCGGGGAATACACAGGAGAGCTG
ATCTCACACAAAGAAGCAGATAAACGAGGGAAGATATATGATCGGGAGAATTCCTCTTTT
CTCTTCAATCTAAATGATCAGTTTGTGCTAGATGCTTATAGGAAAGGAGACAAACTGAAA
TTCGCTAATCATTCCCCTGAACCTAATTGTTACGCAAAGGTCATTATGGTTGCTGGAGAT
CACAGAGTGGGTATTTTTGCAAAGGAGAGGATATTGGCTGGAGAAGAACTGTTTTATGAT
TACAGGTATGAGCCAGATCGAGCTCCTGCTTGGGCCAGAAAACCTGAAGCTTCAGGTTCT
AAGAAAGATGAGAATGTTACACCTTCTGTTGGTAGACCCAAGAAGGTTGCTTAGTTGCAG
GCTTGCAGCAACCAACATTGAATCGACAGAGAAAAAGAAACACCATTAATCTTTTGTTAT
CTACTCTCTGGAAGAACACTTACACATTCATACATTTTGCTGAGTCTAAAGAAAAGTTTT
TCTCGTCGGATTTTCAGTTCCTTTTCTTTCATTTTATGACATGATGCTTCAGTTTTAATT
TTTATTTTGGCGTTGCTTAGGTTGCAAGA
>CL42.Contig4_All  +  nr
TTCAATCTCAATTTTCTAATCCGAACAAAAGATTTTTAAAAAAAAATCGAAGATAATCTT
TCTTAGGGTTTATACGACCCGCCAAGTTCCTCCTCTCCCCGGATCCTGACCCAAACCCGC
ATTTCCTCGGTTCCGATCTGGTTCCTCGACAATGGCGTCGGGAGCTTCGCCTTCTTCTTC
CGCCACCAGATCGGACCCGCACAAAGACTCTACGACATCTCAGGCGGAGAAGAGAGCCCC
AGCTTCTAAGGAAGTAGCAGCAGTCATAGATTCGCTTAAGAAGAAGCTTGCAGCTGATCG
GTGTATCTCAATAAAGAAAAGGATTGATGAGAACAAGAAGAATTTGCGTGGCGTTACTCA
ATCCACTATGAGGTCGTGTATGGAAAGACGAGGTGGTGGTAGCTATAATAAAGACGGTAG
TGATCTCTTAGTTAAGAGGCAAAGAGATTCGCCAGGTATGAAAAGCGGATTCAATGCAAG
TGATGCGGATAAGAACAACCATAGCAGCTTCTTAGAAGATGGAAATGCCAGTTCACCCAT
GGTTCAAGGCTCCAGTGTCCCTGTTAAAATTTCCTTGAGGCCAATCAAAATGCCTGATGT
TAAACGTTTGTCTCCTTATACAACATGGGTTTTTCTGGATAGGAATCAGAGAATGACTGA
AGACCAGTCTGTAGTGGGTCGAAGGAGAATCTATTATGACCAAACCGGAGGGGAAGCACT
CATTTGCAGTGACAGTGAAGAAGAGTTGATTGACGAGGAAGATGAAAAAAGAGCTTTTGT
GGAGCCTGAAGATTTTATTATTCGCATGACCCTTGATCAAGTAGGTCTTTCAGACTCTGT
CTTGGAGGAACTTGCAACTTTCTTGTCCAGAAGTTCTAGTGAAATAAAGGCAAGATATGA
AGTGCTTATGAAGGAAAAAGAAATATCAGAGAGTGGAGATAATCAAGCAGAGAGCTCTCT
TCTTAACAAAGATATGGATGGAGCATTGGATTCTTTCGACAACCTTTTCTGCCGTCGATG
CCTAGTTAGTCGGGCTAAGTTCTGGAATGGTTATTACTTTGATACCTTAGCAAGAATTTG
TGTCCTTTTAACAATGTTATGCGTCTATGCAGGTGTTTGATTGCCGGCTGCACGGGTGTT
CGCAGGATCTTATATTTCCTGCTGAGAAACCAGCTCCATGGACTCCTCCTGTGGATGAAA
ATCTAACCTGTGGCACAAACTGCTATAAAACGCTTCTCAAATCTAATAGAATTCCACCAA
ATGGCACCACTGAAGATAAAACTGGCACTTCATCAGATGGTGCGGGTACTAAAACCACAT
CCAAAGGCTCCGGCAAACTTACTAGGAAAAAAACAAAGACCTTCCCTAGCGAAAGTGCGT
CGTCTAATGAAAATTGCACGCCAGAAACAAGTGACTCAGAGAACGGTGTTCAGCAGGATA
CCAATCCTGAGAAAGTTTCATCATCATCAAAGGTGAAAGCTAGTGGGAGACGTGGAGGTC
GTAAGAGGAACAACAACCGAGTTGCTGAGCGAGTTTCTCGTAGGACTCAAAAGAGGCAAA
AGAAGTCCGAAGCTTCCGATACTGATTCCATCGCCACTGGGAGTCGTTCAGTAAGCGATG
CAAAACATAAAGATAATGAAGATGCTACATCCTCTTCTCAGAAGCATGTAAAATCTGGGA
GCTCTAAGAATTCAAGAAAGAATGACACTCCTGTAGAAGACTCCAAGAATTCTGTGAAGA
GTGACGATCCTGTTTCTCAGTTAAATGCTGTTGCATCTGAACTGTGTAGCGATGGAAGTT
TAAGGAAAGAAGAGTTTGTGGGTGAAAATGTATGTCCAGGAGGACTGTCTGAAGATAAAT
CGTGGAGACCACTTGAGAAAAGCCTTTTCCAAAAAGGTGTTGAGATTTTTGGAATGAATA
GCTGCATGATTGCTAGGAACCTTCTGTGTGGTCTCAAGTCGTGTTGGGAGGTCTTCCAAT
ACATGACTTGCTCGGAGAATAAAGCTTCCTTCTTCGGAGGTGATGCATTGAATCCCGACG
GCTCTTCCAAGTTCGATGTCAATGGAAATATGACTAATAACCAAGTGAGGAGAAGGTCAA
GATTTCTACGTAGAAGAGGCAAAGTGCGCCGGTTGAAGTATACTTGGAAGTCTGCTGCAT
ATCATTCAATTAGGAAAAGAAGTACTGATAAGAAAGACCAGCCATGCCGTCAATTTAATC
CATGCAACTGCAAAACTGCTTGCGGGAAGGAGTGTACTTGTTTGCTAAATGGGACTTGCT
GCGAGAAGTACTGCGGTTGCCCAAAGAGCTGCAAGAATAGGTTTAGAGGTTGTCATTGTG
CCAAAAGCCAGTGTCGGAGCCGTCAATGTCCGTGCTTTGCTGCAGATCGGGAATGTGATC
CTGATGTTTGTAGGAATTGCTGGGTCATTGGTGGGGATGGTACGCTTGGGGTCCCTAGCC
AAAGAGGCGATAATTATGAGTGCAGGAATATGAAATTACTCCTGAAACAACAACAAAGGG
TTTTACTTGGAATATCTGATGTTTCTGGTTGGGGAGCTTTCCTAAAGAACAGTGTAAGTA
AACACGAATATCTCGGGGAATACACAGGAGAGCTGATCTCACACAAAGAAGCAGATAAAC
GAGGGAAGATATATGATCGGGAGAATTCCTCTTTTCTCTTCAATCTAAATGATCAGTTTG
TGCTAGATGCTTATAGGAAAGGAGACAAACTGAAATTCGCTAATCATTCCCCTGAACCTA
ATTGTTACGCAAAGGTCATTATGGTTGCTGGAGATCACAGAGTGGGTATTTTTGCAAAGG
AGAGGATATTGGCTGGAGAAGAACTGTTTTATGATTACAGGTATGAGCCAGATCGAGCTC
CTGCTTGGGCCAGAAAACCTGAAGCTTCAGGTTCTAAGAAAGATGAGAATGTTACACCTT
CTGTTGGTAGACCCAAGAAGGTTGCTTAGTTGCAGGCTTGCAGCAACCAACATTGAATCG
ACAGAGAAAAAGAAACACCATTAATCTTTTGTTATCTACTCTCTGGAAGAACACTTACAC
ATTCATACATTTTGCTGAGTCTAAAGAAAAGTTTTTCTCGTCGGATTTTCAGTTCCTTTT
CTTTCATTTTATGACATGATGCTTCAGTTTTAATTTTTATTTTGGCGTTGCTTAGGTTGC
AAGA
>CL43.Contig1_All  -  nr
TCCCTCTCGACTCTCCTCACACCCTTCTCTCTGACCTAATTTCACATCTCAGATCCCGAA
AATATCTAGAAATGGCGTTGATCGTCGAGAAGACGTCGAGTGGCCGTGAGTACAAGGTCA
AAGACATGTCTCAAGCCGACTTCGGCCGTCTCGAGCTCGAACTCGCCGAGGTCGAGATGC
CCGGACTCATGGCTTGCCGTACCGAGTTCGGCCCAGCTCAGCCCTTCAAAGGCGCTAGAA
TCACCGGATCTCTCCACATGACCATCCAAACCGCCGTCCTCATCGAGACCCTAACCGCCC
TCGGCGCCGAAGTCAGATGGTGCTCCTGCAACATCTTCTCCACCCAAGACCACGCCGCCG
CCGCGATCGCTCGCGACTCAGCCGCCGTCTTCGCGTGGAAAGGCGAGACGCTCCAGGAGT
ACTGGTGGTGCACGGAGCGTGCTCTTGACTGGGGTCCAGGCGGCGGTCCAGATCTGATCG
TCGACGATGGTGGTGACGCCACGCTTTTGATCCATGAGGGAGTTAAGGCTGAGGAGATCT
TTGAGAAGACGGGTCAGGTTCCGGATCCGAGTTCAACTGATAACCCTGAGTTCCAGATCG
TGCTTTCGATCATCAAGGAAGGTCTTCAGGTTGATCCCAAGAAGTACCATAAGATGAAGG
AGAGACTCGTTGGTGTCTCTGAGGAAACCACCACTGGTGTTAAGAGGCTTTACCAGATGC
AGGAGACTGGTGCTCTCTTGTTCCCTGCCATTAACGTCAACGACTCCGTCACCAAGAGCA
AGTTCGACAACTTGTACGGTTGCCGTCACTCTCTCCCTGATGGTCTCATGAGGGCAACTG
ATGTCATGATCGCCGGAAAGGTTGCAGTTATCTGCGGTTATGGTGATGTTGGAAAGGGTT
GTGCCGCCGCCATGAAGACCGCTGGTGCTAGGGTTATTGTTACCGAGATCGATCCCATCT
GTGCCCTGCAGGCTATGATGGAAGGACTTCAAGTGTTGACACTTGAGGATGTTGTGTCCG
AAGCAGACATCTTTGTCACCACCACAGGTAACAAAGACATCATCATGGTTGACCACATGA
GGAAGATGAAGAACAATGCTATTGTTTGCAACATTGGTCACTTTGACAATGAGATCGACA
TGCTTGGATTGGAGACGTTCCCGGGTGTGAAGCGTATCACCATCAAGCCCCAGACAGACA
GGTGGGTGTTCCCAGACACCAAGTCGGGGATCATTGTTTTGGCTGAGGGTCGTCTCATGA
ACTTGGGTTGTGCCACTGGTCACCCGAGTTTCGTGATGTCTTGCTCTTTCACCAACCAGG
TGATTGCCCAGCTTGAGCTTTGGAACGAGAAGTCGAGCGGTAAGTACGAGAAGAAGGTGT
ACGTTTTGCCCAAGCATTTGGATGAGAAGGTTGCAGCACTTCACTTGGGAAAGCTTGGAG
CTAAGCTCACCAAGTTGACAAAGGACCAATCTGACTACGTCAGCATTCCCATTGAAGGAC
CATACAAGCCTGCTCACTACAGGTACTGAGAGGAGAGTATGGAGAGAGAGCGGTTTGTTT
TCTAGTTTGGTCTTCTGAATAAGGATTCTTGTCTTTTGAAGGTTGTGCTTTGTTTCTTCT
TTTTCTGAATTTTATCTTGAAACTTTAATTTAGCCTTTGGTTATTTTGATTTTGTGTTGT
GTTCATCGTTGTACTCTTTAAAAAAAAAGTTGGATTATCGGGAACTATTTTCCGCAGCCC
ACATTTATAGATCTTTCTTTCGCTTTTTTGTTTCATTGAATGAGATGTGAAGTTCTTCTC
TACCTTAAAACAGTCAAACGTGTGATGGCTTGCGCATATTAAATAGACTTCGATTTCAT
>CL43.Contig2_All  -  nr
TCCCTCTCGACTCTCCTCACACCCTTCTCTCTGACCTAATTTCACATCTCAGATCCCGAA
AATATCTAGAAATGGCGTTGATCGTCGAGAAGACGTCGAGTGGCCGTGAGTACAAGGTCA
AAGACATGTCTCAAGCCGACTTCGGCCGTCTCGAGCTCGAACTCGCCGAGGTCGAGATGC
CCGGACTCATGGCTTGCCGTACCGAGTTCGGCCCAGCTCAGCCCTTCAAAGGCGCTAGAA
TCACCGGATCTCTCCACATGACCATCCAAACCGCCGTCCTCATCGAGACCCTAACCGCCC
TCGGCGCCGAAGTCAGATGGTGCTCCTGCAACATTTTCTCCACCCAAGACCACGCCGCCG
CCGCGATCGCTCGCGACTCAGCCGCCGTCTTCGCGTGGAAAGGCGAGACGCTCCAGGAGT
ATTGGTGGTGCACGGAGCGTGCTCTTGACTGGGGTCCAGGCGGCGGTCCAGATCTGATCG
TCGACGATGGTGGTGACGCCACGCTTTTGATCCATGAGGGAGTTAAGGCTGAGGAGATCT
TTGAGAAGACGGGTCAGGTTCCGGATCCGAGTTCAACTGATAACCCTGAGTTCCAGATCG
TGCTTTCGATCATCAAGGAAGGTCTTCAGGTTGATCCCAAGAAGTACCATAAGATGAAGG
AGAGATTGGTTGGTGTTTCTGAGGAGACGACCACTGGTGTTAAGAGGCTTTACCAGATGC
AGGAGACTGGTGCTCTCTTGTTCCCTGCCATTAACGTCAACGACTCCGTCACCAAGAGCA
AGTTCGACAACTTGTACGGTTGCCGTCACTCTCTCCCTGATGGTCTCATGAGAGCCACTG
ATGTCATGATCGCCGGAAAGGTTGCAGTTATCTGCGGTTATGGTGATGTCGGAAAGGGTT
GTGCTGCTGCCATGAAAACCGCTGGTGCACGTGTGATCGTGACTGAGATAGATCCAATCT
GTGCCCTTCAGGCTCTCATGGAAGGCCTTCAAGTTCTAACCCTTGAGGACGTTGTCTCTG
AAGCTGACATCTTTTGCACCACCACTGGAAACAAAGACATCATCATGGTCGACCACATGA
GGAAGATGAAGAACAACGCCATTGTCTGTAACATTGGTCACTTTGACAATGAAATCGACA
TGCAAGGACTTGAGACTTACCCTGGTGTGAAACGCATCACCATCAAGCCACAGACTGATA
GGTGGGTGTTTCCCGACACCAAGTCAGGCATCATTGTGTTAGCTGAGGGTCGTCTGATGA
ACTTGGGATGTGCTACTGGCCACCCAAGTTTCGTGATGTCGTGCTCGTTCACCAACCAGG
TGATTGCACAGCTTGAGCTCTGGAACGAGAAGTCGAGTGGGAAGTATGAGAAGAAGGTAT
ATGTTCTGCCTAAGCACTTGGATGAGAAGGTAGCTGCACTTCACTTGGGAAAGCTCGGTG
CTAGACTCACCAAGCTCACCAAGGATCAGTCTGACTACGTCAGCATACCCGTTGAAGGCC
CCTACAAGCCTGTTCACTACAGGTACTGAGAAGAAAAATGGACCAAGCTTTGGTGGTTCT
TCGTATGGTTGGTTCGGGTTTGGTTGGTCTGGTTGGGGGAAATATGAGATATTGGTCTTC
TTATGAGGTTGACCAAATATTGGTATGAATAAGGGATTGTTGTTATTGGTTTTGAGAGGC
TGTTTCTTTGTTTGTTTCATTTTCTATTTAATATCAACCATGCTTTCACCTTTTTGAGTT
AGGTTTATTTAAGCGATGCTCTGTTTACCGGTTTTACTTTTCGAACAAGTGAGAAAACAA
GGTATTTAAAGCTATCTTCGGCTTCATATGATTAGAGCTTGTCTTCTTTGAATTGTATAC
TGAGATGGTCAATCCAAACATTCAACTTTTG
>CL43.Contig3_All  -  nr
TCCCTCTCGACTCTCCTCACACCCTTCTCTCTGACCTAATTTCACATCTCAGATCCCGAA
AATATCTAGAAATGGCGTTGATCGTCGAGAAGACGTCGAGTGGCCGTGAGTACAAGGTCA
AAGACATGTCTCAAGCCGACTTCGGCCGTCTCGAGCTCGAACTCGCCGAGGTCGAGATGC
CCGGACTCATGGCTTGCCGTACCGAGTTCGGCCCAGCTCAGCCCTTCAAAGGCGCTAGAA
TCACCGGATCTCTCCACATGACCATCCAAACCGCCGTCCTCATCGAGACCCTAACCGCCC
TCGGCGCCGAAGTCAGATGGTGCTCCTGCAACATTTTCTCCACCCAAGACCACGCCGCCG
CCGCGATCGCTCGCGACTCAGCCGCCGTCTTCGCGTGGAAAGGCGAGACGCTCCAGGAGT
ATTGGTGGTGCACGGAGCGTGCTCTTGACTGGGGTCCAGGCGGCGGTCCAGATCTGATCG
TCGACGATGGTGGTGACGCCACGCTTTTGATCCATGAGGGAGTTAAGGCTGAGGAGATCT
TTGAGAAGACGGGTCAGGTTCCGGATCCGAGTTCAACTGATAACCCTGAGTTCCAGATCG
TGCTTTCGATCATCAAGGAAGGTCTTCAGGTTGATCCCAAGAAGTACCATAAGATGAAGG
AGAGATTGGTTGGTGTTTCTGAGGAGACGACCACTGGTGTTAAGAGGCTTTACCAGATGC
AGGAGACTGGTGCTCTCTTGTTCCCTGCCATTAACGTCAACGACTCCGTCACCAAGAGCA
AGTTCGACAACTTGTACGGTTGCCGTCACTCTCTCCCTGATGGTCTCATGAGAGCCACTG
ATGTCATGATCGCCGGAAAGGTTGCAGTTATCTGCGGTTATGGTGATGTCGGAAAGGGTT
GTGCTGCTGCCATGAAAACCGCTGGTGCACGTGTGATCGTGACTGAGATAGATCCAATCT
GTGCCCTTCAGGCTCTCATGGAAGGCCTTCAAGTTCTAACCCTTGAGGACGTTGTCTCTG
AAGCTGACATCTTTTGCACCACCACTGGAAACAAAGACATCATCATGGTCGACCACATGA
GGAAGATGAAGAACAACGCCATTGTCTGTAACATTGGTCACTTTGACAATGAAATCGACA
TGCAAGGACTTGAGACTTACCCTGGTGTGAAACGCATCACCATCAAGCCACAGACTGATA
GGTGGGTGTTCCCTGACACCAAGTCAGGCATCATTGTGTTAGCTGAGGGTCGTCTGATGA
ACTTGGGATGTGCCACTGGTCACCCTAGTTTTGTGATGTCGTGCTCATTCACCAACCAAG
TGATTGCACAGCTCGAGCTCTGGAACGAGAAGTCAAGTGGGAAGTATGAGAAGAAGGTAT
ATGTTTTGCCAAAACACTTGGATGAGAAGGTTGCTGCACTTCACTTGGGCAAGCTAGGTG
CTAGACTCACCAAGCTCACCAAGGACCAATCTGACTACGTTAGCATACCCGTTGAAGGTC
CCTACAAGCCTGTTAGCTACAGGTACTGAGAAGAAAAAGGGATCAAGCTACGGTTCTTCG
TATGGTTTTATGATTAGACCATTTGGTTATAATCCAAATGGCAATTGTTTGAGTTGGTTT
GGGTCTGGTCTGGTTGGGGAATTATGAAATATTGGTCTTCTTATGAAGTTGACCAAATAT
TGGTATCAATAATGGGTTGTTGTTCTTGGTTTTGAGAGGCTGTTTTATGTTTTGTTTTGT
TTTTATTTTTCAATTTTATATATCTCAAGATAAATTGATTTTTGTTTTACACTATGGTTA
GG
>CL44.Contig1_All  +  nr
TTCTATTCCTACTACACACGAACCAACAATGGGTGGTGATATTCCGCCGCCGGTAGATCA
ACTAGCCGCCGTCTCCTTGACCAACGATGAAGCCTCGTCTTCAACAGCGCAAAAAGCACG
ATTTTCAGATCGAATCCGTATCAATTCCATTTTGGGCCGACCCGACGGCGGAGTCGGACT
CGCTGGTCAGAAGGTCCGAATCAGCGGGTGGGTCAAAACCGGAAGAGAGCAAGGGAAAGG
AGCTTTCGCTTTTCTCGAGGTGAACGATGGGTCATGCCCAGCGAATCTCCAGGTGATGGT
GGACGCTTCTGTATCGGATCTCTCCAAGCTGATCGCGACGGGGACTTGTGTCACCGTCGA
TGGGTGTTTGAAGATTCCTCCGGAAGGTAAAGGCACGAAGCAGAAGATTGAGCTTAGCGT
TGTGGAGGTGATTGATGTGGGTACGGTGGATCCGGGTAAGTACCCGATTCCCAAGACGAA
GCTTACTCTTGAGAGGTTGAGAGAGTTTCTTCATCTTCGTGCAAGAACCAACTCGATCTC
TGCTATTGCAAGAATCAGACACGCGCTTGCTATGGCTACGCACACCTTCTTTGATGAAGA
AGGTTTCCTATACGTTCAGACTCCGATTATTACTACCAGTGACTGCGAAGGTGCTGGTGA
GATGTTCCAAGTGACGACATTGATCAGTACAACTGAGAAGCTTGAGAGGGAACTCATTGA
GAACCCTCCACCTACTGAGGCTGACGTTGAAGCTGCGAGAGTTGTTGTTAAGGAGAGAGG
TGAAGCTGTGGCGCAGCTCAAAGCTGCTAAAGCAAGCAAGGAAGCGATCACTGCTTCCGT
TGCTGAACTCAATGATGCTAAGGTGCATTTAGCTAGGACCGAAGAGAGGTCTAGGCTCAA
GCCTGGGTTGCCCAAAGTGGATGGCAAGATTGATTACTCTCAAGATTTCTTTGGTCGTCA
AGCTTTCTTGACGGTGTCTGGTCAGTTACAAGTCGAGACTTATGCTTGTGGTCTTAGCGA
TGTGTACACGTTTGGTCCGACTTTCAGGGCGGAGAACTCTCACACGTCAAGGCATCTTGC
TGAGTTCTGGATGGTTGAGCCTGAATTAGCTTTCGCTGATCTTGAGGACGATATGAACTG
CGCAGAGGCATATGTGAAATACATGTGCAAGTGGCTGCTTGAAAAGCGTTATGATGATAT
GGAACTGATGGCTAAGAACTTCGACAAAGGCTGCATTGACAGGCTAAAACTTGTTGCCTC
GACTCCGTTTGGTCGTCTACCATACACGGAAGCGATAAAGATACTTGAGGAAGCTATCGC
TAAAGGAAAGAAATTTGATAACGATGTGGAATGGGGTATAGACTTGGCATCTGAGCACGA
AAGATACTTGACAGAGGTTGTGTTTCAGAAGCCACTTATTGTCTACAACTACCCGAAAGG
AATCAAAGCTTTCTACATGAGACTTAACGACGATGGAAAGACAGTTGCTGCCATGGATGT
CCTCGTTCCAAAGGTTGGAGAACTCATTGGTGGAAGCCAAAGAGAAGAACGTATTGACGT
CATCATGGAAAGGCTCGAGGAGATTGGTCTACCAGTTGAGCCATACGAGTGGTACTTGGA
CTTGCGACGTTACGGAACAGCGAAGCATTCAGGATTCGGACTTGGGTTCGAACGTATGGT
TCTGTTTGCAACAGGGATGGACAACATCAGAGACGTTATTCCTTTCCCTCGCTATCCTGG
AAGAGCTGATCTTTGAAATTACCTCTGCCACCAAAATGGCAAAACACTATCTTATGTTTC
TATGTTGCTTAGCTATAACTTTTTTAAAAAGTTTTTTTTTTGTAATGAATGGAATTTTAT
TTTTTAGATATACAAATGGAACTGGT
>CL44.Contig2_All  +  nr
AAGGATTACACTTTAGACCTCTTCGCATTATCAAAATGGGCGACGAGATTCCGCTGCCGG
CAGATAAACTAGCCGCCGTCTCCCTGGCCAGCGATGTATCCTCATCTTCAACTGTGCAGA
AAGCGCGGTTCTCAGATCGAATCCGCATCCGCTCGATTCTAGGTCGACCCGACGGCGGAG
CTGGACTAGCGGGTCAAAAGGTCCGAATCAGCGGGTGGGTTAAAACGGGAAGGGAGCAAG
GGAAAGGCACTTTCGCATTCCTCGAGGTAAACGACGGATCGTGCCCAGCGAATCTTCAGG
TTATGGTGGACGCTTCGGTGTCAGATCTCTCCAAGCTGATTGCGACGGGGACTTGTGTGA
CCGTTGATGGGTGTTTGAAGATTCCTCCGGAAGGTAAAGGGACGAAGCAGAAGGTTGAGC
TTAGTGTTGTGGAGGTGATTGATGTTGGAACTGTGGATACTGCTACGTACCCGATTCCTA
AGACGAAGCTGACTCTTGAGAGGTTGAGAGAGTTTCCTCATCTTCGTTCAAGGACCAATT
CGATCTCAGCTATTGCAAGAATCAGACACGCGCTTGCTATAGCCACCCATACATTCTTTG
ATGAGGAAGGTTTCCTCTACATTCAAACCCCAATCATCACAACAAGTGATTGCGAAGGTG
CTGGTGAGATGTTCCAAGTGACAACTTTGATCAACCATACTGAGAAGCTGGAGAGGGATC
TCATTGAGAACCCTCCGCCTACCGAGGCTGACGTTGAAGCTGCCAGGGCCATCGTCAAGG
CGAGAGGTGAAGCTGTGGCGCAACTCAAAGCTGCTAAAGCAAGCAAGGAAGAGATCATTG
CTTCGGTTGCTGAACTCAATGAGGCTAAGGTGAGTTTAGCTAGGACTGAAGAGAGGTCAA
GGCTCAAGCCTGGATTGCCTAAAGTTGATGGAAAGGTTGATTATTCGCAAGATTTCTTTG
GTCGTCAAGCTTTCTTGACAGTGTCTGGTCAACTACAAGTGGAAACTTATGCTTGCGGTC
TTAGCGATGTGTATACATTCGGTCCTACTTTCCGGGCAGAGAACTCTCACACCTCAAGAC
ATCTTGCTGAGTTCTGGATGGTTGAGCCTGAATTAGCTTTTGCTGATTTAGAGGACGATA
TGAACTGCGCAGAGGCGTATGTGAGATACATGTGCAAGTGGCTGCTTGAGAAACGTTACG
ATGACATGGAACTCATGGCTAAGAACTTCGACAAAGGCTGCATTGATAGGCTGAAACTGG
TTGCATCGACTCCGTTTGGTCGTCTAACGTACACCAAAGCGATAGAACTACTTGAGGAAG
CTGTGGCTAAAGGAAAGAAATTTGAGAACCCAGTGGAGTGGGGAATCGACTTAGCATCTG
AGCACGAAAGATACTTGACAGAGGTTGTGTTTCAAAAGCCGCTGATAGTGTACAACTACC
CGAAAGGAATCAAAGCATTCTACATGAGACTGAACGATGATGGAAAGACAGTTGCTGCCA
TGGATGTCCTCGTTCCAAAGGTTGGGGAACTCATTGGTGGAAGCCAAAGGGAAGAAAGGA
TTGACGTCATCATGGAAAGGATTGAGGAGATGGGACTACCAGTGGAGCCATACGAGTGGT
ATTTGGACTTGAGACGTTACGGAACAGCGAAGCATTCAGGATTCGGACTAGGATTCGAAC
GCATGGTTCTGTTTGCGACAGGCATGGACAATATTCGAGATGTTATTCCCTTCCCTCGCT
ATCCTGGAAGAGCTGATCTTTAAGTTGTTTATACATGTTGCTTGCTTCTCGGTCTGGTTT
TCTGAAAACCAGTTCCGGTTAATTTTACATTATACGTTGCTTAATGAATTGATTTTGGAT
ATTTGAATTTGATGTGGAACTGGTTTTGTTGTTCGGTTATCTGGATAAATTCAAGTTTTA
CAAACCGG
>CL45.Contig1_All  +  nr
CAAAAACCAACAACAAACAAACAAACACATCAAAGCAAAAAGAAGAAGGCAAAAACTTTA
CAAGCAAGCAGAACCATGGCACTGATGAAGAAGAGTCTCTTTCCTCTTCTCCTCTCATCA
CCGCTACTGATCATCTGTCTTATTGCATTGCTAGCTGATCCGGTTTCAGTCGGAGCTCGC
CGGTTAGTCGAGGAGACTCCTAAACCGGAGATACCCAAATTGCCTGAACTACCTCACCCG
GAGCTACCGAAATTTCCTGAGCTACCTCACCCGGAGCTACCAAAATTCGAAGTTCCTAAG
TTCCCGGAGCTCCCTAAACCAGAGATGCCCAAGTTACCAGAGTTCCCAAAGATGCCAGAA
ATTCCTAAGCATGAGGGGACTAAACTGATGGAGACTGAGAAGCCTGAGGCTCCTAAGTTG
CTGGAGATTCCAAAACCTGAGCTACCAAAGATGCCGGAATTTCAAAAGCCAGAGCTACCA
AAAATGCCGGAGATTCAAAAG
>CL45.Contig2_All  +  nr
CAAAAACCAACAACAAACAAACAAACACATCAAAGCAAAAAGAAGAAGGCAAAAACTTTA
CAAGCAAGCAGAACCATGGCACTGATGAAGAAGAGTCTCTTTCCTCTTCTCCTCTCATCA
CCGCTACTGATCATCTGTCTTATTGCATTGCTAGCTGATCCGGTTTCAGTCGGAGCTCGC
CGGTTAGTCGAGGAGACTCCTAAACCGGAGATATCCAAATTGCCTGAACTACCTCACATG
GAGATACCCAAATTGCCTGAACTACCTCACCCGGAGCTACCGAAATTTCCTGAGCTACCT
CACCCGGAGCTACCAAAATTCGAAGTTCCTAAGTTCCCGGAGCTCCCTAAACCAGAGATG
CCCAAGTTACCAGAGTTCCCAAAGATGCCAGAAATTCCTAAGCATGAGGGGACTAAACTG
ATGGAGACTGAGAAGCCTGAGGCTCCTAAGTTGCTGGAGATTCCAAAACCTGAGCTACCA
AAGATGCCGGAATTTCAAAAGCCAGAGCTACCAAAAATGCCGGAGATTCAAAAG
>CL45.Contig3_All  -  nr
AAAAAAAAAAAAAAAAAAAACAAAGCAAAAGAAGAAGGCAAAACTTGTCAAGCAAGCAGA
CATGGCCGCACTGATGAAGAAGAGACTATTTGCTCTTCTCCTCTCATCACCACTTCTGAT
CATCTCTCTTATTGCATTGCTCGCTGCTCCGGTTTCGGTTGAAGCTCGACGGTTAGTGGA
GGAGACACCTAAACCGGAAATACCAAAACTGCCTGAACTACCTCATCCAGAGCTACCCAA
GTTTGAAGTTCCTAAGTTGCCAGAGCTCCCTAAACCAGAGATGCCC
>CL46.Contig1_All  +  nr
GTTAAATAAATTTCTGAATCAAGTCTCTAGCATAGCATGCAACATAAACCATCATCATTA
TTTAAACCGTTCATGAATCATAACAACCAATAAAAACCAAAACCATTTTGGGCTACCTTC
CTACAAATTCAGTAATAATAAAAGTTGGTAAGGCATTCAGTTTAAAAGATTCTCCCGGTT
TACTTCATCTCAGCGTCTATGACCGTTACATAGAACACTGAAGCCACCTCTCAAGCTCTC
GACCAGTATATAAACATGTATCTATGTCATGTCTACGAATACACCTTCCTTGAATTTCTT
GCATAGAACCTGTACGGCTGAATCAATCCGTGCATTATCCTTTCCCTTCAAGCAAATGAT
GATAGGACCTTGTCTGGATTTCCGGTAACACCCAAGATATATGTCTGGGAACTCAAGACC
AAGTTTGGAAAGAGGTTCTGCAAATTCAACATCTGTCAAAGATGTCATCAAGCGCCTTGA
TGTGTATAGCTCCATGAGCGATGTACTTCCACCCAATTTGATTAGCTCCGTCAGACATTC
CCACTCTTTCTCGAGCTCCTCAGTGTTTGTAGCAGCAAGAACAATCACATTGCGGCACTT
GATCAATGGCACTGAAAGCTTTTCATGATGCAGTAGTTCAGTAATTCCTTCCGGTAACTG
AGCCATTTCATTCCTGTCACCTGTGCACTGCTCGCCAATAAGATGCCGAAGGTATTCCTC
AAACTCTTCATCAGGCGCCAGGCGAACTCCAAATGCCTTAGCTACACCAGCCAGAGTAAC
ATCTGAATGCAAAGGACCAACTCCTCCATAAATAAATACCATATCACAGATAGACCTTTG
GCGGTCAACTTCCTCGGATACAGAATCGATATCATTCCGAAGAACAGAAGTTTGTTGCAC
CGACCAACCAACAGAAGTCAGCTTTTTACACAGAGACAGTCCTAACTGATCTTCAACAGT
GCCAGACAGAATCTCATCGCCAACAGCAATGACTGAGGCCAAAAGCACCTCATGTTTTTG
TGAATCACTTCCTACGTCATTCTTGACTGAAGCATTTTTCTTGACTCTCCCTGCCCTCTC
TAACCTCCCATCAGAAAGCAAATAAGCAGGTTTGAATTTCTCTTTGCTGCTTGTGTCGTT
AACAGACAATAACGCGTTGGGGACAGTATCATGAATACTCCCAATTGATGTATATCCCTG
GTCATAAAGACTGCAATATTTGACCTTGCAAGTTAGGAGAAATGCCCAAACATCTCTGTA
TGACCAATCCAAAATAGGATTCACCCTCATAAAGGGCGGCCATCCAGGGGAACTTGGAGA
GAATTGCTCTTGACCAACCGCAGTAGGATCACCAATACGGACGCCAAGAAAGATAGCTCT
GATAGGGTTAGCTTTTAACAATGCTTCCAACCCGGACTTGAAATCCTGGCGAATGAGGTC
AAGTTGCAGATCGTAAGTTTGAGCAGCATCATATGTAAATGCATTGATTTCAGTGAAGGC
AGAAGGGCTCTCAAAGTAAATGGTCCGGACTGGAAAACTTGATAGACCTCCATTAGAACA
ACTCAGCTCTTTCTTATGCAAAAAATAGCCGGCTCTGAGAAGGTGCAGCAACACAGTGGA
ATCTTTTCCTCCATTGAAACTAAAGGCGACCTCTTCAATAGAGTAAAGAGAAAGAGCTCT
TCTGATGACGAAGATAGCGTTATTGTACTTTGTCCTCAACCTCTTATCATCGCTTTCTCC
GATCGCTTTGTCGATCTCCATCTCTATCTCCTTATTCGCGTGGGAAGTATTATTATGAGA
TTGCTGCTGGAGATGAAGAGAAGACAACACGAAAGGAGATTTTCCTCCTCCTCCTTTCTC
TTACCGCTCTTCTCATTTTCTCCGCCGTTTCTCCTTCTTTCGCTACCTCCTCCGACGTCG
ACGATGAAGACCTCAGCTTCCTCGAAGATCCCAAAGAAGAATCCGATCCCACCAAGCCAC
TCTCCTCCACCGACTCTGAACTCGACGAGTTCAACGAAAGAGAAGACGAAGAAGATCCGG
AGATGTACGACGACCACGACGACGAAGAAGAAGGAGAAGATCTCTCCGATCTAGGAAACC
CAGATTCAGATCCGTTCCCGGCGCCAGACGTCGACGAGAAAGACGTCGTGGTCATCAAAG
AGCGTAACTTCACAGACGTGATCGAGAACAACAAGTACGTTATGGTCGAGTTCTATGCTC
CCTGGTGCGGTCATTGCCAGTCTCTTGCTCCCGAGTATGCGGCAGCAGCGACTGAGCTTA
AAGGAGACGGTGTCGTTTTGGCTAAAGTCGATGCCACGGAGGAGAACGAGCTTGCTCATC
AGTATAGTGTTCAGGGCTTCCCGACTATTCTCTTCTTCGTAGATGGCGAGCACAAGCCTT
ACTCTGGAGGCAGGACCAAAGAAACGATAGTGACGTGGGTGAAGAAGAAGATAGGTCCTG
GTGTGTATAACCTAACCACATTAGATGATGCTGAGAAAGTATTGACTTCTGGGAACAAAG
TCGTCTTGGGTTACTTGAACTCTTTGGTGGGTGTTGAGCATGATCAACTTGCTGCTGCTT
CCAAAGTTGAAGACGATGTGAACTTCTATCAGACGGTGAACCCTGATGTTGCCAAGATGT
TCCACATCGATGCTGAGGCTAAACGGCCTGCTCTTGTTCTAGTGAAGAGAGAAGCGGAGA
AGATTAGCCATTTTGATGGGGAGTTTGTTAAGTCTGATATAGCTAGTTTTGTGTCTGCCA
ACAAGCTTCCTTTGGTCTCTGTTTTCACCAGAGAGAGTGCACCGGAGATTTTCGAGAGTG
CAATCAAGAAGCAGCTGTTGTTGTTTGTAACACAAAATGAATCTGAAAAGGTTCTCCCAG
AGTTTGAAGCAGCAGCAAAATCATTTAAAGGAAAGCTTATCTTTGTATCTGTGGATCTGG
GCAATGAAGATTATGGGAAGCCAGTTGCTGAATACTTTGGTGTGTCTGGGAATGGTCCTA
AACTTATTGCCTACACAGGAAATGAAGATCCTAAGAAACACTTCTTCGATGGTGAAATCA
AGGCAGATAAAATTAAGGCATTTGCGGAAGAGTTCTTGAGCGACAAGCTAAAGCCTTTCT
ATAAGTCAGACCCTATTCCTGAAAAGAATGATGAAGATGTGAAAATAGTGGTTGGAGATA
ACTTTGATGACATTGTCTTGGACGAGTCTAAGGATGTTCTTCTTGAGGTTTATGCACCAT
GGTGTGGCCATTGCCAAGCCCTTGAGCCAATGTATAACAAGCTTGCTAAACATTTACGAA
GCATTGATTCTCTTGTCATAGCCAAGATGGATGGAACAACCAATGAACATCCCAAGGCAA
AGGCGGAAGGGTTCCCTACAATTCTCTTCTTCCCTGCAGGAAACAAAACCTCAGAACCGA
TAACGGTAGATACAGACCGAACTGTGGTTGCATTCTACAAATTTTTGAGGAAACACGCAA
CCATCCCGTTCAAACTGGAGAAACCAGCATCAGCTGAATCTCCTAAAACTGTCGAGTCCA
CACCAAAAGTAGAAACTACTGAGAGCAAAGGAAATCCTGAAAGTACCACAAAGAGAACCG
AAAGTGATTCCAAGGACGAGTTGTGATCTGAACCTGAGAAAAGGATTTTAAGTTATACAA
TTACGTCTCCTTTAAGTTATATTTGTCTGATCAGAGTTGTTTTATCACGGGTTTGGACCA
GATAATGATATGGAGACTTGAATTATTTTAGTTTTGGGAAAGACAGTTTGAACTCTTTTT
GTTTGGTTTTAAAGACCAACTTGTAGAACTACAACCACAATGCAATAACTCAATGAGTGG
CACAATAAGATCAATAAAAATCTTTCCG
>CL46.Contig2_All  +  nr
ACCGCTCTTCTCATTTTCTCCGCCGTTTCTCCTTCTTTCGCTACCTCCTCCGACGTCGAC
GATGAAGATCTCAGCTTCCTCGAAGATCCCAAAGATGAAGGTCCCGCTAAGCCACTTACT
TCCCCTGACTCTGAACTAGACGAAGAAGATCCAGAGGCGTACGACGACGACGAAGAAGAA
GGAGATTTCTCCGATCCAGGAAACCCAGACTCTGATCCGTTCCCGGCGCCGGACGTCGAC
GAGAAAGACGTCGTGGTCATCAAAGAGCGTAACTTCACAGACGTGATCGAGAACAACAAG
TACGTTATGGTCGAGTTCTATGCTCCCTGGTGCGGTCATTGCCAGTCTCTTGCTCCCGAG
TACGCGGCAGCAGCGACTGAGCTTAAAGGAGACGGTGTCGTTTTGGCTAAAGTCGATGCC
ACGGAGGAGAACGAGCTTGCTCATCAGTATAGTGTTCAGGGCTTCCCGACTATTCTCTTC
TTCGTAGATGGCGAGCACAAGCCTTACTCTGGAGGCAGGACCAAAGAAACGATAGTGACG
TGGGTGAAGAAGAAGATAGGTCCTGGTGTGTATAACCTAACCACATTAGATGATGCTGAG
AAAGTATTGACTTCTGGGAACAAAGTCGTCTTGGGTTACTTGAACTCTTTGGTGGGTGTT
GAGCATGATCAACTTGCTGCTGCTTCCAAAGTTGAAGACGATGTGAACTTCTATCAGACG
GTGAACCCTGATGTTGCCAAGATGTTCCACATCGATCCTGAGTCTAAACGGCCTGCTCTT
GTTCTAGTTAAGAGGGAAGCGGAGAAGATTAGCCATTTTGATGGGGAGTTTGTTAAGTCT
GATATAGCTAGTTTTGTGTCTGCCAACAAGCTTCCTTTGGTCTCTGTTTTCACCAGAGAG
AGTGCACCGGAGATTTTCGAGAGTGCAATCAAGAAGCAGTTGTTGTTGTTTGTAACCCAA
AACGAATTTGAAAAGGTTCTCCCAGAGTTTGAAGCAGCAGCAAAATCATTTAAAGGAAAG
CTTATCTTTGTATCTGTGGATCTGGGCAATGAAGATTATGGGAAGCCAGTTGCTGAATAC
TTTGGTGTGTCTGGGAATGGTCCTAAACTTATTGCCTACACAGGAAATGAAGATCCTAAG
AAACACTTCTTCGATGGTGAAATCAAGGCAGATAAAATTAAGGCATTTGCGGAAGAGTTC
TTGAGCGACAAGCTAAAGCCTTTCTATAAGTCAGACCCTATTCCTGAAAAGAATGATGAA
GATGTGAAAATAGTGGTTGGAGATAACTTTGATGACATTGTCTTGGACGAGTCTAAGGAT
GTTCTTCTTGAGGTTTATGCACCATGGTGTGGCCATTGCCAAGCCCTTGAGCCAATGTAT
AACAAGCTTGCTAAACATTTACGAAGCATTGATTCTCTTGTCATAGCCAAGATGGATGGA
ACAACCAATGAACATCCCAAGGCAAAGGCCGAAGGGTTCCCTACAATTCTCTTCTTCCCT
GCAGGAAACAAAACCTCAGAACCGATAACGGTAGATACAGACCGAACTGTGGTTGCATTC
TACAAATTTTTGAGGAAACACGCAACCATCCCGTTCAAACTGGAGAAACCAGCATCAGCT
GAATCTCCTAAAACTGTCGAGTCCACACCAAAAGTAGAAACTACTGAGAGCAAAGGAAAT
CCTGAAAGTACCACAAAGAGAACCGAAAGTGATTCCAAGGACGAGTTGTGATCTGAACCT
GAGAAGGATTTTGAGTTATACAATTACGTCTCCTTAAGTTATATTTGTCTGATCAGAGTT
GTTTTATCACGGGTTTGGACCAGATAATGATATGGAGACTTGAATTATTTTAGTTTTGGG
AAAGACAGTTTGAACTCTTTTTGTTTGGTTTTAAAGACCAACTTGTAGAACTACAACCAC
AATGAAATAACTCAATAAGTGGCACAATAAGATCAATAAAAATCTTTCCG
>CL46.Contig3_All  -  nr
CTCCTTTCTGTTATCATTCTCCAGCAAATCTGATAATACTTCCGACGCGATTTTCGAGTC
GTCGGAATAAAAAGGAGAGAAGAGATGGAGATCGACAAAGCGATCGGAGAAAGCGATGAT
AAGAGGTTGAGGACAAAGTACAATAACGCTATCTTCGTCATCAGAAGAGCTCTTTCTCTT
TACTCTATTGAAGAGGTCGCCTTTAGTTTCAATGGAGGAAAAGATTCCACTGTGTTGCTG
CACCTTCTCAGAGCCGGCTATTTTTTGCATAAGAAAGAGCTGAGTTGTTCTAATGGAGGT
CTATCAAGTTTTCCAGTCCGGACCATTTACTTTGAGAGCCCTTCTGCCTTCACTGAAATC
AATGCATTTACATATGATGCTGCTCAAACTTACGATCTGCAACTTGACCTCATTCGCCAG
GATTTCAAGTCCGGGTTGGAAGCATTGTTAAAAGCTAACCCTATCAGAGCTATCTTTCTT
GGCGTCCGTATTGGTGATCCTACTGCGGTTGGTCAAGAGCAATTCTCTCCAAGTTCCCCT
GGATGGCCGCCCTTTATGAGGGTGAATCCTATTTTGGATTGGTCATACAGAGATGTTTGG
GCATTTCTCCTAACTTGCAAGGTCAAATATTGCAGTCTTTATGACCAGGGATATACATCA
ATTGGGAGTATTCATGATACTGTCCCCAACGCGTTATTGTCTGTTAACGACACAAGCAGC
AAAGAGAAATTCAAACCTGCTTATTTGCTTTCTGATGGGAGGTTAGAGAGGGCAGGGAGA
GTCAAGAAAAATGCTTCAGTCAAGAATGACGTAGGAAGTGATTCACAAAAACATGAGGTG
CTTTTGGCCTCAGTCATTGCTGTTGGCGATGAGATTCTGTCTGGCACTGTTGAAGATCAG
TTAGGACTGTCTCTGTGTAAAAAGCTGACTTCTGTTGGTTGGTCGGTGCAACAAACTTCT
GTTCTTCGGAATGATATCGATTCTGTATCCGAGGAAGTTGACCGCCAAAGGTCTATCTGT
GATATGGTAAGTCCGTTAAACAGATGAACATAAAATCAAAGAGAAGTTTTGTCTTTG
>CL46.Contig4_All  -  nr
CTCCTTTCTGTTATCATTCTCCAGCAAATCTGATAATACTTCCGACGCGATTTTCGAGTC
GTCGGAATAAAAAGGAGAGAAGAGATGGAGATCGACAAAGCGATCGGAGAAAGCGATGAT
AAGAGGTTGAGGACAAAGTACAATAACGCTATCTTCGTCATCAGAAGAGCTCTTTCTCTT
TACTCTATTGAAGAGGTCGCCTTTAGTTTCAATGGAGGAAAAGATTCCACTGTGTTGCTG
CACCTTCTCAGAGCCGGCTATTTTTTGCATAAGAAAGAGCTGAGTTGTTCTAATGGAGGT
CTATCAAGTTTTCCAGTCCGGACCATTTACTTTGAGAGCCCTTCTGCCTTCACTGAAATC
AATGCATTTACATATGATGCTGCTCAAACTTACGATCTGCAACTTGACCTCATTCGCCAG
GATTTCAAGTCCGGGTTGGAAGCATTGTTAAAAGCTAACCCTATCAGAGCTATCTTTCTT
GGCGTCCGTATTGGTGATCCTACTGCGGTTGGTCAAGAGCAATTCTCTCCAAGTTCCCCT
GGATGGCCGCCCTTTATGAGGGTGAATCCTATTTTGGATTGGTCATACAGAGATGTTTGG
GCATTTCTCCTAACTTGCAAGGTCAAATATTGCAGTCTTTATGACCAGGGATATACATCA
ATTGGGAGTATTCATGATACTGTCCCCAACGCGTTATTGTCTGTTAACGACACAAGCAGC
AAAGAGAAATTCAAACCTGCTTATTTGCTTTCTGATGGGAGGTTAGAGAGGGCAGGGAGA
GTCAAGAAAAATGCTTCAGTCAAGAATGACGTAGGAAGTGATTCACAAAAACATGAGGTG
CTTTTGGCCTCAGTCATTGCTGTTGGCGATGAGATTCTGTCTGGCACTGTTGAAGATCAG
TTAGGACTGTCTCTGTGTAAAAAGCTGACTTCTGTTGGTTGGTCGGTGCAACAAACTTCT
GTTCTTCGGAATGATATCGATTCTGTATCCGAGGAAGTTGACCGCCAAAGGTCTATCTGT
GATATGGTATTTATTTATGGAGGAGTTGGTCCTTTGCATTCAGATGTTACTCTGGCTGGT
GTAGCTAAGGCATTTGGAGTTCGCCTGGCGCCTGATGAAGAGTTTGAGGAATACCTTCGG
CATCTTATTGGCGAGCAGTGCACAGGTGACAGGAATGAAATGGCTCAGTTACCGGAAGGA
ATTACTGAACTACTGCATCATGAAAAGCTTTCAGTGCCATTGATCAAGTGCCGCAATGTG
ATTGTTCTTGCTGCTACAAACACTGAGGAGCTCGAGAAAGAGTGGGAATGTCTGACGGAG
CTAATCAAATTGGGTGGAAGTACATCGCTCATGGAGCTATACACATCAAGGCGCTTGATG
ACATCTTTGACAGATGTTGAATTTGCAGAACCTCTTTCCAAACTTGGTCTTGAGTTCCCA
GACATATATCTTGGGTGTTACCGGAAATCCAGACAAGGTCCTATCATCATCTCCTTGAAG
GGAAAGGATAATGCACGGATTGATTCAGCCGTACAGGTTCTATGCAAGAAATTCAAGGAA
GGTGTATTCGTAGACATGACATAGATACATGTTTATATACTGGTCGAGAGCTTGAGAGGA
AGCTTCAATGGCCACTTGAATAGGCTTCTTTCTACTGGTCACAGAAGCGGAGAGAATAGG
ATCAGAGTTTTAACACTTTTTTAAA
>CL46.Contig5_All  -  nr
CTCCTTTCTGTTATCATTCTCCAGCAAATCTGATAATACTTCCGACGCGATTTTCGAGTC
GTCGGAATAAAAAGGAGAGAAGAGATGGAGATCGACAAAGCGATCGGAGAAAGCGATGAT
AAGAGGTTGAGGACAAAGTACAATAACGCTATCTTCGTCATCAGAAGAGCTCTTTCTCTT
TACTCTATTGAAGAGGTCGCCTTTAGTTTCAATGGAGGAAAAGATTCCACTGTGTTGCTG
CACCTTCTCAGAGCCGGCTATTTTTTGCATAAGAAAGAGCTGAGTTGTTCTAATGGAGGT
CTATCAAGTTTTCCAGTCCGGACCATTTACTTTGAGAGCCCTTCTGCCTTCACTGAAATC
AATGCATTTACATATGATGCTGCTCAAACTTACGATCTGCAACTTGACCTCATTCGCCAG
GATTTCAAGTCCGGGTTGGAAGCATTGTTAAAAGCTAACCCTATCAGAGCTATCTTTCTT
GGCGTCCGTATTGGTGATCCTACTGCGGTTGGTCAAGAGCAATTCTCTCCAAGTTCCCCT
GGATGGCCGCCCTTTATGAGGGTGAATCCTATTTTGGATTGGTCATACAGAGATGTTTGG
GCATTTCTCCTAACTTGCAAGGTCAAATATTGCAGTCTTTATGACCAGGGATATACATCA
ATTGGGAGTATTCATGATACTGTCCCCAACGCGTTATTGTCTGTTAACGACACAAGCAGC
AAAGAGAAATTCAAACCTGCTTATTTGCTTTCTGATGGGAGGTTAGAGAGGGCAGGGAGA
GTCAAGAAAAATGCTTCAGTCAAGAATGACGTAGGAAGTGATTCACAAAAACATGAGGTG
CTTTTGGCCTCAGTCATTGCTGTTGGCGATGAGATTCTGTCTGGCACTGTTGAAGATCAG
TTAGGACTGTCTCTGTGTAAAAAGCTGACTTCTGTTGGTTGGTCGGTGCAACAAACTTCT
GTTCTTCGGAATGATATCGATTCTGTATCCGAGGAAGTTGACCGCCAAAGGTCTATCTGT
GATATGGTATTTATTTATGGAGGAGTTGGTCCTTTGCATTCAGATGTTACTCTGGCTGGT
GTAGCTAAGGCATTTGGAGTTCGCCTGGCGCCTGATGAAGAGTTTGAGGAATACCTTCGG
CATCTTATTGGCGAGCAGTGCACAGGTGACAGGAATGAAATGGCTCAGTTACCGGAAGGA
ATTACTGAACTACTGCATCATGAAAAGCTTTCAGTGCCATTGATTAAGTGCCGTAATGTG
ATTGTTCTTGCTGCTACAAACACTGAGGAGCTTGAGAAGGAGTGGGAGTGTCTGACCGAG
CTAACTAAATTAGGATAATGCACGGATTGACTCAGCCGTACAGGCTCTACGCAAGAAGTT
CAAGGAAGGTGTATTCGTTGACATGAAATAGATACATGTTTAGTTACCAGTCGAGCTTGA
GAGGTGGCTTCAGTGTTCTATGTAACGGTCATAGACGCTGAGATGAAGTAAACCGGGAGA
ATCTTTTAAACTGAATGCCTTACCAACTTTTATTATTACTGAATTTGTAGGAAGGTAGCC
CAAAATGGTTTTGGTTTTTATTGGTTGTTATGATTCATGAACGGTTTAAATAATGATGAT
GGTTTATGTTGCAT
>CL46.Contig6_All  -  nr
TAAGAGAAAGGAGGAGGAGGAAAATCTCCTTTCGTGTTGTCTTCTCTTCATCTCCAGCAG
CAATCTCATAATAATACTTCCCACGCGAATAAGGAGATAGAGATGGAGATCGACAAAGCG
ATCGGAGAAAGCGATGATAAGAGGTTGAGGACAAAGTACAATAACGCTATCTTCGTCATC
AGAAGAGCTCTTTCTCTTTACTCTATTGAAGAGGTCGCCTTTAGTTTCAATGGAGGAAAA
GATTCCACTGTGTTGCTGCACCTTCTCAGAGCCGGCTATTTTTTGCATAAGAAAGAGCTG
AGTTGTTCTAATGGAGGTCTATCAAGTTTTCCAGTCCGGACCATTTACTTTGAGAGCCCT
TCTGCCTTCACTGAAATCAATGCATTTACATATGATGCTGCTCAAACTTACGATCTGCAA
CTTGACCTCATTCGCCAGGATTTCAAGTCCGGGTTGGAAGCATTGTTAAAAGCTAACCCT
ATCAGAGCTATCTTTCTTGGCGTCCGTATTGGTGATCCTACTGCGGTTGGTCAAGAGCAA
TTCTCTCCAAGTTCCCCTGGATGGCCGCCCTTTATGAGGGTGAATCCTATTTTGGATTGG
TCATACAGAGATGTTTGGGCATTTCTCCTAACTTGCAAGGTCAAATATTGCAGTCTTTAT
GACCAGGGATATACATCAATTGGGAGTATTCATGATACTGTCCCCAACGCGTTATTGTCT
GTTAACGACACAAGCAGCAAAGAGAAATTCAAACCTGCTTATTTGCTTTCTGATGGGAGG
TTAGAGAGGGCAGGGAGAGTCAAGAAAAATGCTTCAGTCAAGAATGACGTAGGAAGTGAT
TCACAAAAACATGAGGTGCTTTTGGCCTCAGTCATTGCTGTTGGCGATGAGATTCTGTCT
GGCACTGTTGAAGATCAGTTAGGACTGTCTCTGTGTAAAAAGCTGACTTCTGTTGGTTGG
TCGGTGCAACAAACTTCTGTTCTTCGGAATGATATCGATTCTGTATCCGAGGAAGTTGAC
CGCCAAAGGTCTATCTGTGATATGGTAAGTCCGTTAAACAGATGAACATAAAATCAAAGA
GAAGTTTTGTCTTTG
>CL46.Contig7_All  -  nr
TAAGAGAAAGGAGGAGGAGGAAAATCTCCTTTCGTGTTGTCTTCTCTTCATCTCCAGCAG
CAATCTCATAATAATACTTCCCACGCGAATAAGGAGATAGAGATGGAGATCGACAAAGCG
ATCGGAGAAAGCGATGATAAGAGGTTGAGGACAAAGTACAATAACGCTATCTTCGTCATC
AGAAGAGCTCTTTCTCTTTACTCTATTGAAGAGGTCGCCTTTAGTTTCAATGGAGGAAAA
GATTCCACTGTGTTGCTGCACCTTCTCAGAGCCGGCTATTTTTTGCATAAGAAAGAGCTG
AGTTGTTCTAATGGAGGTCTATCAAGTTTTCCAGTCCGGACCATTTACTTTGAGAGCCCT
TCTGCCTTCACTGAAATCAATGCATTTACATATGATGCTGCTCAAACTTACGATCTGCAA
CTTGACCTCATTCGCCAGGATTTCAAGTCCGGGTTGGAAGCATTGTTAAAAGCTAACCCT
ATCAGAGCTATCTTTCTTGGCGTCCGTATTGGTGATCCTACTGCGGTTGGTCAAGAGCAA
TTCTCTCCAAGTTCCCCTGGATGGCCGCCCTTTATGAGGGTGAATCCTATTTTGGATTGG
TCATACAGAGATGTTTGGGCATTTCTCCTAACTTGCAAGGTCAAATATTGCAGTCTTTAT
GACCAGGGATATACATCAATTGGGAGTATTCATGATACTGTCCCCAACGCGTTATTGTCT
GTTAACGACACAAGCAGCAAAGAGAAATTCAAACCTGCTTATTTGCTTTCTGATGGGAGG
TTAGAGAGGGCAGGGAGAGTCAAGAAAAATGCTTCAGTCAAGAATGACGTAGGAAGTGAT
TCACAAAAACATGAGGTGCTTTTGGCCTCAGTCATTGCTGTTGGCGATGAGATTCTGTCT
GGCACTGTTGAAGATCAGTTAGGACTGTCTCTGTGTAAAAAGCTGACTTCTGTTGGTTGG
TCGGTGCAACAAACTTCTGTTCTTCGGAATGATATCGATTCTGTATCCGAGGAAGTTGAC
CGCCAAAGGTCTATCTGTGATATGGTATTTATTTATGGAGGAGTTGGTCCTTTGCATTCA
GATGTTACTCTGGCTGGTGTAGCTAAGGCATTTGGAGTTCGCCTGGCGCCTGATGAAGAG
TTTGAGGAATACCTTCGGCATCTTATTGGCGAGCAGTGCACAGGTGACAGGAATGAAATG
GCTCAGTTACCGGAAGGAATTACTGAACTACTGCATCATGAAAAGCTTTCAGTGCCATTG
ATCAAGTGCCGCAATGTGATTGTTCTTGCTGCTACAAACACTGAGGAGCTCGAGAAAGAG
TGGGAATGTCTGACGGAGCTAATCAAATTGGGTGGAAGTACATCGCTCATGGAGCTATAC
ACATCAAGGCGCTTGATGACATCTTTGACAGATGTTGAATTTGCAGAACCTCTTTCCAAA
CTTGGTCTTGAGTTCCCAGACATATATCTTGGGTGTTACCGGAAATCCAGACAAGGTCCT
ATCATCATCTCCTTGAAGGGAAAGGATAATGCACGGATTGATTCAGCCGTACAGGTTCTA
TGCAAGAAATTCAAGGAAGGTGTATTCGTAGACATGACATAGATACATGTTTATATACTG
GTCGAGAGCTTGAGAGGAAGCTTCAATGGCCACTTGAATAGGCTTCTTTCTACTGGTCAC
AGAAGCGGAGAGAATAGGATCAGAGTTTTAACACTTTTTTAAA
>CL46.Contig8_All  -  nr
CTCCTTTCTGTTATCATTCTCCAGCAAATCTGATAATACTTCCGACGCGATTTTCGAGTC
GTCGGAATAAAAAGGAGAGAAGAGATGGAGATCGACAAAGCGATCGGAGAAAGCGATGAT
AAGAGGTTGAGGACAAAGTACAATAACGCTATCTTCGTCATCAGAAGAGCTCTTTCTCTT
TACTCTATTGAAGAGGTCGCCTTTAGTTTCAATGGAGGAAAAGATTCCACTGTGTTGCTG
CACCTTCTCAGAGCCGGCTATTTTTTGCATAAGAAAGAGCTGAGTTGTTCTAATGGAGGT
CTATCAAGTTTTCCAGTCCGGACCATTTACTTTGAGAGCCCTTCTGCCTTCACTGAAATC
AATGCATTTACATATGATGCTGCTCAAACTTACGATCTGCAACTTGACCTCATTCGCCAG
GATTTCAAGTCCGGGTTGGAAGCATTGTTAAAAGCTAACCCTATCAGAGCTATCTTTCTT
GGCGTCCGTATTGGTGATCCTACTGCGGTTGGTCAAGAGCAATTCTCTCCAAGTTCCCCT
GGATGGCCGCCCTTTATGAGGGTGAATCCTATTTTGGATTGGTCATACAGAGATGTTTGG
GCATTTCTCCTAACTTGCAAGGTCAAATATTGCAGTCTTTATGACCAGGGATATACATCA
ATTGGGAGTATTCATGATACTGTCCCCAACGCGTTATTGTCTGTTAACGACACAAGCAGC
AAAGAGAAATTCAAACCTGCTTATTTGCTTTCTGATGGGAGGTTAGAGAGGGCAGGGAGA
GTCAAGAAAAATGCTTCAGTCAAGAATGACGTAGGAAGTGATTCACAAAAACATGAGGTG
CTTTTGGCCTCAGTCATTGCTGTTGGCGATGAGATTCTGTCTGGCACTGTTGAAGATCAG
TTAGGACTGTCTCTGTGTAAAAAGCTGACTTCTGTTGGTTGGTCGGTGCAACAAACTTCT
GTTCTTCGGAATGATATCGATTCTGTATCCGAGGAAGTTGACCGCCAAAGGTCTATCTGT
GATATGGTATTTATTTATGGAGGAGTTGGTCCTTTGCATTCAGATGTTACTCTGGCTGGT
GTAGCTAAGGCATTTGGAGTTCGCCTGGCACCTGATGAAGAGATTGAGGAATATCTTAGG
CATCTGATCAGCGAGCAGTGCACAGGTGACAGGAATGAAATGGCTCAGTTACCGGAAGGA
ATTACTGAACTACTGCATCATGAAAAGCTTTCGGTGCCACTGATCAAGTGCCGTAATGTG
ATTGTTCTTACTGCTACAAACACGGAGGAGCTCGAGAAGGAGTGGGAATGTCTGATCCAG
CTAACTAAATTGGGTGGAAGTACATCATTGATGGAGCTTTTCGCGTCAAGGCGCTTGATG
ACATCTTTGACAGATGTTGAAGTTGCAGAACCTCTGTCCAAACTTGGTCTCGAGTTCCCG
GACATATACCTTGGGTGTTACCGGAAATCCAGACAAGGTCCTATCATCATTTGCTTGAAG
GGAAAGGATAATGCACGGATTGACTCAGCCGTACAGGCTCTACGCAAGAAGTTCAAGGAA
GGTGTATTCGTTGACATGAAATAGATACATGTTTAGTTACCAGTCGAGCTTGAGAGGTGG
CTTCAGTGTTCTATGTAACGGTCATAGACGCTGAGATGAAGTAAACCGGGAGAATCTTTT
AAACTGAATGCCTTACCAACTTTTATTATTACTGAATTTGTAGGAAGGTAGCCCAAAATG
GTTTTGGTTTTTATTGGTTGTTATGATTCATGAACGGTTTAAATAATGATGATGGTTTAT
GTTGCAT
>CL46.Contig9_All  -  nr
TAAGAGAAAGGAGGAGGAGGAAAATCTCCTTTCGTGTTGTCTTCTCTTCATCTCCAGCAG
CAATCTCATAATAATACTTCCCACGCGAATAAGGAGATAGAGATGGAGATCGACAAAGCG
ATCGGAGAAAGCGATGATAAGAGGTTGAGGACAAAGTACAATAACGCTATCTTCGTCATC
AGAAGAGCTCTTTCTCTTTACTCTATTGAAGAGGTCGCCTTTAGTTTCAATGGAGGAAAA
GATTCCACTGTGTTGCTGCACCTTCTCAGAGCCGGCTATTTTTTGCATAAGAAAGAGCTG
AGTTGTTCTAATGGAGGTCTATCAAGTTTTCCAGTCCGGACCATTTACTTTGAGAGCCCT
TCTGCCTTCACTGAAATCAATGCATTTACATATGATGCTGCTCAAACTTACGATCTGCAA
CTTGACCTCATTCGCCAGGATTTCAAGTCCGGGTTGGAAGCATTGTTAAAAGCTAACCCT
ATCAGAGCTATCTTTCTTGGCGTCCGTATTGGTGATCCTACTGCGGTTGGTCAAGAGCAA
TTCTCTCCAAGTTCCCCTGGATGGCCGCCCTTTATGAGGGTGAATCCTATTTTGGATTGG
TCATACAGAGATGTTTGGGCATTTCTCCTAACTTGCAAGGTCAAATATTGCAGTCTTTAT
GACCAGGGATATACATCAATTGGGAGTATTCATGATACTGTCCCCAACGCGTTATTGTCT
GTTAACGACACAAGCAGCAAAGAGAAATTCAAACCTGCTTATTTGCTTTCTGATGGGAGG
TTAGAGAGGGCAGGGAGAGTCAAGAAAAATGCTTCAGTCAAGAATGACGTAGGAAGTGAT
TCACAAAAACATGAGGTGCTTTTGGCCTCAGTCATTGCTGTTGGCGATGAGATTCTGTCT
GGCACTGTTGAAGATCAGTTAGGACTGTCTCTGTGTAAAAAGCTGACTTCTGTTGGTTGG
TCGGTGCAACAAACTTCTGTTCTTCGGAATGATATCGATTCTGTATCCGAGGAAGTTGAC
CGCCAAAGGTCTATCTGTGATATGGTATTTATTTATGGAGGAGTTGGTCCTTTGCATTCA
GATGTTACTCTGGCTGGTGTAGCTAAGGCATTTGGAGTTCGCCTGGCGCCTGATGAAGAG
TTTGAGGAATACCTTCGGCATCTTATTGGCGAGCAGTGCACAGGTGACAGGAATGAAATG
GCTCAGTTACCGGAAGGAATTACTGAACTACTGCATCATGAAAAGCTTTCAGTGCCATTG
ATTAAGTGCCGTAATGTGATTGTTCTTGCTGCTACAAACACTGAGGAGCTTGAGAAGGAG
TGGGAGTGTCTGACCGAGCTAACTAAATTAGGATAATGCACGGATTGACTCAGCCGTACA
GGCTCTACGCAAGAAGTTCAAGGAAGGTGTATTCGTTGACATGAAATAGATACATGTTTA
GTTACCAGTCGAGCTTGAGAGGTGGCTTCAGTGTTCTATGTAACGGTCATAGACGCTGAG
ATGAAGTAAACCGGGAGAATCTTTTAAACTGAATGCCTTACCAACTTTTATTATTACTGA
ATTTGTAGGAAGGTAGCCCAAAATGGTTTTGGTTTTTATTGGTTGTTATGATTCATGAAC
GGTTTAAATAATGATGATGGTTTATGTTGCAT
>CL46.Contig10_All  +  nr
TGAAAAGGTTCTCCCAGAGTTTGAAGCAGCAGCAAAATCGTTTAAAGGAAAGCTCATCTT
TGTATATGTGGATGTGGATAACGAGGATTATGGGAAGCCAGTTGGTGAATACTTTGGTGT
GTCTAGTAGCACTGGTCCTAAACTTGTTGCTTTCACAGGAAATGAAGATCCTAAAAAACA
CTTTTTCGATGGTGAAATCAAGTCAGATAAAATTAAGATATTTGGGGAAGAGTTCTTGAG
TGATAAGCTAAAGCCTTTCTATAAGTCAGACCCCATTCCTGAAAAGAATGATGGAGATGT
GAAAATCGTGGTTGGAGATAACTTTGACGAAATTGTTCTGGACGAGTCTAAGGATGTTCT
CCTCGAGCTCTATGCACCATGGTGTGGGCATTGCCAAGCCCTTGAGCCAATGTATAACAA
GCTTGCCAAACATTTAAGAAGCATTGATTCTCTTGTCATAGCCAAGATGGATGGAACAAC
CAATGAACACCCCAAGGCAAAGGCGGAAGGATTCCCTACGATTCTCTTCTTCCCTGCAGG
AAACAAGACCTCAGAACCGATAACTGTAGATACAGACCGCACCGTGGTTGCATTTTACAA
GTTCATGAGGAAACACGCAACGATTCCATTCAAACTGGAGAAACCTGCATCAACTGAATC
CCCTACAACTACCGAGTCCACACCAAAAGTAGAAACTACTGAGAGCAAAGGAAATCCTGA
AAGTACCACAAAGAGAACCGAAAGTGATTCCAAGGACGAGTTGTGATCTGAACCTGAGAA
GGATTTTGAGTTATACAATTACGTCTCCTTAAGTTATATTTGTCTGATCAGAGTTGTTTT
ATCACGGGTTTGGACCAGATAATGATATGGAGACTTGAATTATTTTAGTTTTGGGAAAGA
CAGTTTGAACTCTTTTTGTTTGGTTTTAAAGACCAACTTGTAGAACTACAACCACAATGA
AATAACTCAATAAGTGGCACAATAAGATCAATAAAAATCTTTCCG
>CL46.Contig11_All  +  nr
GTTAGATCTGAACTTGTGTGTCTGATCAGTGATCACAGTTTCAGACAGTCGCACTAAAAT
GGCGTTCCGCGTTTTCCTCCTCCTCCTCTCTCTCACCACCGCTCTTCTCATTTTCTCCGC
CGTTTCTCCTTCTTTCGCTACCTCCTCCGACGTCGACGATGAAGATCTCAGCTTCCTCGA
AGATCCCAAAGAAGAATCCGATCCCACCAAGCCACTCCCCTCCACCGACTCTGAACTCGA
CGAGTTCAACGAAAGAGAAGACGAAGAAGATCCCGAGATGTACGACGACCACGACGACGA
AGAAGAAGGAGAAGATCTCTCCGATCTAGGAAACCCAGATTCAGATCCGTTCCCGGCGCC
AGACGTCGACGAGAAAGACGTCGTGGTCATCAAAGAGCGTAACTTCACAGACGTGATCGA
GAACAACAAGTACGTTATGGTCGAGTTCTATGCTCCCTGGTGCGGTCATTGCCAGTCTCT
TGCTCCCGAGTACGCGGCAGCAGCGACTGAGCTTAAAGGAGACGGTGTCGTTTTGGCTAA
AGTCGATGCCACGGAGGAGAACGAGCTTGCTCATCAGTATAGTGTTCAGGGCTTCCCGAC
TATTCTCTTCTTCGTAGATGGCGAGCACAAGCCTTACTCTGGAGGCAGGACCAAAGAAAC
GATAGTGACGTGGGTGAAGAAGAAGATAGGTCCTGGTGTGTATAACCTAACCACATTAGA
TGATGCTGAGAAAGTATTGACTTCTGGGAACAAAGTCGTCTTGGGTTACTTGAACTCTTT
GGTGGGTGTTGAGCATGATCAACTTGCTGCTGCTTCCAAAGTTGAAGACGATGTGAACTT
CTATCAGACGGTGAACCCTGATGTTGCCAAGATGTTCCACATCGATCCTGAGTCTAAACG
GCCTGCTCTTGTTCTAGTTAAGAGGGAAGCGGAGAAGATTAGCCATTTTGATGGGGAGTT
TGTTAAGTCTGATATAGCTAGTTTTGTGTCTGCCAACAAGCTTCCTTTGGTCTCTGTTTT
CACCAGAGAGAGTGCACCGGAGATTTTCGAGAGTGCAATCAAGAAGCAGCTGTTGTTGTT
TGTAACACAAAATGAATCTGAAAAGGTTCTCCCAGAGTTTGAAGCAGCAGCAAAATCATT
TAAAGGAAAGCTTATCTTTGTATCTGTGGATCTGGGCAATGAAGATTATGGGAAGCCAGT
TGCTGAATACTTTGGTGTGTCTGGGAATGGTCCTAAACTTATTGCCTACACAGGAAATGA
AGATCCTAAGAAACACTTCTTCGATGGTGAAATCAAGGCAGATAAAATTAAGGCATTTGC
GGAAGAGTTCTTGAGCGACAAGCTAAAGCCTTTCTATAAGTCAGACCCTATTCCTGAAAA
GAATGATGAAGATGTGAAAATAGTGGTTGGAGATAACTTTGATGACATTGTCTTGGACGA
GTCTAAGGATGTTCTTCTTGAGGTTTATGCACCATGGTGTGGCCATTGCCAAGCCCTTGA
GCCAATGTATAACAAGCTTGCTAAACATTTACGAAGCATTGATTCTCTTGTCATAGCCAA
GATGGATGGAACAACCAATGAACATCCCAAGGCAAAGGCCGAAGGGTTCCCTACAATTCT
CTTCTTCCCTGCAGGAAACAAAACCTCAGAACCGATAACGGTAGATACAGACCGAACTGT
GGTTGCATTCTACAAATTTTTGAGGAAACACGCAACCATCCCGTTCAAACTGGAGAAACC
AGCATCAGCTGAATCTCCTAAAACTGTCGAGTCCACACCAAAAGTAGAAACTACTGAGAG
CAAAGGAAATCCTGAAAGTACCACAAAGAGAACCGAAAGTGATTCCAAGGACGAGTTGTG
ATCTGAACCTGAGAAGGATTTTGAGTTATACAATTACGTCTCCTTAAGTTATATTTGTCT
GATCAGAGTTGTTTTATCACGGGTTTGGACCAGATAATGATATGGAGACTTGAATTATTT
TAGTTTTGGGAAAGACAGTTTGAACTCTTTTTGTTTGGTTTTAAAGACCAACTTGTAGAA
CTACAACCACAATG
>CL46.Contig12_All  -  nr
CTATTTTTTGCATAAGAAAGAGCTCAGTTGTTCTAACGGAGGTCTATCAGATTTTCCTGT
CCGTACCATATACTTTGAGAGCCCTTCTGCGTTTACTGAAATCAATTCATTCACATATGA
TGCAGCTCAAACTTACGGTATTCAGCTTGATATCATTCGTCAAGATTTCAAATCCGGATT
GGAGGCATTGTTAAAAGCTAATCCTATTAGGGCTATTTTTCTTGGCGTCCGAATTGGTGA
TCCTACTGCTGTTGGCCAAGAGCAATTTTCTCCTAGTTCCCCTGGATGGCCGCCCTTT
>CL47.Contig1_All  +  nr
CTTTTTTTTTTTTTTCAGTTTCTTCGGTGAGGTAAGTGAGGAAGAATAAGGAGATCATGT
TTTTGTTCGATTGGTTCTACGGAATCTTGGCGTCGTTAGGGCTATGGCAGAAAGAAGCGA
AGATCTTGTTTCTCGGACTCGACAATGCAGGAAAAACCACACTACTTCACATGCTCAAAG
ACGAGAGATTAGTTCAGCACCAGCCAACACAACATCCCACATCTGAAGAACTG
>CL47.Contig2_All  -  nr
TTCGTCTTTACTCGACCTCGAAGCTAAATTAGAATCCTCAAGATCTCTCTCTCTTCTCTC
TCTCTGGCGATTGAGGCGTGTGGTTGGGAAGATCGAGTAGCGAGTGATCATGTTCGTGAT
AGATTGGTTCTATGGCGTTCTCGCTTCGCTAGGGTTATGGCAGAAGGAGGCTAAGATCTT
GTTCCTCGGACTCGATAACGCCGGCAAAACCACCTTGCTTCACATGCTCAAGGACGAGAG
ATTGGTGCAGCATCAGCCGACGCAGCATCCAACGTCTGAGGAACTTAGCATTGGTAAAAT
CAAGTTCAAGGCTTTTGATTTGGGTGGTCATCAGATTGCTCGACGAGTTTGGAAAGATTA
CTATGCCAAGGTTGATGCAGTTGTCTACCTCGTGGATGCTTATGACAAGGAGAGATTTAC
AGAGTCAAAGAAAGAGCTAGACGCTCTTTTGTCGGATGAATCCCTTGCAACTGTCCCGTT
TCTGATTCTCGGAAACAAGATTGATATCCCTTATGCAGCCTCGGAAGATGAGCTTAGGTA
TCACTTGGGTCTCACCAATTTCACTACCGGTAAAAGCAATGTGAGTCTTGGAGAATCTGG
TGTTCGTCCTCTTGAGGTCTTCATGTGCAGCATCGTCCGCAAAATGGGTTATGGTGAGGG
CTTTAAATGGCTATCTTACTACATCAAGTAAGTAGGAGGAAACCAATCAAGCATTGGTGT
GATTTGCTTCAAACGGTTTTATGAACCAGACATCTCTTTTTTTTTCCTCTTTTGAAAAGA
CATGAACTGTTTTGTTTCTCTTTTGTAGTTTCCTCTTTTAAGTTCTAATGTATGTTAAGT
CGATGGCTTACAACTCTTAAACAAAAATATGATTCTCACTGTGAAGTAGTAATCACTATG
ATATCAAAGAAAACAATCTACTTCTCAGGATGA
>CL47.Contig3_All  -  nr
TTCGTCTTTACTCGACCTCGAAGCTAAATTAGAATCCTCAAGATCTCTCTCTCTTCTCTC
TCTCTGGCGATTGAGGCGTGTGGTTGGGAAGATCGAGTAGCGAGTGATCATGTTCGTGAT
AGATTGGTTCTATGGCGTTCTCGCTTCGCTAGGGTTATGGCAGAAGGAGGCTAAGATCTT
GTTCCTCGGACTCGATAACGCCGGCAAAACCACCTTGCTTCACATGCTCAAGGACGAGAG
ATTGGTGCAGCATCAGCCGACGCAGCATCCAACGTCTGAGGAACTTAGCATTGGTAAAAT
CAAGTTCAAGGCTTTTGATTTGGGTGGTCATCAGATTGCTCGACGAGTTTGGAAAGATTA
CTATGCCAAGGTTGATGCAGTTGTCTACCTCGTGGATGCTTATGACAAGGAGAGATTTAC
AGAGTCAAAGAAAGAGCTAGACGCTCTTTTGTCGGATGAATCCCTTGCAACTGTCCCGTT
TCTGATTCTCGGAAACAAGATTGATATCCCTTATGCAGCCTCGGAAGATGAGCTTAGGTA
TCACTTGGGTCTCACTAACTTCACCACCGGTAAGGGGAAAGTGACAACAGCTGGAGGAGA
TTCTGGTGTTCGCCCACTTGAGGTCTTCATGTGCAGCATTGTCCGGAAAATGGGTTATGG
CGAGGGATTCAAATGGCTCTCTCAGTACATCAACTGAAGAGACATCATTGTCATCATGTC
TGTCTGTCTTTTTCACATATCAAACCAAACCCATGAACATGTCCGGATAATTTGTCTTTT
TGTTTTATGAATTGAGGATGTCACACATCCTTTCCCTAGAAGACAAATCCTCTTGTCTCC
CTTTTTAAGAGTGTTTTATACGAGTTTGGTGGCTTGCTTTTCCTTGTTCATGTCCCAGTC
CACATATTTGTCATCTGCTTGTATTTTATTCAACAGTATCCCCAATTTAGAGCACTTTCA
TC
>CL47.Contig4_All  -  nr
CTCTCTCTCTCTCTCTCTCTCGATTAGATCTCTCAATACGAAAGTTTTCTTTTGGGAAGA
CAGACGACTTCGTGATGTTTTTGTTCGATTGGTTCTATGGAATCCTGGCGACGTTAGGGT
TATGGCAGAAGGAGGCGAAGATCTTGTTTCTAGGGCTCGACAATGCCGGAAAAACAACTC
TGCTTCACATGCTCAAAGACGAGAGATTAGTTCAGCACCAGCCAACACAACATCCCACAT
CTGAAGAACTGAGCATTGGCAAAATCAAGTTCAAGGCCTTTGACTTGGGTGGCCATCAGA
TTGCCCGTAGGGTCTGGAAAGACTACTATGCCAAGGTTGATGCTGTTGTGTACCTAGTTG
ATGCTTACGACAAGGAGAGATTTGTGGAGTCAAAAAGAGAGCTTGACGCTCTCTTATCTG
ATGAAGCATTAGCAAGTGTCCCTTTTCTTATCCTTGGGAACAAGATTGATATTCCTTATG
CAGCTTCTGAAGATGAGCTTAGGTATCACTTGGGTCTCACCAATTTCACTACCGGTAAAA
GCAATGTGAGTCTTGGAGAATCTGGTGTTCGTCCTCTTGAGGTCTTCATGTGCAGCATCG
TCCGCAAAATGGGTTATGGTGAGGGCTTTAAATGGCTATCTTACTACATCAAGTAAGTAG
GAGGAAACCAATCAAGCATTGGTGTGATTTGCTTCAAACGGTTTTATGAACCAGACATCT
CTTTTTTTTTCCTCTTTTGAAAAGACATGAACTGTTTTGTTTCTCTTTTGTAGTTTCCTC
TTTTAAGTTCTAATGTATGTTAAGTCGATGGCTTACAACTCTTAAACAAAAATATGATTC
TCACTGTGAAGTAGTAATCACTATGATATCAAAGAAAACAATCTACTTCTCAGGATGA
>CL47.Contig5_All  -  nr
TTCGTCTTTACTCGACCTCGAAGCTAAATTAGAATCCTCAAGATCTCTCTCTCTTCTCTC
TCTCTGGCGATTGAGGCGTGTGGTTGGGAAGATCGAGTAGCGAGTGATCATGTTCGTGAT
AGATTGGTTCTATGGCGTTCTCGCTTCGCTAGGGTTATGGCAGAAGGAGGCTAAGATCTT
GTTCCTCGGACTCGATAACGCCGGCAAAACCACCTTGCTTCACATGCTCAAGGACGAGAG
GTTAGTGCAGCACCAGCCGACGCAGCATCCAACATCTGAAGAACTAAGCATTGGTAAAAT
CAAGTTCAAGGCTTTTGATTTGGGCGGTCATCAGATTGCTCGTAGGGTCTGGAAGGATTA
CTACGCTAAGGTGGATGCTGTGGTCTACCTAGTGGATGCTTACGACAAGGAGCGATTTGC
AGAATCGAAAAAGGAACTGGACGCGCTTCTCTCAGACGAATCTCTAGCCACCGTTCCGTT
TCTCATCCTAGGAAACAAGATAGACATACCATACGCTGCATCAGAGGACGAGCTCCGTTA
CCATCTCGGCCTCTCCAACTTCACGACGGGAAAGGGTAAAGTGAACCTAGTGGATTCGAA
CGTAAGACCATTGGAAGTTTTCATGTGCAGCATTGTCAGGAAGATGGGTTATGGCGAAGG
CTTCAAATGGCTCTCTCAGTACATCAAGTAACTCCAACAACCACATGGCGTTGTTATTGT
TAAACCGTAAGTTTCTATATATCCCAGCTTTGTCTTTTGTCTTGCTTTTTTTCATGTTTT
GTAAGAAATGTCGTAAAACTTAGCTTCTCGTTTGGCTGGTTTGTTTCTTGTAGTGATTTT
TTTTAATAACATTACATGTTTCGTAATTTTATACTATTTAAATAAGGTAAAATGTTTGGA
TTTTAACTTTGTGAGATTAGTTATGTA
>CL47.Contig6_All  -  nr
TTCGTCTTTACTCGACCTCGAAGCTAAATTAGAATCCTCAAGATCTCTCTCTCTTCTCTC
TCTCTGGCGATTGAGGCGTGTGGTTGGGAAGATCGAGTAGCGAGTGATCATGTTCGTGAT
AGATTGGTTCTATGGCGTTCTCGCTTCGCTAGGGTTATGGCAGAAGGAGGCTAAGATCTT
GTTCCTCGGACTCGATAACGCCGGCAAAACCACCTTGCTTCACATGCTCAAGGACGAGAG
ATTGGTGCAGCATCAGCCGACGCAGCATCCAACGTCTGAGGAACTTAGCATTGGTAAAAT
CAAGTTCAAGGCTTTTGATTTGGGCGGTCATCAGATTGCTCGCAGAGTCTGGAAGGATTA
CTACGCTAAGGTGGATGCTGTGGTCTACCTAGTGGATGCTTACGACAAGGAGCGATTTGC
AGAATCGAAAAAGGAACTGGACGCGCTTCTCTCAGACGAATCTCTAGCCACCGTTCCGTT
TCTCATCCTAGGAAACAAGATAGACATACCATACGCTGCATCAGAGGACGAGCTCCGTTA
CCATCTCGGCCTCTCCAACTTCACCACAGGGAAGGGTAAAGTGAACCTAGTAGATTCCAA
CGTAAGACCATTGGAGGTTTTCATGTGCAGCATCGTCAGGAAGATGGGTTATGGCGAAGG
CTTCAAATGGCTCTCTCAGTACATCAAGTAACCAAAGCCACCAAGACTCCAACCACATGG
CATCATTATTGTTAAACCGTACGTTTCTATAAATCTCGTTTTGTATTTTGTCTTGCGTTT
CTTTTTCTCATGTGTTATAAGAAATGTCGTGAAACCTAGCTTCTCATGTGTCTACCTTTG
TTTCTTGTAGTGACTTTAAATTTTTAATTCATATTATTTTAAACTTTGGATTATAACTTT
GTGAAGTTAGTTAACTAAACCCAGTAAAG
>CL47.Contig7_All  +  nr
CTTTGACTTGGGTGGCCATCAGATTGCCCGTAGGGTCTGGAAAGACTACTATGCCAAGGT
TGATGCTGTTGTCTACCTTGTGGATGCTTATGACAAAGAGAGATTTACAGAGTCTAAAAG
AGAGCTAGACGCTCTTCTCTCGGATGAAGCCCTTGCCGTTGTCCCGTTTCTGATTCTCGG
AAACAAGATTGATATCCCTTATGCAGCCTCGGAAGATGAGCTTAGGTATCACTTGGGTCT
CACAAACTTCACCACCGGTAAGGGCAAAGTGACAACGGCTGGAGGGGATTCTGGTGTTCG
CCCGCTGGAGGTATTCATGTGTAGCATCGTCCGCAAAATGGGCTATGGCGAGGGATTCAA
ATGGCTCTCTCAGTATATCAACTAAAAGACATTATTATCATCATGTCTGTCTTTTTCATA
AAATCGAACAAACCCAGGAATATTTTCCGTACAATTTGTCTTCTCTTGATCTAAAAGGTT
TGCGAATTGTGCCATCATAACACCATTTTCTCCTTTTATGCTTTTTTTTTTGTAGTTCTC
TGTTTCCAAACTTGTTCATTGTCTCCGTCCA
>CL48.Contig1_All  +  nr
CTTTACAAAGACCTAATAAAACTTCCTCAAGCTTTTTAGCCGTTTAGGGTTTTATCCTTT
TGCTGAGATCTAATCATGGCGGATGTTGAACCAGAGGTTGCTGCAGCTGGAGTCCCGAAG
AAGAGGACGTTCAAGAAGTTTGCTTTCAAAGGAGTCGATCTCGATGCTCTTCTTGATATG
TCTACTGATGATCTTGTCAAGCTCTTCCCTTCTCGTATTCGCAGAAGGTTCTCTAGAGGT
TTGACCAGGAAGCCAATGGCTCTGATTAAGAAGCTACGTAAGGCGAAAAGGGAGGCACCA
CAAGGTGAGAAGCCAGAGCCAGTGAGAACCCACTTGAGGAACATGATCATTGTCCCAGAG
ATGATTGGAAGCATCATTGGAGTGTACAATGGAAAGACCTTCAACCAGGTTGAGATCAAG
CCTGAGATGATTGGTCACTACCTGGCTGAGTTCTCCATCTCATACAAGCCAGTTAAGCAC
GGTAGGCCTGGTGTTGGTGCTACCCACTCCTCCCGTTTCATTCCCCTCAAGTGAAAAGCT
TGTTGTTATACTTGGGGAATGTGTCCCAATCTTTACATGTCCTTTTTGTTGTTGTTTTAT
GATTAAACTTCTTTAGATACTTTCTCAACTCTAAGCTCATGCATTTTCATATTATGTGAC
CAAGGATCTTGAAATCAAATCTTTTTGTGTTTTTAATGTTAATTATCTCTCTA
>CL48.Contig2_All  +  nr
CCTCTCTCTCCCGCAAAGACCTAAAGCAGACAACCAGTCTCTCAAGCTTCTAGCCGCGTA
TACTTTTACCGAGATTTAATCATGGAGGATGTGGAACCAGAGGTTGCTGCAGCAGGAGTC
CCGAAGAAGAGGACGTTCAAGAAGTTTGCCTTCAAAGGAGTTGATCTCGATGCTCTTCTC
GATATGTCTACTGATGACCTTGTCAAGCTCTTCCCTTCTCGTATTCGCAGAAGGTTCTCT
AGAGGTTTGACCAGGAAGCCAATGGCTCTGATTAAGAAGCTGCGCAAGGCGAAAAGGGAA
GCACCACAAGGTGAGAAGCCAGAACCAGTGAGAACCCACCTGAGGAACATGATCATTGTC
CCTGAGATGATTGGAAGCATCATTGGAGTGTACAATGGAAAGACCTTTAACCAGGTTGAG
ATCAAGCCAGAGATGATTGGTCACTACTTGGCTGAGTTCTCCATCTCATACAAGCCAGTT
AAGCACGGTAGGCCTGGTGTTGGTGCTACCCACTCCTCCCGTTTCATTCCCCTCAAGTGA
AAAGCTTGTTGTTATACTTGGGGAATGTGTCCCAATCTTTACATGTCCTTTTTGTTGTTG
TTTTATGATTAAACTTCTTTAGATACTTTCTCAACTCTAAGCTCATGCATTTTCATATTA
TGTGACCAAGGATCTTGAAATCAAATCTTTTTGTGTTTTTAATGTTAATTATCTCTCTAG
TA
>CL48.Contig3_All  +  nr
CAGAACTAAACATCCTCCCTATTTATCGCCTCCGAAGACTTAACGCAGACCATCTTCTTG
TCCTTTGCTGAGATCTAATCATGGAGGATGTGGAACCAGAGGTTGCAGCAGCAGGAGTCC
CGAAGAAGAGGACGTTCAAGAAGTTTGCTTTCAAAGGAGTCGATCTCGATGCTCTTCTTG
ATATGTCTACTGATGATCTTGTCAAGCTCTTCCCTTCTCGTATTCGCAGAAGGTTCTCTA
GAGGTTTGACCAGGAAGCCAATGGCTCTGATTAAGAAGCTACGTAAGGCGAAAAGGGAGG
CACCACAAGGTGAGAAGCCAGAGCCAGTGAGAACCCACTTGAGGAACATGATCATTGTCC
CAGAGATGATTGGAAGCATCATTGGAGTGTACAATGGAAAGACCTTCAACCAGGTTGAGA
TCAAGCCTGAGATGATTGGTCACTACCTGGCTGAGTTCTCAATCTCATACAAGCCAGTTA
AGCACGGTAGGCCTGGTGTTGGTGCTACCCACTCCTCCCGTTTCATTCCCCTCAAGTGAA
AAGCTTGTTGTTATACTTGGGGAATGTGTCCCAATCTTTACATGTCCTTTTTGTTGTTGT
TTTATGATTAAACTTCTTTAGATACTTTCTCAACTCTAAGCTCATGCATTTTCATATTAT
GTGACCAAGGATCTTGAAATCAAATCTTTTTGTGTTTTTAATGTTAATTATCTCTCTAGT
A
>CL48.Contig4_All  +  nr
CTTTACAAAGACCTAATAAAACTTCCTCAAGCTTTTTAGCCGTTTAGGGTTTTATCCTTT
TGCTGAGATCTAATCATGGCGGATGTTGAACCAGAGGTTGCTGCAGCTGGAGTCCCGAAG
AAGAGGACGTTCAAGAAGTTTGCTTTCAAAGGAGTCGATCTCGATGCTCTTCTTGATATG
TCTACTGATGATCTTGTCAAGCTCTTCCCTTCTCGTATTCGCAGAAGGTTCTCTAGAGGT
TTGACCAGGAAGCCAATGGCTCTGATTAAGAAGCTACGTAAGGCGAAAAGGGAGGCACCA
CAAGGTGAGAAGCCAGAGCCAGTGAGAACCCACTTGAGGAACATGATCATTGTCCCAGAG
ATGATTGGAAGCATCATTGGAGTGTACAATGGAAAGACCTTCAACCAGGTTGAGATCAAG
CCTGAGATGATTGGTCACTACCTGGCTGAGTTCTCCATCTCATACAAGCCAGTTAAGCAC
GGTAGGCCTGGTGTTGGTGCTACCCACTCCTCCAGGTTCATTCCTCTTAAGTGAAGAGCT
TGTTATACTTGGGGAATGCGTTCCATCTTTACATGGTCTCTTGCCTTGATTTCTCAAAGT
TTGTTGACCCTTTTTGTTCTTGCTTTATGATGAAAAGAACTTCTTTAGATATTATCTCAA
CTATTATGTGACAAGGTTCTTAAAATCAAATCGTTTTGAG
>CL48.Contig5_All  +  nr
CAGAACTAAACATCCTCCCTATTTATCGCCTCCGAAGACTTAACGCAGACCATCTTCTTG
TCCTTTGCTGAGATCTAATCATGGAGGATGTGGAACCAGAGGTTGCAGCAGCAGGAGTCC
CGAAGAAGAGGACGTTCAAGAAGTTTGCTTTCAAAGGAGTCGATCTCGATGCTCTTCTTG
ATATGTCTACTGATGATCTTGTCAAGCTCTTCCCTTCTCGTATTCGCAGAAGGTTCTCTA
GAGGTTTGACCAGGAAGCCAATGGCTCTGATTAAGAAGCTACGTAAGGCGAAAAGGGAGG
CACCACAAGGTGAGAAGCCAGAGCCAGTGAGAACCCACTTGAGGAACATGATCATTGTCC
CAGAGATGATTGGAAGCATCATTGGAGTGTACAATGGAAAGACCTTCAACCAGGTTGAGA
TCAAGCCTGAGATGATTGGTCACTACCTGGCTGAGTTCTCAATCTCATACAAGCCAGTTA
AGCACGGTAGGCCTGGTGTTGGTGCTACCCACTCCTCCAGATTCATTCCTCTTAAGTGAA
GAGCTTGTTATACTTGGGGAATGCGTTCCATCTTTACATGGTCTCTTGCCTTGATTTCTC
AAAGTTTGTTGACCCTTTTTGTTCTTGCTTTATGATGAAAAGAACTTCTTTAGATATTAT
CTCAACTATTATGTGACAAGGTTCTTAAAATCAAATCGTTTTGAGTTTAATTTTTAA
>CL49.Contig1_All  -  nr
ATGGATACTGCTTGCCTGAAAGCGTAAGTTCTATGCTCTCTTCTTTGAACCTTTTGGGAC
ATTGCCTTGAAACTGATTTTTGTTTCTGCAACAGTTTGAGGACTGCACGTTCGAGTGGCT
TTACTGGTCACAAGCCAGGAAACCATACTCTCGGGAGACACTAGACTACATAAGATCACT
AGACGCGGAGGAAGATATCAACCTCCTGAAGTTCCATGGATGGAAAGTGCCATTGAAAAC
AGCTAGAACACTCAGAATCTCAACAATGCTTCTGAAGAAAGGAGCAGAGAGAGGATTGAC
AGCATTTGAGATTGGGAACATGATGTGCAGAGAAACTCTGAGCAAGAAATCTCTAGTGGA
GGAGATGGTAGAGGAAGCTCAAGAAGCGGTGCTTCCTGGGACTAGCGAGGCTGCATTCCT
TGAAGCCTTGTCTGATGTGATGGATTACCATCTTGATGAAGTGGTTCGCTCTCAGGAACA
ATAGAATTGGTTCTTGTGTGAATCGTTACCACTCTTTAACTTGGAACACTATAGTACATA
TACACACTCTTGGTTTGCCTTTATATAAAAATAATCTGTTGCCTTTTGTTTCTCTACTTT
TTAATTTCTGTGTCATTCTATGGACATGTGCAAAGTTGTGTTGTTAATTTCTCTGTGACA
TTTCCTGGTAATGACAATCTCAGTGTTACAGTA
>CL49.Contig2_All  +  nr
TCTCTCTAGAGTCTTTGACCCTTGTTTCTCGAGCTGCCATTGATCAAAATCAAACCCTAA
CTCACATCACAGACTTTGCTACAATTGGATCATCCCTTAAAGCTCCACGTCGTTTCCCCC
TTTCTTTTCTTCTGTGAAAGAAGATGTCAACAGCTGATGTTAAACTAAGCCCAGTTCGTA
AGGAGGCATCGATAATGGCTCCCCTTCATGCCAACTCTTGCGCTGATTCCTTCCCCGACG
AGACCATTTTGATCTACCTAACACTCCCCGGAACGGTGATGCCAATGCGAGTGCTCGAAT
CCGATTCGATCGAGTCCGTTAAGCTCCGGATCCAGTCTTATCGTGGGTTTGTGGTGAGGA
ACCAGAAGCTCGTTTTCGGGGGACGGGAGCTAGCGAGGAGTAACTCCAACATGCGTGATT
ACGGTGTGAGCGATGGGAACGTGCTTCATTTGGTTGTGAAGGTCTCTGATCTCCAGGTTC
TTGATGTGAAGACCACTTGTGGGAAACACTGTAGGTTTCATGTGGAGAGAGGGAGGAACA
TTGGGTATGTTAAGAAGCAGATTTCGAAGCAGAAAGGTGGGGACTTTGTTGATTCCGAGG
TGCTTTACGAAGGTGAGAAGCTTGAGGATGGGAGTCTTATTAATGATATTTGTAGAAATG
GGGACTCTGTTTTGCATCTGCTTGTGAGGAGATCTGCTAAAGTTCGTGCTAAGCCTGTGG
AGAAGAACTTTGAGTTGTCTATTGTTGCTCCGCAAGTTGATGTCAAGAGAGTTATTGAAG
CTGCTGGTGGTATTGTGCAGCCAAGGAAGCAGCTTTCTGTTGAGTTCTCTTTGGAGCCGG
TCGTTGTTAATCCCAAGGCGGAGTTGCCTCTAGTGGTTACGGATATGATTAGCTCTGCTT
CTGATGGGTTAAGAAGTGGGAATCCTCCAGTTAGGTCCAGAGAGGGAACAGGAGGAGCTT
ACTTCATGCAGGGCTCATCCGGGAACAAATATGTTGGTGTGTTTAAGCCTATTGATGAGG
AGCCGACAGCTGAGAACAATCCACATGGCTTACCACTTTCGCCAAACGGTGAAGGTTTGA
AGAAAGGAACAAAGGTGGGAGAAGGTGCGTTGAGGGAAGTTGCTGCTTATGTATTGGATC
ATCCCAAGAGTGGACGCAGATCTATGTGTGGTGAAGAGAGAGGTTTTGCTGGTGTGCCTC
CCACAACTATGATTGAATGTCTGCATCCTGGTTTTAACCATCCTAATGGAATCAAAACCA
AGATTGGATCATTTCAGATGTTTACTGAGAATGATGGTAGCTGTGAAGATATGGGTCCAG
CTTCATTTCCAGTAGAGGAAGTTCACAAGATATCTGTGCTGGATATTAGACTGGCCAACG
CTGATAGGCATGGTGGTAATATCCTAATGGGCAAGGACGAGAACGGAAAGATTGTTCTGA
TTCCAATTGATCATGGATACTGCTTGCCTGAAAGCTTTGAGGACTGCACGTTCGAGTGGC
TTTACTGGTCACAAGCTCGGAAACCATACTCTACCGAGACACTGGACTACATAAGATCAC
TGGACGCAGAGGAAGATATCAGCCTCCTCAAGTTCCATGGATGGAAAATGCCATTGGAAA
CCGCTCGAACACTCAGAATCTCAACGATGCTTCTGAAGAAAGGAGCCGAAAGAGGATTGA
CAGCATTTGAAATTGGGAACATGATGTGCAGAGAAACTCTATCCAAGAAATCTCTAGTGG
AGGAGATGGTAGAGGAAGCTCAAGAAGCGGTGCTTCCCGGGACAAGCGAGAATGCATTCC
TTGAAGCCTTGTCTGATGTGATGGATTACCATCTTGATGAGGTGGTTAACTCTCAGGAAC
AATAGAATTGGTTCTTGTGTGAATCGTTACCACTCTTTAACTTGGAACACTATAGTACAT
ATACACACTCTTGGTTTGCCTTTATATAAAAATAATCTGTTGCCTTTTGTTTCTCTACTT
TTTAATTTCTGTGTCATTCTATGGACATGTGCAAAGTTGTGTTGTTAATTTCTCTGTGAC
ATTTCCTGGTAATGACAATCTCAGTGTTACA
>CL49.Contig3_All  +  nr
CACCCCCTTGTTTCTCGAGCTGCGAACGCTTTGTACGCCATTGATTCAACCCTTAAGCTA
TAATTAGATCCTCCTTAAATCCCCACTCCGTGTCCCCTTTCCCTCTTTGGTTCTTTCCTT
CTGGTTAGAATCCGCTCTCTTGGACGATACGCCGTCGTTTTGCTCAATTCGGATTTTGAT
TTCTAGGGTTTAATCGTTGTATTCTGGAAGATGATGGATTTGGAGTTTTAGGCGATTCTC
GCGGTTTGTTGTATATAAGCAAAAAGTTCGAAACTTTTTTTTTTCCCGTTTGAAAAGTTC
GTACATTTCTCCGAAAGATGTCATCAGCTGGTGTGACCTTAAGCCCGGTTCGTAACGAGC
CTCTTCTAATGCCTCTGGTTCGTGCCGATTCGCTTCCTGAAGAGACCATTTTGGTTTACT
TAACCCTCCCTGGAACGGTGATACCGATGCGAGTCCTCGAGTCCGATTCGATTGAATCCG
TTAAGCTTCGGATCCAGTCTTATCGTGGGTTCGTTGTGAGGAACCAGAAGCTTGTGTTCG
GAGGGAGAGAGCTGGCGAGGAGCAGCTCCAACATGCGTGATTACGGTGTGAGTGAAGGGA
ACGTGCTTCATTTGGTTGTTAAGGTGTCTGATCTCCAGGTTCTTGATGTGAAGACCACTT
GTGGGAAGCACTGTAGGTTTCACGTAGAGAGAGGGAGGAACATTGGGTATGTTAAGAAGC
AGATTTCGAAGCAGAAAGGTGGTGACTTTGTTGATTCTGAGATACTTTACGAAGGTGAGA
AGCTTGAGGATGGGAGTCTTATTAATGATATTTGTAGAAATGGGGACTCTGTTTTGCATC
TGCTTGTGAGGAGATCTGCTAAAGTTCGTGGTAAGCCTGTGGATAAGAGCTTTGAGTTGT
CTATTGTTGCTCCTCCACAAGCAAGCATTGTGCCGTCAAGGAAGCAGTTCTCTTTGGAGC
CTCTCGTCGTTAATCCCAAGGCAAAGTTACCACTTGTGGTGAAAGATATGATTAACTCTG
CCTCTGATGGGTTAAGAAGTGGGAATCCTCCTGTGAGGTCAAGAGAGGGAACAGGAGGGG
CTTATTTCATGCAGGCTTCGTCTGGAAACAAGTATGTTGGTGTGTTTAAGCCTATAGATG
AGGAGCCAACAGCTGAAAACAATCCACATGGGCTACCACTTTCCCCAAACGGAGAAGGTT
TGAAGAAAGGAACAAAGGTTGGTGAAGGTGCGTTAAGGGAAGTTGCTGCTTACTTATTGG
ATCATCCCAAAAGTGGGGAAGAGGAGAGAGGTTTTGCTGGTGTGCCTCCCACGACTATGG
TTGAATGCCTGCATCCCGGTTTTAACCATCCAAATGGAGTTAAAACCAAGATTGGATCAC
TTCAGATGTTTACTGAGAATGATGGCAGTTGTGAAGATATGGGTCCAGCTTCGTTTCCGG
TAGAGGAAGTTCACAAGATCTCTGTGCTGGATATTAGACTGGCTAACGCAGATAGACATG
GTGGTAACATTTTAATGAGAAAAGACAAAGAAGGAAAGATTGTTCTTGTCCCAATTGATC
ATGGATACTGCTTGCCTGAAAGCTTTGAGGACTGCACGTTCGAGTGGCTTTACTGGTCAC
AAGCCAGGAAACCATACTCTCGGGAGACACTAGACTACATAAGATCACTAGACGCGGAGG
AAGATATCAACCTCCTGAAGTTCCATGGATGGAAAGTGCCATTGAAAACAGCTAGAACAC
TCAGAATCTCAACAATGCTTCTGAAGAAAGGAGCAGAGAGAGGATTGACAGCATTTGAGA
TTGGGAACATGATGTGCAGAGAAACTCTGAGCAAGAAATCTCTAGTGGAGGAGATGGTAG
AGGAAGCTCAAGAAGCGGTGCTTCCCGGGACAAGCGAGAATGCATTCCTTGAAGCCTTGT
CTGATGTGATGGATTACCATCTTGATGAGGTGGTTAACTCTCAGGACTTGGTTCCTGTGT
GAATCTTTCTCTTAACTTGAAACTGTGGTGGTACATATACTCTTGGTTTGCCTGCCTTTT
GTTAATTTCTGTCAATTCTTTGGACATGTTCAAGTTGTTTTTGTTGATTTCAGACATATT
TCCTGTTAAAAGACAATTTCAG
>CL49.Contig4_All  -  nr
TCTCTCTAGAGTCTTTGACCCTTGTTTCTCGAGCTGCCATTGATCAAAATCAAACCCTAA
CTCACATCACAGACTTTGCTACAATTGGATCATCCCTTAAAGCTCCACGTCGTTTCCCCC
TTTCTTTTCTTCTGGGTTTATTGTTGCTTCTGGAAGAAAAGAGAAAAACGATGGCTTTGT
GAATTTTAGTGATTGTCTCGGTTAAAGTTCGTAGCTTTCTTTTTTTTTTAAGTGAAAGAA
GATGTCAACAGCTGATGTTAAACTAAGCCCAGTTCGTAAGGAGGCATCGATAATGGCTCC
CCTTCATGCCAACTCTTGCGCTGATTCCTTCCCCGACGAGACCATTTTGATCTACCTAAC
ACTCCCCGGAACGGTGATGCCAATGCGAGTGCTCGAATCCGATTCGATCGAGTCCGTTAA
GCTCCGGATCCAGTCTTATCGTGGGTTTGTGGTGAGGAACCAGAAGCTCGTTTTCGGGGG
ACGGGAGCTAGCGAGGAGTAACTCCAACATGCGTGATTACGGTGTGAGCGATGGGAACGT
GCTTCATTTGGTTGTGAAGGTCTCTGATCTCCAGGTTCTTGATGTGAAGACCACTTGTGG
GAAACACTGTAGGTTTCATGTGGAGAGAGGGAGGAACATTGGGTATGTTAAGAAGCAGAT
TTCGAAGCAGAAAGGTGGGGACTTTGTTGATTCCGAGGTGCTTTACGAAGGTGAGAAGCT
TGAGGATGGGAGTCTTATTAATGATATTTGTAGAAATGGGGACTCTGTTTTGCATCTGCT
TGTGAGGAGATCTGCTAAAGTTCGTGCTAAGCCTGTGGAGAAGAACTTTGAGTTGTCTAT
TGTTGCTCCGCAAGTTGATGTCAAGAGAGTTATTGAAGCTGCTGGTGGTATTGTGCAGCC
AAGGAAGCAGCTTTCTGTTGAGTTCTCTTTGGAGCCGGTCGTTGTTAATCCCAAGGCGGA
GTTGCCTCTAGTGGTTACGGATATGATTAGCTCTGCTTCTGATGGGTTAAGAAGTGGGAA
TCCTCCAGTTAGGTCCAGAGAGGGAACAGGAGGAGCTTACTTCATGCAGGGCTCATCCGG
GAACAAATATGTTGGTGTGTTTAAGCCTATTGATGAGGAGCCGACAGCTGAGAACAATCC
ACATGGCTTACCACTTTCGCCAAACGGTGAAGGTTTGAAGAAAGGAACAAAGGTGGGAGA
AGGTGCGTTGAGGGAAGTTGCTGCTTATGTATTGGATCATCCCAAGAGTGGACGCAGATC
TATGTGTGGTGAAGAGAGAGGTTTTGCTGGTGTGCCTCCCACAACTATGATTGAATGTCT
GCATCCTGGTTTTAACCATCCTAATGGAATCAAAACCAAGATTGGATCATTTCAGATGTT
TACTGAGAATGATGGTAGCTGTGAAGATATGGGTCCAGCTTCATTTCCAGTAGAGGAAGT
TCACAAGATATCTGTGCTGGATATTAGACTGGCCAACGCTGATAGGCATGGTGGTAATAT
CCTAATGGGCAAGGACGAGAACGGAAAGATTGTTCTGATTCCAATTGATCATGGATACTG
CTTGCCTGAAAGCTTTGAGGACTGCACGTTCGAGTGGCTTTACTGGTCACAAGCTCGGAA
ACCATACTCTACCGAGACACTGGACTACATAAGATCACTGGACGCAGAGGAAGATATCAG
CCTCCTCAAGTTCCATGGATGGAAAATGCCATTGGAAACCGCTCGAACACTCAGAATCTC
AACGATGCTTCTGAAGAAAGGAGCCGAAAGAGGATTGACAGCATTTGAAATTGGGAACAT
GATGTGCAGAGAAACTCTATCCAAGAAATCTCTAGTGGAGGAGATGGTAGAGGAAGCTCA
AGAAGCGGTGCTTCCCGGGACAAGCGAGAATGCATTCCTTGAAGCCTTGTCTGATGTGAT
GGATTACCATCTTGATGAGGTGGTTAACTCTCAGGAACAATAGAATTGGTTCTTGTGTGA
ATCGTTACCACTCTTTAACTTGGAACACTATAGTACATATACACACTCTTGGTTTGCCTT
TATATAAAAATAATCTGTTGCCTTTTGTTTCTCTACTTTTTAATTTCTGTGTCATTCTAT
GGACATGTGCAAAGTTGTGTTGTTAATTTCTCTGTGACATTTCCTGGTAATGACAATCTC
AGTGTTACAGTA
>CL50.Contig1_All  +  nr
CTCACATCTCGTACCCTAAGAGTAACACAACCCTCAAGAGTCAGGTTTTCGTTGAAAGTT
AGAAGGTGAACATAATGTCTGAAAAAGTGGGAGAAGTGGGTGGTAACAAGGGCGGACCAT
TTGACGATGGTGTTTTCGATGGTGTGAAGAAAATAACTGTAGGAAAAGACTTCAACAGTG
TTTCTTATATCAAGATTGAGTACGAAAAAGATGGAAAATTTGAAACACGTGAACATGGAA
CTATTCGTGGAGAACTTCAAGAGTTCACGGTGGATTATCCGAACGAATATATCACATCCG
TTGGTGGAAGCTACGAACATGTTTTATGCTATGGAACAATGCTTATCAGATCTTTAAGCT
TCAAAACCTCATATGGAAGGACCTCTCCCATACTCGGTCATACGACTTTATTTGGACATC
CATCTGGGAGAGAATTCATGCTCGAGGGTAAAAACGGTGGAAAGCTTCTTGGTTTCCATG
GACGTTCTGGTCAAGCTCTTGATGCCATTGGAGCTCACTTCTTCGCTGTGAAGTCTCCTC
TTAAGCACTTTAACCGTCAAGGTGGGAACGGAGGGAGTGCTTGGGATGACGGAGCTTTTG
ACGGTGTTAGAAAAATACTGGTTGGGCGTGGTGGTAAATTTGTGAGTTATGTCAGGTTTG
AGTATGCAAAAGGCCAAGGAATGGTGCCACATGCTCATGGGAAGAGACAAGAAGTTCCAC
AAGAGTTCGTGGTGGACTATCCTAATGAGCATATTACGTCAGTGGAGGGAACCATCGATG
GCTACCTTACATCGCTAAGGTTTAAGACATCAAAAGGAAGAACCTCCCCTGCTTTTGGCA
ATGTGGTTGGTAGCAAATTTGTTTTCGAGGAAAAAGATTTCAAGCTTGTTGGGGTTTGTG
GTCGGTCCGGTGATGCTATCGATGCTCTTGGTGCACATTTTGGCCCTTTACCACCTGCAC
CTCCAACTCCATCTCCAGCTCCTACTCCAGCTCCCACAAAGGTGGGACCGCTCGGTGGTA
GCAAGGGAACCTCATTTGACGATGGTGCTTTGGGTGGTGTGAAGAAAGTAACCATTGGAG
CAGATGAATACAGTATAACTTACATCAAGATTGAATATGAAAATAATGGAAAAGTCCAAA
TCCGTGAACACGGGACTAATCGCGGGGAATTAAAAGAGTTTTCGGTGGCTTATCCGAATG
AATATATCACAGCCGTTGGTGGAAGCTACAAGCATATATTCAACTATGATACAACGCTTA
TCACATCACTGTACTTCACAACTTCCAAAGGATCTACCTCTCCATTGTTCGGTGAGATAA
AGGGAACTGAATTCGAGTTCAAAGATGAAAATGGAGGAAATCTTGTTGGATTCCATGGAC
GTGGTGGTTATGCTATTGATGCCATTGGTGTACATTTTGCTCCAGCTACAACCTCTCCTA
CACCGACTCCTAACAAGTTTTCCAAGGTCTACATTACATCTGGCAATGAAGGAATTGAGG
AAATCAAGTTCTATAATGTAGAAAACAGAGAGACAAAGGAAGTGTTTCTTCATGGTGTGA
AGGGTAAAAATCTCATTTCAACGCTTGTTATAAGCAATCCTCCTGATGAATGTCTCGTTT
CTATCGAGAGTTGGTACAATTCTTACAATGTTCCTCAAGGAATTAAGTTTAAAACGGACA
AGAACGGTTCTGAAATCTTTGGATATAACTTTTCCGAGGATACCAGCAAACCATTTTCTC
TCCAAGTCAAGGATAAGAAGATCATCGGCGTTCAGAAGTTCCCTGACTCGAATCTCATAC
CTCCTGAAACGTTCTTCGTACTAACCCGTTCCTCTACTCTCAACAAAGTGGAAGCTATAG
GAGGAAAGAGTGGTGGAGAAACATTCGACGACGGTTCTTTTGATCATGTAAAAAGAGTTT
ATGTTGGTAAAGTCACTTCTGGTGTAGCTTATGTCAACTTCGAATATGAAAAAGACGGGA
GAAGAGTGACAAAGGAGAATTACAGACAAAACACATCTCAAGAAACGGAGGAGGTGTTCG
AGGTTGGTCAAGACGATGACATCACATCTGTGAAAGCTTACTACGAGAAAAACGATGACT
CGAAGACAGAAACTATAACGTATATTGCATTCAAGACTCTGAAGGGAATAACTTCTCAGC
TGTTTGGGAAGAAGACACCTGTTGTTGTAAATGAGCATACGAAATTGTCTTTGCTTGAAG
GTGGCAAAATCACGGGTTTTCATGGAAGCTCGACGTCTGACGTTCTTCATTCTATCGGAG
CTTATATTTCGGTTTCTCCTCCGACCATGTTGCATGGCAAGTGGATACAGGTGGAGCAAA
ATGGAAAGACTCCTGGACCAAGATGTTCTCACGCTATAGCAATGGTTGGAAACAAAATGT
ACTCTTTCGGAGGAGAGTTAACGCCAAATTTTCACATCGATCGTGACCTCTACTTCTTTG
ATTTCGAGACTCATAGATGGTCGATCGCTGATCCAGTCGGTGACGTTCCTGACCTCCCTT
GCTTAGGTGTTTGCATGGTATCCATCGACACTACACTCTATGTCTTTGGTGGTCGTGACG
GCCTCCGTAACTACAATGGCTTCTACTCTTACGACACGGTTAAAAGCGAGTGGAAACTCA
TAACTCATGTCAATAGTGGACCTGCACCGCGTAGCTTCCACTCGATGGCTGCTGATGGCA
ATAATATTTATATCTTTGGTGGAGTGACTACTAAGGAACGTGTCAACACACTTCATGCTT
ACAACATCGTTGATCAAACGTGGAGTGAGCTTCCGAATCCAGGAGAGTCTTGCAAAGGGA
GAGGTGGAGCAGGGCTTGCGGTTGTGCAAGGGAAGATTTGGGTTGTGTATGGGTTTATTG
GGGAAGAAGTTGAAGATGTTCATTGCTTTGATCCTGTTCAAAGTAAGTGGACTAAAGTGG
[truncated: 57,409,189 more chars]
