# Supplementary material for: De novo Transcriptome Analysis of Sinapis alba in Revealing the Glucosinolate and Phytochelatin Pathways
Source: Front Plant Sci. 2016 Mar 4;7:259. doi: 10.3389/fpls.2016.00259 (PMC4777875; doi:10.3389/fpls.2016.00259)
Supplement: Supplementary file 3 [file DataSheet2.ZIP › supplementary file 2 KEGG classification of All-Unigene.fa]

#Pathway	Count (27323)	Pathway ID	Level 1	Level 2	Genes	KOs
Metabolic pathways	5891	ko01100	Metabolism	Global map	CL1.Contig1_All;CL1.Contig2_All;CL1013.Contig1_All;CL1013.Contig2_All;CL1014.Contig1_All;CL1014.Contig2_All;CL1014.Contig3_All;CL1014.Contig4_All;CL1014.Contig5_All;CL1014.Contig6_All;CL1015.Contig1_All;CL1015.Contig2_All;CL1015.Contig3_All;CL1015.Contig4_All;CL1015.Contig5_All;CL1015.Contig6_All;CL1018.Contig1_All;CL1018.Contig2_All;CL1020.Contig1_All;CL1022.Contig3_All;CL1042.Contig1_All;CL1042.Contig2_All;CL1049.Contig1_All;CL1049.Contig2_All;CL1049.Contig3_All;CL1049.Contig4_All;CL1050.Contig1_All;CL1050.Contig2_All;CL1050.Contig3_All;CL1050.Contig4_All;CL1050.Contig5_All;CL1050.Contig6_All;CL1050.Contig7_All;CL1053.Contig1_All;CL1053.Contig2_All;CL1053.Contig3_All;CL1053.Contig4_All;CL1053.Contig5_All;CL1053.Contig6_All;CL1053.Contig7_All;CL1053.Contig8_All;CL1055.Contig2_All;CL1055.Contig4_All;CL1059.Contig10_All;CL1059.Contig11_All;CL1059.Contig12_All;CL1059.Contig13_All;CL1059.Contig14_All;CL1059.Contig15_All;CL1059.Contig16_All;CL1059.Contig17_All;CL1059.Contig18_All;CL1059.Contig19_All;CL1059.Contig1_All;CL1059.Contig20_All;CL1059.Contig21_All;CL1059.Contig22_All;CL1059.Contig23_All;CL1059.Contig24_All;CL1059.Contig25_All;CL1059.Contig26_All;CL1059.Contig27_All;CL1059.Contig2_All;CL1059.Contig3_All;CL1059.Contig4_All;CL1059.Contig5_All;CL1059.Contig6_All;CL1059.Contig7_All;CL1059.Contig8_All;CL1059.Contig9_All;CL1062.Contig1_All;CL1062.Contig2_All;CL1062.Contig3_All;CL1079.Contig1_All;CL1079.Contig2_All;CL1079.Contig3_All;CL1092.Contig1_All;CL1093.Contig1_All;CL1093.Contig2_All;CL1100.Contig1_All;CL1100.Contig2_All;CL1103.Contig1_All;CL1103.Contig2_All;CL1103.Contig3_All;CL1107.Contig10_All;CL1107.Contig1_All;CL1107.Contig2_All;CL1107.Contig3_All;CL1107.Contig4_All;CL1107.Contig5_All;CL1107.Contig6_All;CL1107.Contig7_All;CL1107.Contig8_All;CL1107.Contig9_All;CL111.Contig1_All;CL111.Contig2_All;CL111.Contig3_All;CL1111.Contig1_All;CL1111.Contig2_All;CL1111.Contig3_All;CL1111.Contig4_All;CL1112.Contig4_All;CL1127.Contig1_All;CL1129.Contig1_All;CL1129.Contig2_All;CL1129.Contig3_All;CL1129.Contig4_All;CL1129.Contig5_All;CL1132.Contig1_All;CL1132.Contig2_All;CL1132.Contig3_All;CL1132.Contig4_All;CL1132.Contig5_All;CL1132.Contig6_All;CL1133.Contig1_All;CL1145.Contig1_All;CL1145.Contig2_All;CL1145.Contig3_All;CL1145.Contig4_All;CL1145.Contig5_All;CL1145.Contig6_All;CL1147.Contig1_All;CL1147.Contig2_All;CL1147.Contig3_All;CL1151.Contig18_All;CL1156.Contig2_All;CL1161.Contig1_All;CL1167.Contig1_All;CL1167.Contig2_All;CL1167.Contig3_All;CL1171.Contig1_All;CL1171.Contig2_All;CL1173.Contig1_All;CL1173.Contig2_All;CL1173.Contig3_All;CL1173.Contig4_All;CL1179.Contig1_All;CL1179.Contig2_All;CL1179.Contig3_All;CL1180.Contig1_All;CL1180.Contig2_All;CL1180.Contig3_All;CL1180.Contig4_All;CL1191.Contig1_All;CL1191.Contig2_All;CL1193.Contig1_All;CL1193.Contig2_All;CL1193.Contig3_All;CL1193.Contig4_All;CL1193.Contig5_All;CL1194.Contig2_All;CL1194.Contig5_All;CL1195.Contig1_All;CL1195.Contig2_All;CL1195.Contig3_All;CL1197.Contig7_All;CL1197.Contig8_All;CL1198.Contig1_All;CL1198.Contig2_All;CL1198.Contig3_All;CL1203.Contig1_All;CL1203.Contig2_All;CL1203.Contig3_All;CL1203.Contig4_All;CL1203.Contig5_All;CL1203.Contig6_All;CL1203.Contig7_All;CL1213.Contig1_All;CL1213.Contig2_All;CL1215.Contig1_All;CL1215.Contig2_All;CL1238.Contig1_All;CL1238.Contig2_All;CL1238.Contig3_All;CL1245.Contig1_All;CL1245.Contig2_All;CL1245.Contig3_All;CL1245.Contig4_All;CL1245.Contig5_All;CL1245.Contig6_All;CL1245.Contig7_All;CL1249.Contig1_All;CL1249.Contig2_All;CL1249.Contig3_All;CL125.Contig1_All;CL1254.Contig1_All;CL1254.Contig2_All;CL1254.Contig3_All;CL1255.Contig1_All;CL1255.Contig3_All;CL1255.Contig5_All;CL1255.Contig6_All;CL1258.Contig1_All;CL1258.Contig2_All;CL1259.Contig1_All;CL1259.Contig2_All;CL1269.Contig1_All;CL1269.Contig2_All;CL127.Contig1_All;CL127.Contig2_All;CL1283.Contig1_All;CL1283.Contig2_All;CL1283.Contig3_All;CL1283.Contig4_All;CL1283.Contig5_All;CL1286.Contig1_All;CL1286.Contig2_All;CL1286.Contig3_All;CL1286.Contig4_All;CL1286.Contig5_All;CL1288.Contig1_All;CL1288.Contig2_All;CL1289.Contig1_All;CL1289.Contig2_All;CL1289.Contig3_All;CL1289.Contig4_All;CL1289.Contig5_All;CL1289.Contig6_All;CL1289.Contig7_All;CL1289.Contig8_All;CL1292.Contig1_All;CL1292.Contig2_All;CL1296.Contig10_All;CL1296.Contig11_All;CL1296.Contig12_All;CL1296.Contig14_All;CL1296.Contig15_All;CL1296.Contig16_All;CL1296.Contig17_All;CL1296.Contig2_All;CL1296.Contig3_All;CL1296.Contig7_All;CL1296.Contig8_All;CL1296.Contig9_All;CL1297.Contig1_All;CL1297.Contig2_All;CL1302.Contig3_All;CL1303.Contig1_All;CL1303.Contig2_All;CL1303.Contig3_All;CL1303.Contig4_All;CL1308.Contig1_All;CL1308.Contig2_All;CL1308.Contig3_All;CL1311.Contig1_All;CL1311.Contig2_All;CL1311.Contig3_All;CL1311.Contig4_All;CL1311.Contig5_All;CL1314.Contig1_All;CL1314.Contig2_All;CL1314.Contig3_All;CL1321.Contig2_All;CL1321.Contig4_All;CL1321.Contig5_All;CL1321.Contig6_All;CL1321.Contig7_All;CL1321.Contig8_All;CL1321.Contig9_All;CL1327.Contig1_All;CL1343.Contig10_All;CL1343.Contig3_All;CL1343.Contig4_All;CL1343.Contig9_All;CL1344.Contig1_All;CL1344.Contig2_All;CL1344.Contig3_All;CL1351.Contig1_All;CL1351.Contig2_All;CL1351.Contig3_All;CL1358.Contig2_All;CL1358.Contig4_All;CL136.Contig2_All;CL1365.Contig4_All;CL1366.Contig3_All;CL1366.Contig5_All;CL1366.Contig7_All;CL1366.Contig8_All;CL1366.Contig9_All;CL1369.Contig1_All;CL1369.Contig2_All;CL1375.Contig10_All;CL1375.Contig1_All;CL1375.Contig2_All;CL1375.Contig3_All;CL1375.Contig4_All;CL1375.Contig5_All;CL1375.Contig6_All;CL1375.Contig7_All;CL1375.Contig8_All;CL1375.Contig9_All;CL1385.Contig1_All;CL1385.Contig2_All;CL1385.Contig3_All;CL1385.Contig4_All;CL1385.Contig5_All;CL1413.Contig1_All;CL1413.Contig2_All;CL1413.Contig3_All;CL1416.Contig1_All;CL1416.Contig2_All;CL1420.Contig1_All;CL1420.Contig2_All;CL1420.Contig3_All;CL1424.Contig1_All;CL1424.Contig2_All;CL1424.Contig3_All;CL1424.Contig4_All;CL1424.Contig5_All;CL1424.Contig6_All;CL1424.Contig7_All;CL1427.Contig10_All;CL1427.Contig11_All;CL1427.Contig12_All;CL1427.Contig13_All;CL1427.Contig1_All;CL1427.Contig2_All;CL1427.Contig3_All;CL1427.Contig4_All;CL1427.Contig5_All;CL1427.Contig6_All;CL1427.Contig7_All;CL1427.Contig8_All;CL1427.Contig9_All;CL143.Contig12_All;CL143.Contig13_All;CL143.Contig17_All;CL143.Contig6_All;CL143.Contig7_All;CL1430.Contig10_All;CL1430.Contig11_All;CL1430.Contig12_All;CL1430.Contig13_All;CL1430.Contig14_All;CL1430.Contig15_All;CL1430.Contig17_All;CL1430.Contig18_All;CL1430.Contig19_All;CL1430.Contig1_All;CL1430.Contig20_All;CL1430.Contig21_All;CL1430.Contig2_All;CL1430.Contig3_All;CL1430.Contig4_All;CL1430.Contig5_All;CL1430.Contig6_All;CL1430.Contig7_All;CL1430.Contig8_All;CL1430.Contig9_All;CL1436.Contig1_All;CL1442.Contig1_All;CL1442.Contig2_All;CL1454.Contig1_All;CL1454.Contig2_All;CL1454.Contig3_All;CL1454.Contig4_All;CL1454.Contig5_All;CL1459.Contig2_All;CL1459.Contig3_All;CL1459.Contig5_All;CL1462.Contig1_All;CL1462.Contig2_All;CL1462.Contig3_All;CL1462.Contig4_All;CL1462.Contig5_All;CL1463.Contig1_All;CL1463.Contig2_All;CL1472.Contig1_All;CL1472.Contig2_All;CL1472.Contig3_All;CL1472.Contig4_All;CL1476.Contig1_All;CL1476.Contig2_All;CL1479.Contig1_All;CL1479.Contig2_All;CL1479.Contig4_All;CL1486.Contig1_All;CL1488.Contig1_All;CL1489.Contig3_All;CL149.Contig1_All;CL149.Contig2_All;CL149.Contig3_All;CL1503.Contig1_All;CL1503.Contig2_All;CL1514.Contig1_All;CL1514.Contig2_All;CL1514.Contig3_All;CL1514.Contig4_All;CL1514.Contig5_All;CL1514.Contig6_All;CL1517.Contig3_All;CL1517.Contig5_All;CL1517.Contig7_All;CL1517.Contig8_All;CL1524.Contig1_All;CL1524.Contig2_All;CL1524.Contig3_All;CL1524.Contig4_All;CL1524.Contig5_All;CL1524.Contig6_All;CL1524.Contig7_All;CL1524.Contig8_All;CL1530.Contig1_All;CL1530.Contig5_All;CL1537.Contig1_All;CL1537.Contig2_All;CL154.Contig10_All;CL154.Contig11_All;CL154.Contig19_All;CL154.Contig1_All;CL154.Contig20_All;CL154.Contig2_All;CL154.Contig3_All;CL154.Contig4_All;CL1553.Contig1_All;CL1553.Contig2_All;CL1553.Contig3_All;CL1553.Contig4_All;CL1553.Contig5_All;CL1562.Contig1_All;CL1563.Contig1_All;CL1563.Contig2_All;CL1563.Contig3_All;CL1563.Contig4_All;CL1563.Contig5_All;CL1576.Contig1_All;CL1576.Contig2_All;CL1576.Contig3_All;CL1576.Contig4_All;CL1586.Contig1_All;CL1586.Contig2_All;CL1586.Contig3_All;CL159.Contig1_All;CL159.Contig2_All;CL159.Contig3_All;CL159.Contig4_All;CL159.Contig5_All;CL159.Contig6_All;CL1620.Contig1_All;CL1620.Contig2_All;CL1634.Contig1_All;CL1634.Contig2_All;CL1634.Contig3_All;CL1646.Contig2_All;CL1648.Contig1_All;CL1648.Contig2_All;CL1651.Contig1_All;CL1651.Contig2_All;CL1651.Contig3_All;CL1652.Contig1_All;CL1652.Contig2_All;CL1656.Contig1_All;CL1656.Contig2_All;CL1656.Contig3_All;CL1656.Contig4_All;CL1656.Contig5_All;CL1656.Contig6_All;CL1656.Contig7_All;CL1656.Contig8_All;CL1658.Contig4_All;CL1661.Contig1_All;CL1661.Contig2_All;CL1661.Contig3_All;CL1661.Contig4_All;CL1661.Contig5_All;CL1661.Contig6_All;CL1664.Contig1_All;CL1666.Contig2_All;CL1667.Contig1_All;CL1667.Contig2_All;CL1667.Contig3_All;CL1679.Contig1_All;CL1679.Contig2_All;CL1679.Contig3_All;CL1679.Contig4_All;CL1699.Contig1_All;CL1699.Contig2_All;CL1703.Contig2_All;CL1705.Contig1_All;CL1705.Contig2_All;CL1716.Contig1_All;CL1716.Contig2_All;CL1721.Contig1_All;CL1721.Contig2_All;CL1721.Contig3_All;CL1721.Contig4_All;CL1721.Contig5_All;CL1724.Contig1_All;CL1724.Contig2_All;CL1724.Contig3_All;CL1724.Contig4_All;CL1724.Contig5_All;CL1724.Contig6_All;CL1734.Contig2_All;CL1747.Contig1_All;CL1747.Contig2_All;CL1751.Contig1_All;CL1751.Contig2_All;CL1751.Contig3_All;CL1763.Contig1_All;CL1790.Contig1_All;CL1790.Contig2_All;CL1790.Contig3_All;CL1790.Contig4_All;CL1790.Contig5_All;CL1795.Contig1_All;CL1795.Contig3_All;CL1806.Contig1_All;CL1806.Contig2_All;CL1809.Contig1_All;CL1809.Contig2_All;CL1809.Contig3_All;CL1812.Contig1_All;CL1812.Contig2_All;CL1814.Contig1_All;CL1814.Contig2_All;CL1814.Contig3_All;CL1814.Contig4_All;CL1822.Contig1_All;CL1822.Contig2_All;CL1822.Contig3_All;CL183.Contig1_All;CL183.Contig2_All;CL183.Contig3_All;CL1830.Contig1_All;CL1836.Contig1_All;CL1836.Contig2_All;CL1836.Contig3_All;CL1836.Contig4_All;CL1836.Contig5_All;CL1838.Contig2_All;CL1838.Contig4_All;CL1838.Contig5_All;CL1840.Contig1_All;CL1840.Contig5_All;CL1841.Contig2_All;CL1841.Contig3_All;CL1847.Contig1_All;CL1847.Contig2_All;CL1847.Contig3_All;CL1857.Contig2_All;CL1857.Contig4_All;CL1865.Contig1_All;CL1865.Contig3_All;CL1865.Contig4_All;CL1872.Contig1_All;CL188.Contig10_All;CL188.Contig11_All;CL188.Contig12_All;CL188.Contig1_All;CL188.Contig3_All;CL188.Contig4_All;CL188.Contig5_All;CL188.Contig6_All;CL188.Contig7_All;CL188.Contig8_All;CL188.Contig9_All;CL1899.Contig1_All;CL1902.Contig1_All;CL1903.Contig1_All;CL1903.Contig2_All;CL1903.Contig3_All;CL191.Contig1_All;CL191.Contig2_All;CL191.Contig3_All;CL1910.Contig1_All;CL1910.Contig2_All;CL1910.Contig3_All;CL1910.Contig4_All;CL1930.Contig1_All;CL1930.Contig2_All;CL1931.Contig1_All;CL1931.Contig2_All;CL194.Contig1_All;CL194.Contig2_All;CL1940.Contig1_All;CL1940.Contig2_All;CL1942.Contig1_All;CL1942.Contig2_All;CL1942.Contig3_All;CL1942.Contig4_All;CL1942.Contig6_All;CL1943.Contig1_All;CL1943.Contig2_All;CL1943.Contig3_All;CL1951.Contig1_All;CL1951.Contig2_All;CL1952.Contig1_All;CL1952.Contig2_All;CL1959.Contig2_All;CL1959.Contig3_All;CL1967.Contig1_All;CL1967.Contig2_All;CL198.Contig10_All;CL198.Contig11_All;CL198.Contig12_All;CL198.Contig13_All;CL198.Contig14_All;CL198.Contig15_All;CL198.Contig16_All;CL198.Contig17_All;CL198.Contig18_All;CL198.Contig19_All;CL198.Contig1_All;CL198.Contig20_All;CL198.Contig21_All;CL198.Contig22_All;CL198.Contig23_All;CL198.Contig2_All;CL198.Contig3_All;CL198.Contig4_All;CL198.Contig5_All;CL198.Contig6_All;CL198.Contig7_All;CL198.Contig8_All;CL198.Contig9_All;CL1985.Contig1_All;CL1985.Contig2_All;CL1986.Contig1_All;CL1986.Contig2_All;CL1993.Contig1_All;CL1993.Contig2_All;CL1993.Contig3_All;CL1993.Contig4_All;CL1993.Contig5_All;CL1993.Contig6_All;CL1993.Contig7_All;CL1993.Contig8_All;CL1993.Contig9_All;CL2000.Contig4_All;CL2000.Contig7_All;CL2011.Contig1_All;CL2011.Contig2_All;CL2025.Contig1_All;CL2042.Contig1_All;CL2042.Contig2_All;CL2047.Contig1_All;CL2047.Contig2_All;CL2047.Contig3_All;CL2047.Contig4_All;CL2057.Contig5_All;CL2063.Contig1_All;CL2063.Contig2_All;CL2074.Contig1_All;CL2074.Contig2_All;CL2074.Contig3_All;CL2074.Contig4_All;CL2074.Contig5_All;CL2074.Contig7_All;CL2074.Contig8_All;CL2078.Contig2_All;CL2078.Contig5_All;CL2078.Contig7_All;CL2079.Contig1_All;CL2079.Contig2_All;CL2079.Contig3_All;CL2079.Contig4_All;CL2079.Contig5_All;CL2079.Contig6_All;CL2084.Contig1_All;CL2084.Contig2_All;CL2087.Contig1_All;CL2087.Contig2_All;CL2098.Contig1_All;CL2098.Contig2_All;CL2099.Contig2_All;CL2102.Contig1_All;CL2106.Contig3_All;CL211.Contig1_All;CL211.Contig2_All;CL211.Contig3_All;CL211.Contig4_All;CL2117.Contig1_All;CL2117.Contig2_All;CL2117.Contig3_All;CL2117.Contig4_All;CL2120.Contig1_All;CL2120.Contig2_All;CL2120.Contig3_All;CL2129.Contig1_All;CL213.Contig1_All;CL213.Contig2_All;CL213.Contig3_All;CL2135.Contig1_All;CL2135.Contig2_All;CL2153.Contig1_All;CL2153.Contig2_All;CL2153.Contig3_All;CL2154.Contig1_All;CL2154.Contig2_All;CL2154.Contig3_All;CL2161.Contig2_All;CL2163.Contig1_All;CL2163.Contig2_All;CL2163.Contig3_All;CL2174.Contig1_All;CL2174.Contig2_All;CL2174.Contig3_All;CL2174.Contig4_All;CL2174.Contig5_All;CL2178.Contig1_All;CL2178.Contig2_All;CL2178.Contig3_All;CL2178.Contig4_All;CL2178.Contig5_All;CL2181.Contig1_All;CL2181.Contig2_All;CL2181.Contig3_All;CL2185.Contig1_All;CL2185.Contig2_All;CL2185.Contig3_All;CL2206.Contig10_All;CL2206.Contig11_All;CL2206.Contig1_All;CL2206.Contig7_All;CL2206.Contig9_All;CL2210.Contig1_All;CL2210.Contig2_All;CL2213.Contig1_All;CL2213.Contig2_All;CL2215.Contig1_All;CL2215.Contig2_All;CL2216.Contig1_All;CL2216.Contig2_All;CL2217.Contig4_All;CL2235.Contig3_All;CL2241.Contig1_All;CL2241.Contig2_All;CL2241.Contig3_All;CL2241.Contig4_All;CL2241.Contig5_All;CL2241.Contig6_All;CL2251.Contig1_All;CL2251.Contig2_All;CL2251.Contig3_All;CL2251.Contig4_All;CL2254.Contig1_All;CL2254.Contig2_All;CL2254.Contig3_All;CL2256.Contig1_All;CL2257.Contig3_All;CL2264.Contig1_All;CL2264.Contig2_All;CL2264.Contig3_All;CL2273.Contig2_All;CL2274.Contig1_All;CL2274.Contig2_All;CL2283.Contig2_All;CL229.Contig1_All;CL229.Contig2_All;CL229.Contig3_All;CL229.Contig4_All;CL229.Contig5_All;CL2296.Contig1_All;CL2296.Contig2_All;CL2304.Contig1_All;CL2305.Contig1_All;CL2305.Contig2_All;CL2305.Contig3_All;CL2309.Contig1_All;CL2309.Contig2_All;CL2312.Contig1_All;CL2312.Contig2_All;CL2312.Contig3_All;CL2312.Contig4_All;CL233.Contig1_All;CL233.Contig2_All;CL233.Contig3_All;CL233.Contig4_All;CL233.Contig5_All;CL2331.Contig10_All;CL2331.Contig11_All;CL2331.Contig12_All;CL2331.Contig13_All;CL2331.Contig14_All;CL2331.Contig15_All;CL2331.Contig16_All;CL2331.Contig1_All;CL2331.Contig2_All;CL2331.Contig3_All;CL2331.Contig4_All;CL2331.Contig5_All;CL2331.Contig6_All;CL2331.Contig7_All;CL2331.Contig8_All;CL2331.Contig9_All;CL2336.Contig1_All;CL2336.Contig2_All;CL2336.Contig3_All;CL2337.Contig1_All;CL2337.Contig2_All;CL2338.Contig1_All;CL2338.Contig2_All;CL2338.Contig3_All;CL2338.Contig4_All;CL2338.Contig5_All;CL2338.Contig6_All;CL2338.Contig7_All;CL2338.Contig8_All;CL234.Contig1_All;CL234.Contig2_All;CL234.Contig3_All;CL234.Contig4_All;CL234.Contig5_All;CL2340.Contig1_All;CL2347.Contig1_All;CL2348.Contig1_All;CL2348.Contig2_All;CL2348.Contig3_All;CL2348.Contig4_All;CL2358.Contig1_All;CL2358.Contig2_All;CL236.Contig10_All;CL236.Contig11_All;CL236.Contig12_All;CL236.Contig1_All;CL236.Contig2_All;CL236.Contig3_All;CL236.Contig4_All;CL236.Contig5_All;CL236.Contig6_All;CL236.Contig8_All;CL236.Contig9_All;CL2364.Contig1_All;CL2364.Contig2_All;CL2364.Contig3_All;CL2374.Contig1_All;CL2374.Contig2_All;CL2374.Contig3_All;CL2376.Contig1_All;CL2376.Contig2_All;CL2376.Contig3_All;CL2376.Contig4_All;CL2376.Contig5_All;CL2380.Contig1_All;CL2380.Contig2_All;CL2380.Contig3_All;CL2380.Contig4_All;CL2389.Contig1_All;CL2389.Contig2_All;CL2389.Contig3_All;CL2389.Contig4_All;CL2389.Contig5_All;CL239.Contig1_All;CL239.Contig2_All;CL239.Contig3_All;CL239.Contig4_All;CL239.Contig5_All;CL2390.Contig1_All;CL2392.Contig1_All;CL2392.Contig2_All;CL2392.Contig3_All;CL2399.Contig3_All;CL2401.Contig10_All;CL2401.Contig11_All;CL2401.Contig12_All;CL2401.Contig13_All;CL2401.Contig14_All;CL2401.Contig2_All;CL2401.Contig3_All;CL2401.Contig4_All;CL2401.Contig5_All;CL2401.Contig6_All;CL2401.Contig7_All;CL2401.Contig8_All;CL2401.Contig9_All;CL2403.Contig1_All;CL2403.Contig2_All;CL2403.Contig3_All;CL2403.Contig4_All;CL2406.Contig2_All;CL2416.Contig1_All;CL2416.Contig2_All;CL2416.Contig3_All;CL2416.Contig4_All;CL2416.Contig5_All;CL2416.Contig6_All;CL2426.Contig1_All;CL2426.Contig2_All;CL2426.Contig3_All;CL2426.Contig4_All;CL2432.Contig1_All;CL2432.Contig2_All;CL2435.Contig1_All;CL2435.Contig2_All;CL2435.Contig3_All;CL2435.Contig4_All;CL2436.Contig1_All;CL2436.Contig2_All;CL2436.Contig3_All;CL2436.Contig4_All;CL2437.Contig1_All;CL2437.Contig2_All;CL2437.Contig3_All;CL2437.Contig4_All;CL2441.Contig1_All;CL2441.Contig2_All;CL2441.Contig3_All;CL2441.Contig4_All;CL2441.Contig5_All;CL2447.Contig1_All;CL2452.Contig1_All;CL2452.Contig2_All;CL2453.Contig1_All;CL2458.Contig1_All;CL2458.Contig2_All;CL246.Contig2_All;CL2460.Contig2_All;CL2461.Contig1_All;CL2461.Contig2_All;CL2461.Contig3_All;CL2461.Contig4_All;CL2462.Contig1_All;CL2462.Contig2_All;CL2462.Contig3_All;CL2462.Contig4_All;CL2462.Contig5_All;CL2470.Contig1_All;CL2470.Contig2_All;CL2470.Contig3_All;CL2470.Contig4_All;CL2470.Contig5_All;CL2478.Contig1_All;CL2478.Contig2_All;CL2478.Contig3_All;CL2478.Contig4_All;CL2478.Contig5_All;CL2478.Contig6_All;CL25.Contig1_All;CL25.Contig2_All;CL2504.Contig2_All;CL251.Contig1_All;CL251.Contig2_All;CL251.Contig3_All;CL2516.Contig1_All;CL2519.Contig1_All;CL2519.Contig3_All;CL252.Contig1_All;CL252.Contig2_All;CL252.Contig3_All;CL252.Contig4_All;CL252.Contig5_All;CL252.Contig6_All;CL2527.Contig1_All;CL2527.Contig2_All;CL2527.Contig3_All;CL2529.Contig1_All;CL2529.Contig2_All;CL2529.Contig3_All;CL2531.Contig1_All;CL2531.Contig2_All;CL2531.Contig3_All;CL2534.Contig1_All;CL2534.Contig2_All;CL2534.Contig3_All;CL2534.Contig4_All;CL2542.Contig1_All;CL2542.Contig2_All;CL2542.Contig3_All;CL2543.Contig1_All;CL2543.Contig2_All;CL2546.Contig1_All;CL2546.Contig2_All;CL2561.Contig1_All;CL2561.Contig3_All;CL2565.Contig1_All;CL2565.Contig2_All;CL2565.Contig3_All;CL2566.Contig1_All;CL2566.Contig2_All;CL2566.Contig3_All;CL257.Contig1_All;CL257.Contig2_All;CL257.Contig3_All;CL257.Contig4_All;CL257.Contig5_All;CL2571.Contig1_All;CL2571.Contig2_All;CL2571.Contig3_All;CL2576.Contig1_All;CL259.Contig4_All;CL2590.Contig1_All;CL2590.Contig2_All;CL2590.Contig3_All;CL2590.Contig4_All;CL2591.Contig1_All;CL2591.Contig2_All;CL2594.Contig10_All;CL2594.Contig11_All;CL2594.Contig13_All;CL2594.Contig14_All;CL2594.Contig15_All;CL2594.Contig16_All;CL2594.Contig17_All;CL2594.Contig1_All;CL2594.Contig2_All;CL2594.Contig3_All;CL2594.Contig4_All;CL2594.Contig5_All;CL2594.Contig7_All;CL2594.Contig8_All;CL2594.Contig9_All;CL2602.Contig1_All;CL2602.Contig2_All;CL2602.Contig3_All;CL2602.Contig4_All;CL2609.Contig1_All;CL2609.Contig2_All;CL2609.Contig3_All;CL2615.Contig3_All;CL2615.Contig4_All;CL2615.Contig5_All;CL2619.Contig1_All;CL262.Contig1_All;CL262.Contig2_All;CL262.Contig3_All;CL2624.Contig1_All;CL2624.Contig2_All;CL2624.Contig3_All;CL2636.Contig1_All;CL2636.Contig2_All;CL2636.Contig3_All;CL2636.Contig4_All;CL2636.Contig5_All;CL2646.Contig1_All;CL2646.Contig2_All;CL2646.Contig3_All;CL2647.Contig1_All;CL2647.Contig2_All;CL2647.Contig3_All;CL2647.Contig4_All;CL2647.Contig5_All;CL2647.Contig6_All;CL2649.Contig1_All;CL2649.Contig2_All;CL2649.Contig3_All;CL2653.Contig1_All;CL2653.Contig2_All;CL2653.Contig3_All;CL2653.Contig4_All;CL2655.Contig1_All;CL2658.Contig1_All;CL2658.Contig2_All;CL2658.Contig3_All;CL2660.Contig1_All;CL2660.Contig2_All;CL2660.Contig3_All;CL2660.Contig4_All;CL2661.Contig2_All;CL2666.Contig1_All;CL2666.Contig2_All;CL2666.Contig3_All;CL2666.Contig4_All;CL2666.Contig5_All;CL2672.Contig2_All;CL2687.Contig1_All;CL2687.Contig2_All;CL2687.Contig3_All;CL2687.Contig4_All;CL2687.Contig5_All;CL2687.Contig6_All;CL2687.Contig7_All;CL2687.Contig8_All;CL2691.Contig1_All;CL2691.Contig2_All;CL2691.Contig3_All;CL2691.Contig4_All;CL27.Contig1_All;CL27.Contig2_All;CL27.Contig3_All;CL2701.Contig1_All;CL2701.Contig2_All;CL2701.Contig3_All;CL2712.Contig1_All;CL2712.Contig2_All;CL2712.Contig3_All;CL2712.Contig4_All;CL2712.Contig5_All;CL2721.Contig1_All;CL2721.Contig2_All;CL2721.Contig4_All;CL2736.Contig1_All;CL2736.Contig2_All;CL2736.Contig3_All;CL274.Contig1_All;CL274.Contig2_All;CL274.Contig3_All;CL274.Contig4_All;CL274.Contig5_All;CL274.Contig6_All;CL2745.Contig1_All;CL2745.Contig2_All;CL2750.Contig1_All;CL2750.Contig2_All;CL2750.Contig3_All;CL2756.Contig2_All;CL2759.Contig1_All;CL2759.Contig2_All;CL2759.Contig3_All;CL2759.Contig4_All;CL2759.Contig5_All;CL2773.Contig1_All;CL2773.Contig2_All;CL2773.Contig3_All;CL2773.Contig4_All;CL2774.Contig10_All;CL2774.Contig1_All;CL2774.Contig2_All;CL2774.Contig3_All;CL2774.Contig4_All;CL2774.Contig5_All;CL2774.Contig6_All;CL2774.Contig7_All;CL2774.Contig8_All;CL2774.Contig9_All;CL2777.Contig1_All;CL2777.Contig2_All;CL2777.Contig3_All;CL2777.Contig4_All;CL280.Contig2_All;CL280.Contig3_All;CL2802.Contig1_All;CL2802.Contig2_All;CL2802.Contig3_All;CL2802.Contig4_All;CL2802.Contig5_All;CL2808.Contig1_All;CL2808.Contig2_All;CL2808.Contig3_All;CL2815.Contig1_All;CL2816.Contig3_All;CL2822.Contig1_All;CL2822.Contig2_All;CL2822.Contig3_All;CL2822.Contig4_All;CL2822.Contig5_All;CL2825.Contig1_All;CL2825.Contig2_All;CL2825.Contig3_All;CL2825.Contig4_All;CL2825.Contig5_All;CL2825.Contig6_All;CL2825.Contig7_All;CL2825.Contig8_All;CL2827.Contig1_All;CL2831.Contig1_All;CL2831.Contig2_All;CL2831.Contig3_All;CL2831.Contig4_All;CL2841.Contig1_All;CL2841.Contig2_All;CL2849.Contig1_All;CL2849.Contig2_All;CL2853.Contig4_All;CL2853.Contig6_All;CL2862.Contig1_All;CL2862.Contig2_All;CL2872.Contig10_All;CL2872.Contig11_All;CL2872.Contig12_All;CL2872.Contig13_All;CL2872.Contig14_All;CL2872.Contig15_All;CL2872.Contig16_All;CL2872.Contig5_All;CL2872.Contig6_All;CL2872.Contig9_All;CL2874.Contig1_All;CL2874.Contig2_All;CL2884.Contig1_All;CL2884.Contig2_All;CL2884.Contig3_All;CL2885.Contig1_All;CL2885.Contig4_All;CL2886.Contig1_All;CL2886.Contig2_All;CL2886.Contig3_All;CL2886.Contig4_All;CL2894.Contig1_All;CL2894.Contig2_All;CL2894.Contig3_All;CL2894.Contig4_All;CL2905.Contig1_All;CL2905.Contig2_All;CL2905.Contig3_All;CL2905.Contig4_All;CL2908.Contig1_All;CL2908.Contig2_All;CL2908.Contig3_All;CL2908.Contig4_All;CL2908.Contig5_All;CL2908.Contig6_All;CL2908.Contig7_All;CL2911.Contig1_All;CL2911.Contig2_All;CL2911.Contig3_All;CL2911.Contig4_All;CL2914.Contig2_All;CL2914.Contig4_All;CL2914.Contig5_All;CL2918.Contig1_All;CL2918.Contig2_All;CL2919.Contig1_All;CL2919.Contig2_All;CL2919.Contig3_All;CL2920.Contig1_All;CL2920.Contig2_All;CL2928.Contig1_All;CL2928.Contig2_All;CL2928.Contig3_All;CL2928.Contig4_All;CL2928.Contig5_All;CL2928.Contig6_All;CL2938.Contig1_All;CL2938.Contig2_All;CL2938.Contig3_All;CL2938.Contig4_All;CL2946.Contig1_All;CL2946.Contig2_All;CL2946.Contig3_All;CL2946.Contig4_All;CL2946.Contig5_All;CL2946.Contig6_All;CL2946.Contig7_All;CL2946.Contig8_All;CL2947.Contig1_All;CL2947.Contig2_All;CL2947.Contig3_All;CL2959.Contig1_All;CL2959.Contig2_All;CL2959.Contig3_All;CL2965.Contig1_All;CL2965.Contig2_All;CL2965.Contig3_All;CL2965.Contig4_All;CL2965.Contig5_All;CL2965.Contig6_All;CL2965.Contig7_All;CL2965.Contig8_All;CL2976.Contig1_All;CL2976.Contig2_All;CL2976.Contig3_All;CL2976.Contig4_All;CL2985.Contig1_All;CL2985.Contig2_All;CL2985.Contig3_All;CL2991.Contig1_All;CL2991.Contig2_All;CL2991.Contig3_All;CL2991.Contig4_All;CL2991.Contig5_All;CL2991.Contig6_All;CL2999.Contig1_All;CL2999.Contig2_All;CL2999.Contig3_All;CL2999.Contig8_All;CL3000.Contig1_All;CL3000.Contig2_All;CL3000.Contig3_All;CL3001.Contig1_All;CL301.Contig1_All;CL301.Contig2_All;CL301.Contig3_All;CL301.Contig4_All;CL3022.Contig2_All;CL3026.Contig1_All;CL3035.Contig1_All;CL3040.Contig1_All;CL3040.Contig2_All;CL3040.Contig3_All;CL3040.Contig4_All;CL3040.Contig5_All;CL3062.Contig2_All;CL3062.Contig3_All;CL3082.Contig1_All;CL3082.Contig2_All;CL3089.Contig1_All;CL3089.Contig2_All;CL309.Contig1_All;CL309.Contig2_All;CL309.Contig3_All;CL3093.Contig2_All;CL3111.Contig1_All;CL3111.Contig2_All;CL3111.Contig3_All;CL3111.Contig4_All;CL3111.Contig5_All;CL3111.Contig6_All;CL3114.Contig2_All;CL3114.Contig3_All;CL3120.Contig1_All;CL3120.Contig2_All;CL3122.Contig1_All;CL3122.Contig2_All;CL3122.Contig3_All;CL3122.Contig4_All;CL3122.Contig5_All;CL3122.Contig6_All;CL3137.Contig1_All;CL3137.Contig2_All;CL3137.Contig3_All;CL3137.Contig4_All;CL3137.Contig5_All;CL3137.Contig6_All;CL3140.Contig1_All;CL3140.Contig2_All;CL3156.Contig1_All;CL3156.Contig2_All;CL3158.Contig1_All;CL3158.Contig2_All;CL3158.Contig3_All;CL3158.Contig4_All;CL3166.Contig1_All;CL3166.Contig2_All;CL3167.Contig1_All;CL3167.Contig2_All;CL3167.Contig3_All;CL3175.Contig1_All;CL3175.Contig2_All;CL3175.Contig3_All;CL3175.Contig4_All;CL3175.Contig5_All;CL3176.Contig1_All;CL3176.Contig2_All;CL3176.Contig3_All;CL3176.Contig4_All;CL3178.Contig1_All;CL3178.Contig2_All;CL3178.Contig3_All;CL3185.Contig1_All;CL3185.Contig2_All;CL3185.Contig3_All;CL3185.Contig4_All;CL3190.Contig2_All;CL3194.Contig1_All;CL3194.Contig2_All;CL3194.Contig3_All;CL3195.Contig1_All;CL3195.Contig2_All;CL3195.Contig3_All;CL3195.Contig4_All;CL3197.Contig1_All;CL3197.Contig2_All;CL3197.Contig3_All;CL3197.Contig4_All;CL3204.Contig2_All;CL3206.Contig1_All;CL3206.Contig2_All;CL3206.Contig3_All;CL3209.Contig1_All;CL3209.Contig2_All;CL3209.Contig3_All;CL3209.Contig4_All;CL3212.Contig1_All;CL3212.Contig2_All;CL3215.Contig1_All;CL3215.Contig2_All;CL3220.Contig1_All;CL3227.Contig1_All;CL3227.Contig2_All;CL3227.Contig3_All;CL3227.Contig4_All;CL3227.Contig5_All;CL3227.Contig6_All;CL3228.Contig1_All;CL3228.Contig2_All;CL3228.Contig3_All;CL3235.Contig1_All;CL3235.Contig2_All;CL3235.Contig3_All;CL3235.Contig4_All;CL324.Contig1_All;CL324.Contig2_All;CL324.Contig3_All;CL324.Contig4_All;CL324.Contig5_All;CL324.Contig6_All;CL324.Contig7_All;CL3247.Contig1_All;CL3247.Contig2_All;CL3247.Contig3_All;CL3247.Contig4_All;CL3252.Contig1_All;CL3252.Contig2_All;CL3252.Contig3_All;CL3257.Contig1_All;CL3257.Contig2_All;CL3257.Contig4_All;CL3257.Contig5_All;CL326.Contig2_All;CL326.Contig4_All;CL3260.Contig1_All;CL3260.Contig2_All;CL3260.Contig3_All;CL3260.Contig4_All;CL3260.Contig5_All;CL3260.Contig6_All;CL3274.Contig1_All;CL3274.Contig2_All;CL3274.Contig3_All;CL3274.Contig4_All;CL3274.Contig5_All;CL3275.Contig1_All;CL3275.Contig2_All;CL3275.Contig3_All;CL3275.Contig4_All;CL3275.Contig5_All;CL3277.Contig1_All;CL3277.Contig2_All;CL3277.Contig3_All;CL3294.Contig1_All;CL3294.Contig2_All;CL3294.Contig3_All;CL3294.Contig4_All;CL3295.Contig1_All;CL3295.Contig2_All;CL330.Contig1_All;CL330.Contig2_All;CL330.Contig3_All;CL330.Contig4_All;CL3310.Contig1_All;CL3310.Contig2_All;CL3310.Contig3_All;CL3310.Contig4_All;CL3313.Contig2_All;CL3313.Contig3_All;CL333.Contig1_All;CL333.Contig2_All;CL333.Contig3_All;CL333.Contig4_All;CL3334.Contig1_All;CL3335.Contig1_All;CL3335.Contig3_All;CL3335.Contig4_All;CL3335.Contig5_All;CL3335.Contig6_All;CL3337.Contig1_All;CL3337.Contig2_All;CL3350.Contig1_All;CL3350.Contig2_All;CL3350.Contig3_All;CL3350.Contig4_All;CL3358.Contig1_All;CL3358.Contig2_All;CL3359.Contig1_All;CL3359.Contig2_All;CL3359.Contig3_All;CL3368.Contig2_All;CL3375.Contig1_All;CL3375.Contig2_All;CL3375.Contig3_All;CL3375.Contig4_All;CL3376.Contig2_All;CL3386.Contig1_All;CL3386.Contig2_All;CL3386.Contig3_All;CL3386.Contig4_All;CL3386.Contig5_All;CL3386.Contig6_All;CL3386.Contig7_All;CL3386.Contig8_All;CL3387.Contig1_All;CL3387.Contig2_All;CL3387.Contig3_All;CL3390.Contig1_All;CL3390.Contig2_All;CL3397.Contig1_All;CL3397.Contig2_All;CL3404.Contig1_All;CL3404.Contig2_All;CL3404.Contig3_All;CL3404.Contig4_All;CL3410.Contig1_All;CL3410.Contig2_All;CL3410.Contig3_All;CL3412.Contig1_All;CL3421.Contig1_All;CL3421.Contig2_All;CL3421.Contig3_All;CL3421.Contig4_All;CL3430.Contig10_All;CL3430.Contig1_All;CL3430.Contig2_All;CL3430.Contig3_All;CL3430.Contig4_All;CL3430.Contig5_All;CL3430.Contig6_All;CL3430.Contig7_All;CL3430.Contig8_All;CL3430.Contig9_All;CL3432.Contig1_All;CL3432.Contig2_All;CL3432.Contig3_All;CL3432.Contig4_All;CL3433.Contig1_All;CL3433.Contig2_All;CL3437.Contig1_All;CL3437.Contig2_All;CL3437.Contig3_All;CL344.Contig2_All;CL3456.Contig1_All;CL3456.Contig2_All;CL3474.Contig1_All;CL3474.Contig2_All;CL3474.Contig3_All;CL349.Contig1_All;CL349.Contig2_All;CL349.Contig3_All;CL3495.Contig2_All;CL3496.Contig1_All;CL3496.Contig2_All;CL3519.Contig1_All;CL3519.Contig2_All;CL3524.Contig1_All;CL3524.Contig2_All;CL3524.Contig3_All;CL3528.Contig1_All;CL3528.Contig2_All;CL3528.Contig3_All;CL3528.Contig4_All;CL3535.Contig2_All;CL3547.Contig1_All;CL3547.Contig3_All;CL3562.Contig1_All;CL3562.Contig2_All;CL3563.Contig2_All;CL3571.Contig1_All;CL3571.Contig2_All;CL3576.Contig1_All;CL3576.Contig2_All;CL3576.Contig3_All;CL3576.Contig4_All;CL3576.Contig5_All;CL3579.Contig1_All;CL3579.Contig2_All;CL3579.Contig3_All;CL3580.Contig1_All;CL3580.Contig2_All;CL3580.Contig3_All;CL3580.Contig4_All;CL3580.Contig5_All;CL3580.Contig6_All;CL3584.Contig2_All;CL3594.Contig1_All;CL3594.Contig2_All;CL3594.Contig3_All;CL3594.Contig4_All;CL3594.Contig5_All;CL3594.Contig6_All;CL3594.Contig7_All;CL3614.Contig1_All;CL3614.Contig2_All;CL3614.Contig3_All;CL3616.Contig1_All;CL3616.Contig2_All;CL3616.Contig3_All;CL3616.Contig4_All;CL3616.Contig5_All;CL3616.Contig6_All;CL3616.Contig7_All;CL3626.Contig2_All;CL3628.Contig1_All;CL3628.Contig2_All;CL3628.Contig3_All;CL3632.Contig1_All;CL3632.Contig2_All;CL3632.Contig3_All;CL364.Contig1_All;CL364.Contig2_All;CL364.Contig3_All;CL3640.Contig1_All;CL3640.Contig2_All;CL3654.Contig1_All;CL3654.Contig2_All;CL3654.Contig3_All;CL3654.Contig4_All;CL3655.Contig1_All;CL3655.Contig2_All;CL3655.Contig3_All;CL3655.Contig4_All;CL3655.Contig5_All;CL3655.Contig6_All;CL3662.Contig1_All;CL3662.Contig2_All;CL3662.Contig3_All;CL3662.Contig4_All;CL3662.Contig5_All;CL3671.Contig1_All;CL3671.Contig2_All;CL368.Contig1_All;CL368.Contig2_All;CL368.Contig3_All;CL3685.Contig1_All;CL3685.Contig2_All;CL3685.Contig3_All;CL3685.Contig4_All;CL3691.Contig2_All;CL3691.Contig3_All;CL3691.Contig4_All;CL3694.Contig10_All;CL3694.Contig4_All;CL3694.Contig7_All;CL3694.Contig8_All;CL3694.Contig9_All;CL3695.Contig1_All;CL3695.Contig2_All;CL3695.Contig3_All;CL3695.Contig4_All;CL3695.Contig5_All;CL3695.Contig6_All;CL3695.Contig7_All;CL3695.Contig8_All;CL3698.Contig1_All;CL3698.Contig2_All;CL3698.Contig3_All;CL3698.Contig4_All;CL3700.Contig1_All;CL3700.Contig2_All;CL3700.Contig3_All;CL3700.Contig4_All;CL3700.Contig5_All;CL3700.Contig6_All;CL3700.Contig7_All;CL3700.Contig8_All;CL3704.Contig1_All;CL3704.Contig2_All;CL3704.Contig3_All;CL3705.Contig1_All;CL3705.Contig2_All;CL3709.Contig4_All;CL3710.Contig1_All;CL3710.Contig2_All;CL3710.Contig3_All;CL3710.Contig4_All;CL3710.Contig5_All;CL3715.Contig1_All;CL3715.Contig2_All;CL3715.Contig3_All;CL3722.Contig1_All;CL3722.Contig2_All;CL3723.Contig1_All;CL3723.Contig2_All;CL3723.Contig3_All;CL3723.Contig4_All;CL373.Contig2_All;CL3751.Contig1_All;CL3751.Contig2_All;CL3756.Contig1_All;CL3756.Contig5_All;CL376.Contig1_All;CL376.Contig2_All;CL3764.Contig2_All;CL3764.Contig3_All;CL3764.Contig4_All;CL3764.Contig5_All;CL3764.Contig6_All;CL3774.Contig1_All;CL3774.Contig2_All;CL3774.Contig3_All;CL3775.Contig1_All;CL3790.Contig3_All;CL3790.Contig4_All;CL3792.Contig1_All;CL3792.Contig2_All;CL3792.Contig3_All;CL3792.Contig4_All;CL3792.Contig5_All;CL3794.Contig2_All;CL3794.Contig4_All;CL3802.Contig1_All;CL3802.Contig2_All;CL3812.Contig1_All;CL3812.Contig2_All;CL3815.Contig1_All;CL3815.Contig2_All;CL3839.Contig1_All;CL3839.Contig2_All;CL3839.Contig3_All;CL3839.Contig4_All;CL3842.Contig1_All;CL3842.Contig2_All;CL3842.Contig3_All;CL3849.Contig1_All;CL3849.Contig2_All;CL3849.Contig3_All;CL3851.Contig2_All;CL3851.Contig3_All;CL3867.Contig1_All;CL3867.Contig2_All;CL3869.Contig1_All;CL3872.Contig1_All;CL3872.Contig2_All;CL3872.Contig3_All;CL3876.Contig1_All;CL3876.Contig2_All;CL3876.Contig3_All;CL3876.Contig4_All;CL3888.Contig3_All;CL389.Contig1_All;CL389.Contig2_All;CL389.Contig3_All;CL389.Contig4_All;CL389.Contig5_All;CL3906.Contig1_All;CL3906.Contig2_All;CL3906.Contig3_All;CL3909.Contig1_All;CL3909.Contig2_All;CL391.Contig1_All;CL391.Contig2_All;CL391.Contig3_All;CL3911.Contig1_All;CL3911.Contig2_All;CL3911.Contig3_All;CL3911.Contig4_All;CL3918.Contig1_All;CL3918.Contig2_All;CL3918.Contig3_All;CL3922.Contig1_All;CL3922.Contig2_All;CL3922.Contig3_All;CL3927.Contig1_All;CL3927.Contig2_All;CL3927.Contig3_All;CL3934.Contig1_All;CL3953.Contig1_All;CL3953.Contig2_All;CL3953.Contig3_All;CL3953.Contig4_All;CL3958.Contig1_All;CL3958.Contig2_All;CL3960.Contig1_All;CL3960.Contig2_All;CL3960.Contig3_All;CL3960.Contig4_All;CL3960.Contig5_All;CL3964.Contig1_All;CL3964.Contig2_All;CL3964.Contig3_All;CL3964.Contig4_All;CL3979.Contig1_All;CL3979.Contig2_All;CL3979.Contig3_All;CL3979.Contig4_All;CL3983.Contig1_All;CL3983.Contig2_All;CL3996.Contig1_All;CL3996.Contig2_All;CL3999.Contig1_All;CL3999.Contig2_All;CL3999.Contig3_All;CL400.Contig6_All;CL400.Contig7_All;CL4014.Contig1_All;CL4014.Contig2_All;CL4029.Contig1_All;CL4029.Contig2_All;CL4029.Contig3_All;CL4033.Contig1_All;CL4033.Contig2_All;CL4033.Contig3_All;CL4033.Contig4_All;CL4033.Contig5_All;CL4033.Contig6_All;CL4035.Contig1_All;CL4038.Contig1_All;CL4038.Contig3_All;CL4046.Contig1_All;CL4046.Contig2_All;CL4046.Contig3_All;CL4049.Contig1_All;CL4049.Contig2_All;CL4049.Contig3_All;CL4057.Contig1_All;CL4057.Contig2_All;CL406.Contig1_All;CL406.Contig2_All;CL4062.Contig1_All;CL4062.Contig2_All;CL4062.Contig3_All;CL4066.Contig1_All;CL4066.Contig2_All;CL4066.Contig3_All;CL4069.Contig1_All;CL4069.Contig2_All;CL4069.Contig3_All;CL4071.Contig1_All;CL4071.Contig2_All;CL4071.Contig3_All;CL4071.Contig4_All;CL4072.Contig1_All;CL4072.Contig2_All;CL408.Contig1_All;CL408.Contig2_All;CL4082.Contig1_All;CL4082.Contig2_All;CL4085.Contig1_All;CL4085.Contig2_All;CL4092.Contig1_All;CL4092.Contig2_All;CL4092.Contig3_All;CL4094.Contig1_All;CL4094.Contig2_All;CL4094.Contig3_All;CL4099.Contig3_All;CL4099.Contig4_All;CL4099.Contig5_All;CL4099.Contig6_All;CL413.Contig1_All;CL413.Contig2_All;CL413.Contig3_All;CL4131.Contig1_All;CL4131.Contig3_All;CL4132.Contig1_All;CL414.Contig1_All;CL4145.Contig1_All;CL4145.Contig2_All;CL4145.Contig3_All;CL4145.Contig4_All;CL4145.Contig5_All;CL4145.Contig6_All;CL4145.Contig7_All;CL4145.Contig8_All;CL4145.Contig9_All;CL4147.Contig1_All;CL4154.Contig1_All;CL4154.Contig2_All;CL416.Contig1_All;CL416.Contig2_All;CL416.Contig3_All;CL416.Contig4_All;CL4160.Contig1_All;CL4160.Contig2_All;CL4160.Contig3_All;CL4160.Contig4_All;CL4160.Contig5_All;CL4160.Contig6_All;CL4164.Contig2_All;CL4164.Contig3_All;CL4169.Contig1_All;CL4169.Contig2_All;CL4169.Contig3_All;CL417.Contig10_All;CL417.Contig11_All;CL417.Contig12_All;CL417.Contig1_All;CL417.Contig2_All;CL417.Contig3_All;CL417.Contig4_All;CL417.Contig5_All;CL417.Contig6_All;CL417.Contig7_All;CL417.Contig8_All;CL417.Contig9_All;CL4172.Contig1_All;CL4172.Contig2_All;CL4178.Contig1_All;CL4178.Contig2_All;CL4178.Contig3_All;CL4178.Contig4_All;CL4178.Contig5_All;CL4178.Contig6_All;CL4178.Contig7_All;CL4189.Contig4_All;CL4195.Contig1_All;CL4199.Contig1_All;CL4201.Contig1_All;CL4202.Contig1_All;CL4202.Contig2_All;CL4204.Contig1_All;CL4204.Contig2_All;CL4206.Contig1_All;CL4206.Contig2_All;CL4206.Contig3_All;CL4207.Contig1_All;CL4207.Contig2_All;CL4210.Contig1_All;CL4210.Contig2_All;CL4210.Contig3_All;CL4211.Contig1_All;CL423.Contig1_All;CL423.Contig2_All;CL423.Contig3_All;CL423.Contig4_All;CL4254.Contig1_All;CL4254.Contig2_All;CL4268.Contig1_All;CL4268.Contig2_All;CL4268.Contig3_All;CL4269.Contig1_All;CL4269.Contig2_All;CL4283.Contig1_All;CL4285.Contig1_All;CL4285.Contig2_All;CL4288.Contig1_All;CL4293.Contig1_All;CL4293.Contig2_All;CL4293.Contig3_All;CL4293.Contig4_All;CL4295.Contig1_All;CL4295.Contig2_All;CL4295.Contig3_All;CL4295.Contig4_All;CL43.Contig1_All;CL43.Contig2_All;CL43.Contig3_All;CL4300.Contig1_All;CL4300.Contig2_All;CL4311.Contig2_All;CL4311.Contig3_All;CL4311.Contig5_All;CL4312.Contig1_All;CL4312.Contig2_All;CL4312.Contig3_All;CL4313.Contig1_All;CL4313.Contig2_All;CL4313.Contig3_All;CL4316.Contig1_All;CL4316.Contig2_All;CL4316.Contig3_All;CL4318.Contig1_All;CL4318.Contig2_All;CL4323.Contig1_All;CL4323.Contig2_All;CL4323.Contig3_All;CL4323.Contig4_All;CL4329.Contig1_All;CL4329.Contig2_All;CL4329.Contig3_All;CL4332.Contig1_All;CL4332.Contig2_All;CL4332.Contig3_All;CL4332.Contig4_All;CL4334.Contig1_All;CL4334.Contig2_All;CL4334.Contig3_All;CL4334.Contig4_All;CL4334.Contig5_All;CL4334.Contig6_All;CL4343.Contig1_All;CL4350.Contig1_All;CL4350.Contig2_All;CL4350.Contig3_All;CL4351.Contig1_All;CL4351.Contig2_All;CL4357.Contig1_All;CL4357.Contig2_All;CL4358.Contig1_All;CL4359.Contig1_All;CL4359.Contig2_All;CL4362.Contig1_All;CL4362.Contig2_All;CL4362.Contig3_All;CL4380.Contig1_All;CL4380.Contig2_All;CL4388.Contig3_All;CL439.Contig1_All;CL4398.Contig1_All;CL4398.Contig2_All;CL4398.Contig3_All;CL4398.Contig4_All;CL4398.Contig5_All;CL4398.Contig6_All;CL440.Contig1_All;CL4420.Contig1_All;CL4420.Contig2_All;CL4420.Contig3_All;CL4420.Contig4_All;CL4420.Contig5_All;CL4431.Contig1_All;CL4431.Contig2_All;CL4432.Contig1_All;CL4432.Contig2_All;CL4432.Contig3_All;CL4434.Contig1_All;CL4434.Contig2_All;CL4434.Contig3_All;CL4443.Contig2_All;CL4449.Contig1_All;CL4449.Contig2_All;CL4449.Contig3_All;CL4449.Contig4_All;CL4449.Contig5_All;CL4450.Contig1_All;CL4450.Contig2_All;CL4450.Contig3_All;CL4453.Contig1_All;CL4453.Contig2_All;CL4453.Contig3_All;CL4453.Contig4_All;CL4471.Contig1_All;CL4471.Contig2_All;CL4471.Contig3_All;CL4471.Contig4_All;CL4471.Contig5_All;CL4471.Contig6_All;CL4471.Contig7_All;CL4471.Contig8_All;CL4487.Contig1_All;CL4487.Contig2_All;CL4487.Contig6_All;CL4487.Contig7_All;CL4487.Contig8_All;CL4500.Contig2_All;CL4509.Contig1_All;CL4509.Contig2_All;CL4509.Contig3_All;CL4524.Contig10_All;CL4524.Contig11_All;CL4524.Contig12_All;CL4524.Contig13_All;CL4524.Contig1_All;CL4524.Contig2_All;CL4524.Contig3_All;CL4524.Contig4_All;CL4524.Contig5_All;CL4524.Contig6_All;CL4524.Contig7_All;CL4524.Contig8_All;CL4524.Contig9_All;CL4526.Contig1_All;CL4526.Contig2_All;CL4526.Contig3_All;CL4526.Contig4_All;CL4528.Contig1_All;CL4528.Contig2_All;CL4528.Contig3_All;CL4535.Contig1_All;CL4535.Contig2_All;CL4535.Contig3_All;CL4540.Contig1_All;CL4540.Contig2_All;CL4540.Contig3_All;CL4542.Contig1_All;CL4542.Contig2_All;CL4550.Contig1_All;CL4550.Contig2_All;CL4550.Contig3_All;CL4554.Contig1_All;CL4554.Contig2_All;CL4554.Contig3_All;CL4554.Contig4_All;CL4556.Contig10_All;CL4556.Contig11_All;CL4556.Contig1_All;CL4556.Contig2_All;CL4556.Contig3_All;CL4556.Contig4_All;CL4556.Contig5_All;CL4556.Contig6_All;CL4556.Contig7_All;CL4556.Contig8_All;CL4556.Contig9_All;CL4558.Contig1_All;CL4558.Contig2_All;CL4563.Contig1_All;CL4563.Contig2_All;CL4565.Contig1_All;CL4565.Contig2_All;CL4565.Contig3_All;CL4565.Contig4_All;CL4567.Contig1_All;CL4577.Contig1_All;CL4577.Contig2_All;CL4582.Contig2_All;CL4589.Contig1_All;CL4589.Contig2_All;CL4589.Contig3_All;CL4589.Contig4_All;CL4595.Contig1_All;CL4595.Contig2_All;CL4595.Contig3_All;CL4595.Contig4_All;CL4597.Contig2_All;CL4599.Contig1_All;CL4599.Contig2_All;CL4599.Contig3_All;CL4599.Contig4_All;CL46.Contig12_All;CL46.Contig3_All;CL46.Contig4_All;CL46.Contig5_All;CL46.Contig6_All;CL46.Contig7_All;CL46.Contig8_All;CL46.Contig9_All;CL4601.Contig1_All;CL4601.Contig2_All;CL4601.Contig3_All;CL4601.Contig4_All;CL4603.Contig1_All;CL4603.Contig2_All;CL4618.Contig1_All;CL4618.Contig2_All;CL4618.Contig3_All;CL4618.Contig4_All;CL462.Contig3_All;CL462.Contig4_All;CL4623.Contig1_All;CL4623.Contig2_All;CL4633.Contig1_All;CL4633.Contig2_All;CL4637.Contig1_All;CL4637.Contig2_All;CL4637.Contig3_All;CL4637.Contig4_All;CL464.Contig1_All;CL464.Contig2_All;CL464.Contig3_All;CL464.Contig4_All;CL464.Contig5_All;CL4640.Contig1_All;CL4640.Contig2_All;CL4641.Contig1_All;CL4641.Contig2_All;CL4641.Contig3_All;CL4650.Contig1_All;CL4652.Contig1_All;CL4652.Contig2_All;CL4652.Contig3_All;CL4652.Contig4_All;CL4652.Contig5_All;CL466.Contig1_All;CL466.Contig2_All;CL466.Contig3_All;CL466.Contig4_All;CL4666.Contig1_All;CL4666.Contig2_All;CL4666.Contig3_All;CL4670.Contig3_All;CL4676.Contig2_All;CL4677.Contig1_All;CL4679.Contig1_All;CL4679.Contig2_All;CL4679.Contig3_All;CL4679.Contig4_All;CL4679.Contig5_All;CL4679.Contig6_All;CL4679.Contig7_All;CL468.Contig1_All;CL468.Contig2_All;CL468.Contig3_All;CL4689.Contig1_All;CL4690.Contig1_All;CL4690.Contig2_All;CL4690.Contig3_All;CL470.Contig10_All;CL470.Contig11_All;CL470.Contig12_All;CL470.Contig1_All;CL470.Contig2_All;CL470.Contig3_All;CL470.Contig4_All;CL470.Contig5_All;CL470.Contig6_All;CL470.Contig7_All;CL470.Contig8_All;CL470.Contig9_All;CL4700.Contig1_All;CL4700.Contig2_All;CL4700.Contig3_All;CL4700.Contig4_All;CL4709.Contig1_All;CL4709.Contig2_All;CL4711.Contig1_All;CL4711.Contig2_All;CL4711.Contig3_All;CL472.Contig2_All;CL472.Contig3_All;CL4720.Contig1_All;CL4720.Contig2_All;CL4720.Contig3_All;CL4721.Contig1_All;CL4721.Contig2_All;CL4721.Contig3_All;CL4721.Contig4_All;CL4721.Contig5_All;CL4721.Contig6_All;CL4726.Contig1_All;CL4726.Contig3_All;CL4733.Contig1_All;CL4733.Contig2_All;CL474.Contig1_All;CL474.Contig2_All;CL474.Contig3_All;CL474.Contig4_All;CL4746.Contig1_All;CL4746.Contig2_All;CL4746.Contig3_All;CL4746.Contig4_All;CL4746.Contig5_All;CL4750.Contig1_All;CL4759.Contig1_All;CL4759.Contig2_All;CL4760.Contig1_All;CL4760.Contig2_All;CL4760.Contig3_All;CL4761.Contig1_All;CL4761.Contig3_All;CL4762.Contig1_All;CL4762.Contig2_All;CL4762.Contig3_All;CL4776.Contig1_All;CL4776.Contig2_All;CL4776.Contig3_All;CL4778.Contig1_All;CL4778.Contig2_All;CL4778.Contig3_All;CL4778.Contig4_All;CL4789.Contig1_All;CL4789.Contig2_All;CL4790.Contig1_All;CL4790.Contig2_All;CL4792.Contig1_All;CL4792.Contig2_All;CL4792.Contig3_All;CL4795.Contig1_All;CL4795.Contig2_All;CL4802.Contig5_All;CL4808.Contig1_All;CL481.Contig1_All;CL4817.Contig1_All;CL4817.Contig2_All;CL4818.Contig1_All;CL4818.Contig2_All;CL4818.Contig3_All;CL483.Contig1_All;CL483.Contig2_All;CL4833.Contig1_All;CL4833.Contig2_All;CL4836.Contig8_All;CL4845.Contig1_All;CL4845.Contig2_All;CL4857.Contig1_All;CL4857.Contig2_All;CL486.Contig1_All;CL486.Contig2_All;CL486.Contig3_All;CL486.Contig4_All;CL486.Contig5_All;CL486.Contig6_All;CL486.Contig7_All;CL486.Contig8_All;CL4863.Contig1_All;CL4874.Contig1_All;CL4874.Contig2_All;CL4876.Contig2_All;CL4881.Contig2_All;CL4886.Contig1_All;CL4886.Contig2_All;CL4886.Contig3_All;CL4899.Contig1_All;CL4900.Contig1_All;CL4900.Contig2_All;CL4900.Contig3_All;CL4900.Contig4_All;CL4903.Contig1_All;CL4903.Contig2_All;CL4903.Contig3_All;CL4926.Contig1_All;CL4926.Contig2_All;CL4935.Contig2_All;CL4938.Contig1_All;CL4939.Contig1_All;CL4939.Contig2_All;CL4939.Contig3_All;CL4940.Contig1_All;CL4940.Contig2_All;CL4948.Contig1_All;CL4951.Contig1_All;CL4951.Contig2_All;CL4951.Contig3_All;CL4956.Contig1_All;CL4956.Contig2_All;CL496.Contig2_All;CL4960.Contig1_All;CL4960.Contig2_All;CL4960.Contig3_All;CL4962.Contig1_All;CL4962.Contig2_All;CL4967.Contig1_All;CL4967.Contig2_All;CL4967.Contig3_All;CL4967.Contig4_All;CL4969.Contig1_All;CL4969.Contig2_All;CL4969.Contig3_All;CL4969.Contig4_All;CL4969.Contig5_All;CL4969.Contig6_All;CL4969.Contig7_All;CL4969.Contig8_All;CL4979.Contig1_All;CL4979.Contig2_All;CL4979.Contig3_All;CL4979.Contig4_All;CL4990.Contig1_All;CL5002.Contig1_All;CL5002.Contig2_All;CL5002.Contig3_All;CL5002.Contig4_All;CL5002.Contig5_All;CL5002.Contig6_All;CL5002.Contig7_All;CL5007.Contig1_All;CL5007.Contig2_All;CL5007.Contig3_All;CL5012.Contig1_All;CL5012.Contig2_All;CL5022.Contig1_All;CL5022.Contig2_All;CL5027.Contig1_All;CL5027.Contig2_All;CL5030.Contig1_All;CL5030.Contig2_All;CL5031.Contig1_All;CL5031.Contig2_All;CL5031.Contig3_All;CL5031.Contig4_All;CL5033.Contig1_All;CL5033.Contig2_All;CL5033.Contig3_All;CL5033.Contig4_All;CL5040.Contig1_All;CL5040.Contig2_All;CL5044.Contig1_All;CL5044.Contig2_All;CL5059.Contig1_All;CL5059.Contig2_All;CL5059.Contig3_All;CL5061.Contig1_All;CL5061.Contig2_All;CL5061.Contig3_All;CL5069.Contig1_All;CL5069.Contig2_All;CL5069.Contig3_All;CL5069.Contig4_All;CL5070.Contig1_All;CL5070.Contig2_All;CL5070.Contig3_All;CL5070.Contig4_All;CL5070.Contig5_All;CL5075.Contig1_All;CL5075.Contig2_All;CL5075.Contig3_All;CL5075.Contig4_All;CL508.Contig1_All;CL508.Contig2_All;CL508.Contig3_All;CL508.Contig4_All;CL5086.Contig1_All;CL5086.Contig2_All;CL5086.Contig3_All;CL5093.Contig1_All;CL5093.Contig2_All;CL5093.Contig3_All;CL51.Contig1_All;CL51.Contig2_All;CL510.Contig2_All;CL510.Contig3_All;CL5104.Contig1_All;CL5104.Contig2_All;CL5104.Contig3_All;CL5107.Contig1_All;CL5107.Contig2_All;CL5107.Contig3_All;CL5107.Contig4_All;CL5107.Contig5_All;CL5109.Contig1_All;CL5109.Contig2_All;CL5115.Contig1_All;CL5116.Contig1_All;CL5116.Contig2_All;CL5120.Contig1_All;CL5120.Contig2_All;CL5126.Contig3_All;CL5135.Contig1_All;CL5135.Contig2_All;CL5135.Contig3_All;CL5135.Contig4_All;CL5135.Contig5_All;CL5142.Contig1_All;CL5146.Contig1_All;CL5148.Contig1_All;CL5148.Contig2_All;CL5148.Contig3_All;CL515.Contig1_All;CL515.Contig2_All;CL5161.Contig1_All;CL5161.Contig2_All;CL5162.Contig3_All;CL5162.Contig4_All;CL5162.Contig5_All;CL5162.Contig6_All;CL5163.Contig1_All;CL5163.Contig2_All;CL5163.Contig3_All;CL5166.Contig1_All;CL5169.Contig1_All;CL5169.Contig2_All;CL5172.Contig1_All;CL5172.Contig2_All;CL5179.Contig1_All;CL5179.Contig2_All;CL5183.Contig1_All;CL5183.Contig2_All;CL5183.Contig3_All;CL519.Contig1_All;CL519.Contig2_All;CL519.Contig3_All;CL519.Contig4_All;CL519.Contig5_All;CL519.Contig6_All;CL5190.Contig1_All;CL5190.Contig2_All;CL5191.Contig1_All;CL5191.Contig2_All;CL5191.Contig3_All;CL5191.Contig4_All;CL5191.Contig5_All;CL5191.Contig6_All;CL5193.Contig1_All;CL5193.Contig2_All;CL5195.Contig1_All;CL5195.Contig2_All;CL5195.Contig3_All;CL5195.Contig4_All;CL5195.Contig5_All;CL5195.Contig6_All;CL5195.Contig7_All;CL5195.Contig8_All;CL5195.Contig9_All;CL5205.Contig1_All;CL5205.Contig2_All;CL5205.Contig3_All;CL521.Contig1_All;CL521.Contig2_All;CL5217.Contig1_All;CL5217.Contig2_All;CL522.Contig2_All;CL522.Contig3_All;CL5222.Contig1_All;CL5222.Contig2_All;CL5227.Contig1_All;CL5227.Contig2_All;CL5247.Contig1_All;CL5247.Contig2_All;CL5249.Contig1_All;CL5249.Contig2_All;CL5249.Contig3_All;CL5249.Contig4_All;CL5249.Contig5_All;CL5252.Contig1_All;CL5252.Contig2_All;CL5263.Contig2_All;CL5263.Contig3_All;CL5266.Contig1_All;CL5266.Contig2_All;CL5266.Contig3_All;CL5270.Contig1_All;CL5270.Contig2_All;CL5274.Contig1_All;CL5274.Contig2_All;CL5275.Contig1_All;CL5275.Contig2_All;CL5278.Contig1_All;CL5280.Contig1_All;CL5280.Contig2_All;CL5287.Contig1_All;CL5287.Contig2_All;CL5290.Contig2_All;CL5290.Contig4_All;CL5290.Contig6_All;CL5292.Contig1_All;CL5292.Contig2_All;CL5303.Contig1_All;CL5304.Contig1_All;CL5304.Contig2_All;CL5311.Contig1_All;CL5311.Contig3_All;CL5314.Contig1_All;CL5314.Contig3_All;CL5314.Contig4_All;CL532.Contig1_All;CL5323.Contig1_All;CL5323.Contig2_All;CL5323.Contig3_All;CL5326.Contig1_All;CL5326.Contig2_All;CL5326.Contig3_All;CL5326.Contig4_All;CL5327.Contig4_All;CL5327.Contig5_All;CL5327.Contig8_All;CL533.Contig13_All;CL533.Contig3_All;CL533.Contig4_All;CL533.Contig7_All;CL533.Contig8_All;CL5342.Contig1_All;CL5342.Contig2_All;CL5342.Contig3_All;CL5342.Contig8_All;CL5342.Contig9_All;CL5348.Contig1_All;CL5348.Contig2_All;CL535.Contig1_All;CL535.Contig2_All;CL535.Contig3_All;CL5350.Contig1_All;CL5350.Contig2_All;CL5350.Contig3_All;CL5350.Contig4_All;CL5364.Contig1_All;CL5364.Contig2_All;CL5364.Contig5_All;CL5368.Contig1_All;CL5368.Contig2_All;CL5371.Contig1_All;CL5375.Contig3_All;CL5381.Contig1_All;CL5381.Contig2_All;CL539.Contig1_All;CL539.Contig2_All;CL539.Contig3_All;CL5394.Contig3_All;CL5403.Contig1_All;CL5403.Contig2_All;CL5403.Contig3_All;CL5403.Contig4_All;CL5403.Contig5_All;CL5410.Contig3_All;CL5412.Contig1_All;CL5412.Contig2_All;CL5413.Contig1_All;CL5413.Contig2_All;CL5413.Contig3_All;CL5429.Contig4_All;CL5437.Contig1_All;CL5437.Contig2_All;CL5443.Contig1_All;CL5443.Contig2_All;CL545.Contig1_All;CL545.Contig2_All;CL545.Contig3_All;CL545.Contig4_All;CL545.Contig5_All;CL545.Contig6_All;CL545.Contig7_All;CL5451.Contig1_All;CL5451.Contig2_All;CL5451.Contig3_All;CL5456.Contig1_All;CL5456.Contig2_All;CL546.Contig1_All;CL546.Contig2_All;CL5460.Contig1_All;CL5460.Contig2_All;CL5460.Contig3_All;CL5460.Contig4_All;CL5460.Contig5_All;CL5460.Contig6_All;CL5477.Contig1_All;CL5477.Contig2_All;CL5488.Contig1_All;CL549.Contig1_All;CL5492.Contig1_All;CL5492.Contig2_All;CL5492.Contig3_All;CL5492.Contig4_All;CL5492.Contig5_All;CL5493.Contig1_All;CL5493.Contig2_All;CL5505.Contig1_All;CL5505.Contig2_All;CL5506.Contig1_All;CL5506.Contig2_All;CL5506.Contig3_All;CL5506.Contig4_All;CL5506.Contig5_All;CL5506.Contig6_All;CL5510.Contig1_All;CL5510.Contig2_All;CL552.Contig1_All;CL552.Contig2_All;CL5525.Contig1_All;CL5525.Contig2_All;CL5529.Contig2_All;CL5532.Contig1_All;CL5532.Contig2_All;CL5532.Contig3_All;CL554.Contig1_All;CL554.Contig2_All;CL554.Contig3_All;CL5543.Contig1_All;CL5552.Contig1_All;CL5552.Contig2_All;CL5552.Contig3_All;CL5561.Contig1_All;CL5561.Contig2_All;CL5564.Contig1_All;CL5569.Contig1_All;CL5569.Contig2_All;CL5572.Contig2_All;CL5574.Contig1_All;CL5574.Contig2_All;CL5586.Contig1_All;CL5586.Contig2_All;CL5591.Contig1_All;CL5591.Contig2_All;CL5591.Contig3_All;CL5591.Contig4_All;CL5591.Contig5_All;CL5591.Contig6_All;CL5598.Contig1_All;CL56.Contig6_All;CL56.Contig7_All;CL5606.Contig1_All;CL5606.Contig2_All;CL561.Contig1_All;CL561.Contig2_All;CL5615.Contig1_All;CL5619.Contig1_All;CL5619.Contig2_All;CL5619.Contig3_All;CL5629.Contig1_All;CL564.Contig1_All;CL564.Contig2_All;CL564.Contig3_All;CL564.Contig4_All;CL5650.Contig1_All;CL5652.Contig1_All;CL5652.Contig2_All;CL5654.Contig1_All;CL5654.Contig2_All;CL5657.Contig1_All;CL5657.Contig2_All;CL567.Contig1_All;CL5680.Contig1_All;CL5682.Contig1_All;CL5682.Contig2_All;CL5682.Contig3_All;CL5685.Contig1_All;CL5685.Contig2_All;CL5685.Contig3_All;CL5685.Contig4_All;CL5685.Contig5_All;CL5690.Contig1_All;CL5690.Contig2_All;CL5697.Contig1_All;CL5697.Contig2_All;CL5697.Contig3_All;CL5697.Contig4_All;CL5697.Contig5_All;CL5706.Contig2_All;CL5712.Contig2_All;CL5712.Contig3_All;CL5713.Contig1_All;CL5713.Contig2_All;CL5713.Contig3_All;CL5716.Contig1_All;CL5716.Contig2_All;CL5718.Contig1_All;CL5718.Contig2_All;CL5749.Contig2_All;CL5752.Contig1_All;CL5754.Contig1_All;CL5754.Contig2_All;CL5754.Contig3_All;CL5754.Contig4_All;CL5758.Contig1_All;CL5758.Contig2_All;CL5761.Contig1_All;CL5765.Contig1_All;CL5765.Contig2_All;CL5769.Contig1_All;CL5769.Contig2_All;CL5778.Contig1_All;CL5778.Contig2_All;CL5781.Contig1_All;CL5781.Contig2_All;CL5781.Contig3_All;CL5781.Contig4_All;CL5794.Contig1_All;CL5794.Contig2_All;CL5794.Contig3_All;CL5794.Contig4_All;CL5794.Contig5_All;CL5801.Contig1_All;CL5801.Contig2_All;CL5806.Contig1_All;CL5806.Contig2_All;CL5806.Contig3_All;CL5811.Contig1_All;CL5811.Contig2_All;CL5812.Contig2_All;CL5812.Contig3_All;CL5813.Contig1_All;CL5813.Contig2_All;CL5813.Contig3_All;CL5814.Contig1_All;CL5814.Contig2_All;CL5824.Contig1_All;CL5824.Contig2_All;CL5824.Contig3_All;CL5828.Contig1_All;CL5828.Contig2_All;CL5828.Contig3_All;CL5833.Contig1_All;CL5833.Contig2_All;CL5836.Contig1_All;CL5836.Contig3_All;CL5842.Contig1_All;CL5842.Contig2_All;CL5842.Contig3_All;CL5845.Contig1_All;CL5845.Contig2_All;CL5845.Contig3_All;CL5845.Contig4_All;CL5850.Contig1_All;CL5850.Contig2_All;CL5856.Contig1_All;CL5856.Contig2_All;CL5856.Contig3_All;CL5856.Contig4_All;CL5856.Contig5_All;CL5866.Contig1_All;CL5866.Contig2_All;CL5866.Contig3_All;CL5881.Contig1_All;CL5881.Contig2_All;CL5881.Contig3_All;CL5881.Contig4_All;CL5881.Contig5_All;CL5882.Contig1_All;CL5882.Contig2_All;CL5882.Contig3_All;CL5883.Contig1_All;CL5883.Contig2_All;CL5886.Contig1_All;CL5886.Contig2_All;CL5887.Contig1_All;CL5887.Contig2_All;CL5887.Contig3_All;CL5894.Contig1_All;CL59.Contig1_All;CL59.Contig2_All;CL59.Contig3_All;CL5906.Contig1_All;CL5906.Contig2_All;CL5906.Contig3_All;CL5912.Contig1_All;CL5912.Contig2_All;CL5914.Contig1_All;CL5914.Contig2_All;CL5914.Contig3_All;CL5914.Contig4_All;CL5914.Contig5_All;CL5914.Contig6_All;CL5914.Contig7_All;CL5914.Contig8_All;CL592.Contig1_All;CL592.Contig2_All;CL592.Contig3_All;CL592.Contig4_All;CL5920.Contig1_All;CL5921.Contig1_All;CL5921.Contig2_All;CL594.Contig1_All;CL5943.Contig1_All;CL5943.Contig2_All;CL5943.Contig3_All;CL5943.Contig4_All;CL5943.Contig5_All;CL5947.Contig1_All;CL5947.Contig2_All;CL5947.Contig3_All;CL5949.Contig2_All;CL595.Contig1_All;CL595.Contig2_All;CL5954.Contig1_All;CL5954.Contig2_All;CL5960.Contig1_All;CL5960.Contig3_All;CL5966.Contig1_All;CL5966.Contig2_All;CL5969.Contig1_All;CL5969.Contig2_All;CL5974.Contig2_All;CL5976.Contig1_All;CL5976.Contig2_All;CL5976.Contig3_All;CL5978.Contig1_All;CL5980.Contig1_All;CL5983.Contig1_All;CL5983.Contig2_All;CL5983.Contig3_All;CL5993.Contig2_All;CL6003.Contig1_All;CL6003.Contig2_All;CL601.Contig1_All;CL601.Contig3_All;CL6015.Contig1_All;CL6015.Contig2_All;CL6019.Contig1_All;CL6019.Contig2_All;CL602.Contig1_All;CL602.Contig2_All;CL6028.Contig1_All;CL6028.Contig2_All;CL6030.Contig1_All;CL6030.Contig2_All;CL6041.Contig1_All;CL6041.Contig2_All;CL6041.Contig5_All;CL6047.Contig1_All;CL6047.Contig2_All;CL6048.Contig1_All;CL6048.Contig2_All;CL6059.Contig1_All;CL6059.Contig2_All;CL6059.Contig3_All;CL6075.Contig1_All;CL6075.Contig2_All;CL6085.Contig1_All;CL6085.Contig2_All;CL6095.Contig1_All;CL6095.Contig2_All;CL6099.Contig1_All;CL6099.Contig2_All;CL610.Contig2_All;CL610.Contig3_All;CL6100.Contig1_All;CL6100.Contig2_All;CL6106.Contig1_All;CL6106.Contig2_All;CL6115.Contig1_All;CL6115.Contig2_All;CL6115.Contig3_All;CL612.Contig1_All;CL612.Contig2_All;CL612.Contig3_All;CL6127.Contig2_All;CL6136.Contig1_All;CL6136.Contig2_All;CL6136.Contig3_All;CL6138.Contig1_All;CL6138.Contig2_All;CL6142.Contig1_All;CL6142.Contig2_All;CL6143.Contig1_All;CL6143.Contig2_All;CL6145.Contig1_All;CL6145.Contig2_All;CL6152.Contig1_All;CL6152.Contig2_All;CL6152.Contig3_All;CL6152.Contig4_All;CL6157.Contig1_All;CL6162.Contig1_All;CL6162.Contig2_All;CL6162.Contig3_All;CL6172.Contig3_All;CL6173.Contig1_All;CL6173.Contig2_All;CL6175.Contig1_All;CL6194.Contig1_All;CL6194.Contig2_All;CL6194.Contig3_All;CL62.Contig1_All;CL62.Contig2_All;CL62.Contig3_All;CL62.Contig4_All;CL6204.Contig2_All;CL6205.Contig2_All;CL6205.Contig3_All;CL6216.Contig1_All;CL6216.Contig2_All;CL6216.Contig3_All;CL6226.Contig1_All;CL6227.Contig1_All;CL6227.Contig2_All;CL6231.Contig1_All;CL6232.Contig1_All;CL6232.Contig2_All;CL6232.Contig3_All;CL6232.Contig4_All;CL6243.Contig1_All;CL626.Contig1_All;CL626.Contig2_All;CL626.Contig4_All;CL6269.Contig1_All;CL6277.Contig1_All;CL6277.Contig2_All;CL6283.Contig1_All;CL6294.Contig1_All;CL6294.Contig2_All;CL6301.Contig3_All;CL6302.Contig1_All;CL6302.Contig2_All;CL6302.Contig3_All;CL6304.Contig1_All;CL6304.Contig2_All;CL6307.Contig1_All;CL6307.Contig2_All;CL6309.Contig1_All;CL6309.Contig2_All;CL6315.Contig1_All;CL6315.Contig2_All;CL6315.Contig3_All;CL6315.Contig4_All;CL632.Contig1_All;CL632.Contig2_All;CL632.Contig3_All;CL632.Contig4_All;CL632.Contig5_All;CL632.Contig6_All;CL6326.Contig2_All;CL6326.Contig3_All;CL6326.Contig4_All;CL6326.Contig5_All;CL633.Contig1_All;CL6330.Contig1_All;CL6330.Contig2_All;CL6340.Contig1_All;CL6340.Contig2_All;CL6342.Contig1_All;CL6342.Contig2_All;CL6348.Contig1_All;CL6348.Contig2_All;CL6369.Contig1_All;CL6369.Contig2_All;CL6369.Contig3_All;CL6372.Contig1_All;CL6372.Contig2_All;CL6372.Contig3_All;CL6372.Contig4_All;CL6372.Contig5_All;CL6382.Contig1_All;CL6382.Contig2_All;CL6382.Contig3_All;CL6382.Contig4_All;CL6384.Contig1_All;CL6384.Contig2_All;CL6386.Contig1_All;CL6386.Contig2_All;CL6387.Contig1_All;CL6387.Contig2_All;CL6388.Contig1_All;CL6388.Contig2_All;CL6388.Contig3_All;CL6388.Contig4_All;CL6398.Contig1_All;CL6398.Contig2_All;CL6398.Contig3_All;CL6402.Contig1_All;CL6402.Contig2_All;CL6402.Contig3_All;CL6402.Contig4_All;CL6402.Contig5_All;CL6410.Contig1_All;CL6420.Contig2_All;CL6421.Contig1_All;CL6421.Contig2_All;CL6421.Contig3_All;CL6421.Contig4_All;CL6428.Contig1_All;CL6428.Contig2_All;CL6428.Contig3_All;CL6428.Contig4_All;CL643.Contig1_All;CL643.Contig2_All;CL6433.Contig1_All;CL6433.Contig2_All;CL6437.Contig1_All;CL6437.Contig2_All;CL644.Contig1_All;CL6444.Contig1_All;CL6467.Contig2_All;CL6467.Contig3_All;CL6474.Contig1_All;CL6474.Contig4_All;CL6476.Contig1_All;CL6476.Contig2_All;CL6480.Contig1_All;CL6481.Contig1_All;CL6481.Contig2_All;CL6497.Contig1_All;CL6497.Contig2_All;CL6497.Contig3_All;CL6497.Contig4_All;CL6499.Contig1_All;CL6499.Contig2_All;CL6510.Contig1_All;CL6517.Contig1_All;CL6517.Contig2_All;CL6517.Contig3_All;CL6518.Contig1_All;CL6518.Contig2_All;CL6518.Contig3_All;CL6521.Contig1_All;CL6521.Contig2_All;CL6527.Contig2_All;CL6531.Contig1_All;CL6533.Contig1_All;CL6533.Contig2_All;CL6541.Contig1_All;CL6541.Contig2_All;CL6544.Contig1_All;CL6544.Contig2_All;CL655.Contig1_All;CL655.Contig2_All;CL6550.Contig1_All;CL6550.Contig2_All;CL6559.Contig1_All;CL6559.Contig2_All;CL6559.Contig3_All;CL6564.Contig1_All;CL6564.Contig2_All;CL6564.Contig3_All;CL6565.Contig1_All;CL6565.Contig2_All;CL6572.Contig1_All;CL6575.Contig1_All;CL6578.Contig1_All;CL6578.Contig2_All;CL6583.Contig1_All;CL6583.Contig2_All;CL6583.Contig3_All;CL6587.Contig1_All;CL6587.Contig2_All;CL659.Contig1_All;CL659.Contig2_All;CL659.Contig3_All;CL6594.Contig1_All;CL6594.Contig2_All;CL6602.Contig1_All;CL6602.Contig2_All;CL6603.Contig1_All;CL6603.Contig2_All;CL6603.Contig3_All;CL6603.Contig4_All;CL6604.Contig1_All;CL6604.Contig2_All;CL6606.Contig1_All;CL6606.Contig2_All;CL6606.Contig3_All;CL6611.Contig1_All;CL6611.Contig2_All;CL6611.Contig3_All;CL6636.Contig1_All;CL6636.Contig2_All;CL6636.Contig3_All;CL6636.Contig4_All;CL6639.Contig4_All;CL6640.Contig1_All;CL6640.Contig2_All;CL6644.Contig2_All;CL6644.Contig3_All;CL6645.Contig1_All;CL665.Contig1_All;CL665.Contig2_All;CL6673.Contig1_All;CL6673.Contig2_All;CL6675.Contig6_All;CL6677.Contig1_All;CL6677.Contig2_All;CL6681.Contig1_All;CL6681.Contig2_All;CL6688.Contig1_All;CL6688.Contig2_All;CL6693.Contig1_All;CL6693.Contig2_All;CL6698.Contig1_All;CL6698.Contig2_All;CL6699.Contig1_All;CL6703.Contig1_All;CL6703.Contig2_All;CL6713.Contig1_All;CL6713.Contig2_All;CL6718.Contig1_All;CL6718.Contig2_All;CL6721.Contig1_All;CL6721.Contig2_All;CL673.Contig1_All;CL673.Contig3_All;CL673.Contig5_All;CL673.Contig7_All;CL6736.Contig1_All;CL6736.Contig2_All;CL6745.Contig1_All;CL6745.Contig2_All;CL6753.Contig2_All;CL6756.Contig1_All;CL6756.Contig2_All;CL6759.Contig1_All;CL6768.Contig1_All;CL6768.Contig2_All;CL6772.Contig1_All;CL6772.Contig2_All;CL6772.Contig3_All;CL6775.Contig1_All;CL6775.Contig2_All;CL6777.Contig1_All;CL6777.Contig2_All;CL6777.Contig3_All;CL6779.Contig1_All;CL6779.Contig2_All;CL6779.Contig3_All;CL6785.Contig2_All;CL6808.Contig1_All;CL6808.Contig2_All;CL6811.Contig1_All;CL6811.Contig2_All;CL6812.Contig1_All;CL6812.Contig2_All;CL6815.Contig2_All;CL6815.Contig3_All;CL6823.Contig1_All;CL6827.Contig1_All;CL6827.Contig2_All;CL6827.Contig3_All;CL6834.Contig1_All;CL6834.Contig2_All;CL684.Contig1_All;CL684.Contig2_All;CL684.Contig3_All;CL684.Contig4_All;CL6846.Contig1_All;CL6846.Contig2_All;CL685.Contig1_All;CL685.Contig2_All;CL685.Contig3_All;CL685.Contig4_All;CL685.Contig5_All;CL6852.Contig1_All;CL686.Contig1_All;CL686.Contig2_All;CL6864.Contig1_All;CL6864.Contig2_All;CL687.Contig1_All;CL687.Contig2_All;CL687.Contig3_All;CL6884.Contig1_All;CL6885.Contig2_All;CL6896.Contig1_All;CL6896.Contig2_All;CL6908.Contig1_All;CL6908.Contig2_All;CL6911.Contig1_All;CL6911.Contig2_All;CL6912.Contig1_All;CL6916.Contig1_All;CL6916.Contig2_All;CL6920.Contig1_All;CL6921.Contig1_All;CL6921.Contig2_All;CL6921.Contig3_All;CL693.Contig1_All;CL693.Contig2_All;CL6930.Contig1_All;CL6930.Contig2_All;CL6945.Contig1_All;CL695.Contig1_All;CL695.Contig2_All;CL695.Contig3_All;CL695.Contig4_All;CL695.Contig5_All;CL695.Contig6_All;CL696.Contig1_All;CL6963.Contig1_All;CL6963.Contig2_All;CL6968.Contig2_All;CL6970.Contig1_All;CL6972.Contig1_All;CL6972.Contig2_All;CL6972.Contig3_All;CL700.Contig1_All;CL700.Contig2_All;CL7004.Contig1_All;CL7004.Contig2_All;CL701.Contig1_All;CL7013.Contig1_All;CL7014.Contig1_All;CL7019.Contig1_All;CL7019.Contig2_All;CL702.Contig1_All;CL702.Contig2_All;CL702.Contig3_All;CL7022.Contig1_All;CL7022.Contig2_All;CL7022.Contig3_All;CL7037.Contig1_All;CL7037.Contig2_All;CL7038.Contig1_All;CL7043.Contig1_All;CL7043.Contig2_All;CL7044.Contig1_All;CL7044.Contig2_All;CL7052.Contig1_All;CL7052.Contig2_All;CL7089.Contig1_All;CL7089.Contig2_All;CL71.Contig1_All;CL71.Contig2_All;CL710.Contig1_All;CL710.Contig2_All;CL710.Contig3_All;CL7103.Contig4_All;CL7105.Contig1_All;CL7105.Contig2_All;CL7105.Contig3_All;CL7105.Contig4_All;CL7112.Contig1_All;CL7112.Contig2_All;CL712.Contig1_All;CL712.Contig2_All;CL7127.Contig1_All;CL7138.Contig1_All;CL7138.Contig2_All;CL7140.Contig3_All;CL7142.Contig1_All;CL7142.Contig2_All;CL715.Contig1_All;CL715.Contig2_All;CL715.Contig3_All;CL715.Contig4_All;CL7155.Contig1_All;CL7155.Contig2_All;CL7156.Contig1_All;CL7156.Contig2_All;CL7160.Contig1_All;CL7160.Contig2_All;CL7160.Contig3_All;CL7179.Contig1_All;CL7179.Contig2_All;CL719.Contig1_All;CL719.Contig2_All;CL7192.Contig1_All;CL7194.Contig1_All;CL7194.Contig2_All;CL7194.Contig3_All;CL7194.Contig4_All;CL7206.Contig1_All;CL7206.Contig2_All;CL7206.Contig3_All;CL721.Contig1_All;CL721.Contig2_All;CL721.Contig3_All;CL721.Contig4_All;CL7213.Contig1_All;CL7217.Contig1_All;CL7217.Contig2_All;CL722.Contig1_All;CL722.Contig2_All;CL722.Contig3_All;CL7220.Contig1_All;CL7220.Contig2_All;CL7220.Contig4_All;CL7220.Contig5_All;CL7222.Contig1_All;CL7222.Contig2_All;CL7223.Contig1_All;CL7223.Contig2_All;CL7226.Contig1_All;CL7226.Contig2_All;CL7257.Contig1_All;CL726.Contig1_All;CL726.Contig2_All;CL7263.Contig1_All;CL7264.Contig1_All;CL7264.Contig2_All;CL7268.Contig1_All;CL7279.Contig1_All;CL7279.Contig2_All;CL7279.Contig3_All;CL7279.Contig4_All;CL728.Contig1_All;CL728.Contig2_All;CL728.Contig3_All;CL7282.Contig1_All;CL7282.Contig2_All;CL7294.Contig2_All;CL7301.Contig1_All;CL7301.Contig2_All;CL7304.Contig1_All;CL7304.Contig2_All;CL7316.Contig3_All;CL7325.Contig1_All;CL7325.Contig2_All;CL7330.Contig1_All;CL7330.Contig2_All;CL7330.Contig3_All;CL7330.Contig4_All;CL7336.Contig2_All;CL7336.Contig3_All;CL7340.Contig1_All;CL7340.Contig2_All;CL7350.Contig1_All;CL7350.Contig2_All;CL7361.Contig1_All;CL7367.Contig1_All;CL7367.Contig2_All;CL7368.Contig2_All;CL7369.Contig1_All;CL7369.Contig2_All;CL738.Contig2_All;CL7384.Contig1_All;CL7384.Contig2_All;CL7384.Contig4_All;CL7385.Contig1_All;CL7385.Contig2_All;CL7385.Contig3_All;CL7385.Contig4_All;CL7396.Contig1_All;CL7396.Contig2_All;CL7396.Contig3_All;CL7406.Contig1_All;CL7406.Contig3_All;CL7406.Contig4_All;CL7409.Contig1_All;CL7409.Contig2_All;CL741.Contig1_All;CL741.Contig2_All;CL7411.Contig2_All;CL7415.Contig1_All;CL7415.Contig2_All;CL7419.Contig1_All;CL7419.Contig2_All;CL7419.Contig3_All;CL7428.Contig1_All;CL7428.Contig2_All;CL7428.Contig3_All;CL7428.Contig4_All;CL7429.Contig1_All;CL7429.Contig2_All;CL7436.Contig1_All;CL7446.Contig1_All;CL7446.Contig2_All;CL7469.Contig1_All;CL7469.Contig2_All;CL7478.Contig1_All;CL7478.Contig2_All;CL7479.Contig1_All;CL7479.Contig2_All;CL7480.Contig1_All;CL7480.Contig2_All;CL7488.Contig1_All;CL750.Contig2_All;CL7512.Contig1_All;CL7512.Contig2_All;CL7516.Contig1_All;CL7517.Contig1_All;CL7517.Contig2_All;CL7524.Contig1_All;CL7524.Contig2_All;CL7524.Contig3_All;CL7528.Contig1_All;CL7528.Contig2_All;CL753.Contig1_All;CL753.Contig2_All;CL753.Contig3_All;CL753.Contig4_All;CL753.Contig5_All;CL753.Contig6_All;CL753.Contig7_All;CL753.Contig8_All;CL753.Contig9_All;CL7547.Contig1_All;CL7547.Contig2_All;CL7547.Contig3_All;CL7549.Contig1_All;CL7549.Contig2_All;CL7549.Contig3_All;CL755.Contig1_All;CL755.Contig2_All;CL7569.Contig1_All;CL7569.Contig2_All;CL757.Contig1_All;CL757.Contig2_All;CL757.Contig3_All;CL757.Contig4_All;CL757.Contig5_All;CL757.Contig6_All;CL757.Contig7_All;CL7571.Contig1_All;CL7571.Contig2_All;CL7572.Contig1_All;CL7572.Contig2_All;CL7584.Contig1_All;CL7584.Contig2_All;CL7589.Contig1_All;CL7589.Contig2_All;CL7589.Contig3_All;CL7589.Contig4_All;CL7595.Contig1_All;CL7595.Contig2_All;CL7597.Contig1_All;CL7597.Contig2_All;CL760.Contig2_All;CL760.Contig3_All;CL760.Contig4_All;CL760.Contig5_All;CL760.Contig6_All;CL7605.Contig1_All;CL7605.Contig2_All;CL7610.Contig1_All;CL7610.Contig2_All;CL7621.Contig1_All;CL7624.Contig1_All;CL7624.Contig2_All;CL7632.Contig1_All;CL7632.Contig2_All;CL7641.Contig2_All;CL7644.Contig1_All;CL7648.Contig1_All;CL7648.Contig2_All;CL765.Contig1_All;CL765.Contig2_All;CL7656.Contig1_All;CL7656.Contig2_All;CL7657.Contig1_All;CL7657.Contig2_All;CL7659.Contig1_All;CL7659.Contig2_All;CL7659.Contig3_All;CL7659.Contig4_All;CL7662.Contig1_All;CL7662.Contig3_All;CL7672.Contig1_All;CL7672.Contig2_All;CL7676.Contig1_All;CL7676.Contig2_All;CL769.Contig1_All;CL769.Contig2_All;CL7696.Contig1_All;CL7697.Contig1_All;CL7697.Contig2_All;CL7697.Contig3_All;CL7697.Contig4_All;CL7700.Contig1_All;CL7700.Contig2_All;CL773.Contig3_All;CL773.Contig4_All;CL773.Contig5_All;CL773.Contig7_All;CL7733.Contig1_All;CL7733.Contig2_All;CL7749.Contig1_All;CL7749.Contig2_All;CL7752.Contig1_All;CL7752.Contig2_All;CL7757.Contig1_All;CL7767.Contig1_All;CL7767.Contig2_All;CL7768.Contig1_All;CL7768.Contig2_All;CL7771.Contig1_All;CL7771.Contig2_All;CL7779.Contig1_All;CL7779.Contig2_All;CL778.Contig1_All;CL778.Contig2_All;CL778.Contig3_All;CL778.Contig4_All;CL778.Contig5_All;CL7785.Contig1_All;CL7785.Contig2_All;CL7794.Contig2_All;CL7794.Contig3_All;CL7794.Contig4_All;CL7796.Contig1_All;CL7796.Contig2_All;CL7796.Contig3_All;CL7799.Contig1_All;CL7799.Contig2_All;CL7813.Contig1_All;CL7813.Contig2_All;CL7817.Contig1_All;CL7819.Contig1_All;CL7819.Contig2_All;CL7823.Contig1_All;CL7823.Contig2_All;CL784.Contig3_All;CL784.Contig4_All;CL784.Contig5_All;CL784.Contig7_All;CL7841.Contig1_All;CL7841.Contig2_All;CL7842.Contig1_All;CL7842.Contig2_All;CL7852.Contig1_All;CL7854.Contig1_All;CL7854.Contig2_All;CL7854.Contig3_All;CL7858.Contig1_All;CL7858.Contig2_All;CL7865.Contig1_All;CL7865.Contig2_All;CL7874.Contig1_All;CL7874.Contig2_All;CL7874.Contig3_All;CL7875.Contig1_All;CL7875.Contig2_All;CL7876.Contig2_All;CL7880.Contig2_All;CL7888.Contig1_All;CL7888.Contig2_All;CL7892.Contig1_All;CL7892.Contig2_All;CL79.Contig1_All;CL79.Contig2_All;CL7900.Contig1_All;CL7900.Contig2_All;CL7916.Contig1_All;CL7916.Contig2_All;CL7921.Contig1_All;CL7921.Contig2_All;CL7923.Contig1_All;CL7923.Contig2_All;CL7923.Contig3_All;CL7923.Contig4_All;CL7923.Contig5_All;CL7927.Contig1_All;CL7927.Contig2_All;CL7928.Contig1_All;CL7928.Contig2_All;CL7932.Contig1_All;CL7932.Contig2_All;CL7951.Contig1_All;CL7951.Contig2_All;CL7966.Contig1_All;CL7966.Contig2_All;CL7969.Contig1_All;CL7969.Contig2_All;CL7971.Contig1_All;CL7971.Contig2_All;CL7974.Contig1_All;CL7974.Contig2_All;CL7974.Contig3_All;CL7976.Contig1_All;CL7976.Contig2_All;CL7976.Contig4_All;CL7976.Contig5_All;CL7982.Contig1_All;CL7982.Contig2_All;CL7985.Contig1_All;CL7985.Contig2_All;CL7988.Contig1_All;CL7988.Contig2_All;CL7988.Contig3_All;CL7991.Contig2_All;CL7992.Contig1_All;CL7992.Contig2_All;CL7995.Contig1_All;CL7995.Contig2_All;CL7995.Contig3_All;CL7997.Contig1_All;CL7997.Contig2_All;CL7997.Contig3_All;CL8.Contig1_All;CL8.Contig2_All;CL8.Contig3_All;CL8.Contig4_All;CL8.Contig5_All;CL8.Contig6_All;CL8004.Contig1_All;CL8004.Contig2_All;CL8006.Contig1_All;CL8006.Contig2_All;CL8027.Contig1_All;CL8027.Contig2_All;CL8028.Contig1_All;CL8028.Contig2_All;CL8029.Contig1_All;CL8029.Contig2_All;CL8029.Contig3_All;CL8034.Contig1_All;CL8040.Contig2_All;CL8047.Contig1_All;CL8047.Contig2_All;CL8047.Contig3_All;CL8051.Contig1_All;CL8051.Contig2_All;CL8051.Contig3_All;CL8071.Contig2_All;CL8071.Contig3_All;CL8093.Contig1_All;CL8093.Contig2_All;CL8100.Contig2_All;CL8100.Contig3_All;CL8102.Contig1_All;CL8102.Contig2_All;CL8104.Contig2_All;CL8107.Contig1_All;CL8107.Contig2_All;CL8108.Contig2_All;CL8109.Contig1_All;CL8110.Contig1_All;CL8110.Contig2_All;CL8110.Contig3_All;CL8110.Contig4_All;CL8110.Contig6_All;CL8110.Contig7_All;CL8117.Contig1_All;CL8117.Contig2_All;CL8118.Contig2_All;CL8126.Contig1_All;CL8138.Contig1_All;CL8141.Contig1_All;CL8141.Contig2_All;CL8152.Contig1_All;CL8152.Contig2_All;CL8152.Contig3_All;CL8152.Contig4_All;CL8158.Contig2_All;CL8166.Contig1_All;CL817.Contig1_All;CL817.Contig2_All;CL817.Contig3_All;CL817.Contig4_All;CL817.Contig5_All;CL817.Contig6_All;CL8183.Contig1_All;CL8183.Contig2_All;CL8186.Contig1_All;CL8186.Contig2_All;CL8189.Contig1_All;CL8189.Contig2_All;CL8191.Contig1_All;CL8191.Contig2_All;CL8195.Contig1_All;CL8196.Contig1_All;CL8196.Contig2_All;CL8220.Contig1_All;CL8220.Contig2_All;CL8222.Contig1_All;CL8222.Contig2_All;CL8245.Contig1_All;CL8245.Contig2_All;CL8264.Contig1_All;CL8264.Contig3_All;CL8265.Contig1_All;CL8265.Contig2_All;CL8266.Contig10_All;CL8266.Contig11_All;CL8266.Contig12_All;CL8266.Contig13_All;CL8266.Contig14_All;CL8266.Contig15_All;CL8266.Contig16_All;CL8266.Contig1_All;CL8266.Contig2_All;CL8266.Contig3_All;CL8266.Contig4_All;CL8266.Contig5_All;CL8266.Contig6_All;CL8266.Contig7_All;CL8266.Contig8_All;CL8266.Contig9_All;CL8268.Contig1_All;CL8268.Contig2_All;CL8268.Contig3_All;CL8268.Contig4_All;CL8289.Contig1_All;CL8289.Contig2_All;CL8289.Contig3_All;CL8297.Contig1_All;CL8297.Contig2_All;CL83.Contig1_All;CL83.Contig2_All;CL83.Contig3_All;CL83.Contig4_All;CL83.Contig5_All;CL83.Contig6_All;CL8303.Contig1_All;CL8308.Contig1_All;CL8325.Contig1_All;CL8325.Contig2_All;CL8338.Contig1_All;CL8338.Contig2_All;CL8341.Contig1_All;CL8341.Contig2_All;CL8341.Contig3_All;CL8377.Contig1_All;CL8377.Contig2_All;CL8379.Contig1_All;CL8379.Contig2_All;CL8389.Contig1_All;CL8389.Contig2_All;CL8389.Contig3_All;CL8389.Contig4_All;CL8389.Contig5_All;CL8396.Contig1_All;CL8401.Contig1_All;CL8401.Contig2_All;CL8409.Contig1_All;CL8409.Contig2_All;CL8414.Contig2_All;CL8415.Contig1_All;CL8415.Contig2_All;CL8417.Contig1_All;CL8417.Contig2_All;CL8418.Contig1_All;CL8428.Contig1_All;CL8428.Contig2_All;CL843.Contig1_All;CL8430.Contig1_All;CL8430.Contig2_All;CL8432.Contig1_All;CL8432.Contig2_All;CL8436.Contig1_All;CL8436.Contig2_All;CL8443.Contig1_All;CL8443.Contig2_All;CL8445.Contig1_All;CL8452.Contig1_All;CL8452.Contig2_All;CL846.Contig1_All;CL846.Contig2_All;CL847.Contig1_All;CL847.Contig2_All;CL847.Contig3_All;CL847.Contig4_All;CL8474.Contig1_All;CL8474.Contig2_All;CL8474.Contig3_All;CL8477.Contig1_All;CL8477.Contig2_All;CL8477.Contig3_All;CL8477.Contig4_All;CL848.Contig1_All;CL848.Contig3_All;CL848.Contig4_All;CL8480.Contig1_All;CL8480.Contig2_All;CL8488.Contig1_All;CL8500.Contig1_All;CL8500.Contig2_All;CL8504.Contig1_All;CL8504.Contig2_All;CL8507.Contig2_All;CL8507.Contig5_All;CL8507.Contig6_All;CL8507.Contig7_All;CL8507.Contig8_All;CL8507.Contig9_All;CL8515.Contig1_All;CL8515.Contig2_All;CL8515.Contig3_All;CL8515.Contig4_All;CL8517.Contig1_All;CL8517.Contig2_All;CL8521.Contig1_All;CL8521.Contig2_All;CL8521.Contig3_All;CL8522.Contig3_All;CL8522.Contig4_All;CL8527.Contig1_All;CL8527.Contig2_All;CL8544.Contig2_All;CL8548.Contig4_All;CL8555.Contig1_All;CL8555.Contig2_All;CL8557.Contig1_All;CL8557.Contig3_All;CL8557.Contig4_All;CL8560.Contig1_All;CL8560.Contig2_All;CL8562.Contig1_All;CL8562.Contig2_All;CL8562.Contig3_All;CL8568.Contig1_All;CL8568.Contig2_All;CL8568.Contig3_All;CL8568.Contig4_All;CL8568.Contig5_All;CL8568.Contig6_All;CL8568.Contig7_All;CL8568.Contig8_All;CL8577.Contig1_All;CL8582.Contig1_All;CL8582.Contig2_All;CL8585.Contig1_All;CL8585.Contig2_All;CL8595.Contig1_All;CL8595.Contig2_All;CL8599.Contig1_All;CL8599.Contig2_All;CL86.Contig1_All;CL86.Contig2_All;CL86.Contig3_All;CL86.Contig4_All;CL861.Contig1_All;CL861.Contig2_All;CL861.Contig3_All;CL8610.Contig1_All;CL8610.Contig2_All;CL8610.Contig3_All;CL8610.Contig4_All;CL8610.Contig5_All;CL863.Contig1_All;CL863.Contig2_All;CL870.Contig1_All;CL870.Contig3_All;CL870.Contig4_All;CL870.Contig5_All;CL870.Contig6_All;CL881.Contig1_All;CL881.Contig2_All;CL892.Contig1_All;CL892.Contig2_All;CL892.Contig3_All;CL893.Contig1_All;CL893.Contig2_All;CL897.Contig1_All;CL897.Contig2_All;CL897.Contig3_All;CL897.Contig4_All;CL901.Contig1_All;CL901.Contig2_All;CL901.Contig3_All;CL904.Contig2_All;CL904.Contig3_All;CL916.Contig10_All;CL916.Contig1_All;CL916.Contig2_All;CL916.Contig3_All;CL916.Contig4_All;CL916.Contig5_All;CL916.Contig6_All;CL916.Contig7_All;CL916.Contig8_All;CL916.Contig9_All;CL927.Contig1_All;CL927.Contig2_All;CL927.Contig3_All;CL927.Contig4_All;CL927.Contig5_All;CL927.Contig6_All;CL927.Contig7_All;CL93.Contig5_All;CL938.Contig1_All;CL938.Contig2_All;CL938.Contig3_All;CL943.Contig1_All;CL943.Contig2_All;CL943.Contig3_All;CL951.Contig1_All;CL951.Contig2_All;CL951.Contig3_All;CL951.Contig4_All;CL951.Contig5_All;CL956.Contig1_All;CL956.Contig2_All;CL956.Contig3_All;CL956.Contig4_All;CL96.Contig1_All;CL96.Contig2_All;CL96.Contig3_All;CL968.Contig1_All;CL968.Contig2_All;CL969.Contig1_All;CL969.Contig2_All;CL969.Contig3_All;CL969.Contig4_All;CL969.Contig5_All;CL97.Contig2_All;CL976.Contig1_All;CL976.Contig2_All;CL976.Contig3_All;CL987.Contig1_All;CL987.Contig2_All;CL987.Contig3_All;CL987.Contig4_All;CL987.Contig5_All;CL988.Contig1_All;CL988.Contig2_All;CL988.Contig3_All;CL988.Contig4_All;CL991.Contig1_All;CL991.Contig2_All;Unigene10003_All;Unigene10007_All;Unigene1001_All;Unigene10025_All;Unigene10039_All;Unigene10042_All;Unigene10045_All;Unigene10052_All;Unigene10053_All;Unigene1005_All;Unigene10087_All;Unigene10097_All;Unigene10104_All;Unigene1013_All;Unigene10147_All;Unigene10161_All;Unigene1016_All;Unigene10181_All;Unigene10187_All;Unigene10206_All;Unigene10207_All;Unigene10208_All;Unigene1020_All;Unigene10212_All;Unigene10215_All;Unigene10216_All;Unigene10220_All;Unigene1023_All;Unigene10251_All;Unigene10253_All;Unigene10254_All;Unigene10262_All;Unigene10263_All;Unigene10264_All;Unigene10273_All;Unigene10274_All;Unigene10275_All;Unigene10283_All;Unigene10299_All;Unigene10304_All;Unigene10315_All;Unigene10323_All;Unigene10326_All;Unigene10345_All;Unigene10346_All;Unigene10347_All;Unigene10353_All;Unigene10355_All;Unigene1035_All;Unigene10364_All;Unigene10367_All;Unigene10371_All;Unigene10387_All;Unigene10389_All;Unigene10392_All;Unigene10393_All;Unigene10399_All;Unigene10405_All;Unigene1040_All;Unigene10416_All;Unigene10418_All;Unigene10435_All;Unigene10436_All;Unigene10474_All;Unigene1048_All;Unigene10491_All;Unigene10504_All;Unigene10505_All;Unigene10550_All;Unigene10558_All;Unigene10586_All;Unigene10595_All;Unigene10616_All;Unigene1061_All;Unigene10646_All;Unigene10648_All;Unigene1064_All;Unigene10653_All;Unigene10659_All;Unigene10674_All;Unigene1067_All;Unigene10702_All;Unigene10704_All;Unigene10707_All;Unigene10708_All;Unigene10714_All;Unigene10721_All;Unigene10723_All;Unigene10732_All;Unigene10740_All;Unigene10743_All;Unigene10749_All;Unigene10767_All;Unigene1076_All;Unigene10788_All;Unigene10828_All;Unigene10847_All;Unigene10851_All;Unigene10854_All;Unigene1085_All;Unigene10860_All;Unigene10862_All;Unigene10886_All;Unigene10889_All;Unigene10900_All;Unigene10911_All;Unigene1091_All;Unigene10924_All;Unigene10925_All;Unigene1092_All;Unigene10936_All;Unigene1093_All;Unigene10955_All;Unigene10958_All;Unigene10965_All;Unigene10981_All;Unigene10984_All;Unigene10999_All;Unigene11001_All;Unigene11007_All;Unigene1100_All;Unigene11027_All;Unigene11033_All;Unigene11056_All;Unigene11087_All;Unigene11104_All;Unigene11110_All;Unigene11112_All;Unigene11113_All;Unigene11116_All;Unigene11122_All;Unigene11126_All;Unigene11136_All;Unigene11139_All;Unigene1113_All;Unigene11143_All;Unigene11144_All;Unigene11148_All;Unigene11149_All;Unigene11151_All;Unigene11169_All;Unigene1116_All;Unigene11176_All;Unigene11205_All;Unigene11210_All;Unigene11215_All;Unigene11219_All;Unigene11237_All;Unigene11253_All;Unigene1125_All;Unigene11265_All;Unigene1126_All;Unigene11274_All;Unigene11281_All;Unigene1128_All;Unigene112_All;Unigene11306_All;Unigene11308_All;Unigene11346_All;Unigene11349_All;Unigene11355_All;Unigene11357_All;Unigene11376_All;Unigene11463_All;Unigene11470_All;Unigene11471_All;Unigene11479_All;Unigene11485_All;Unigene1148_All;Unigene11490_All;Unigene11497_All;Unigene11512_All;Unigene11518_All;Unigene11519_All;Unigene11538_All;Unigene1153_All;Unigene11545_All;Unigene11566_All;Unigene1156_All;Unigene11582_All;Unigene11587_All;Unigene11602_All;Unigene11606_All;Unigene11660_All;Unigene11661_All;Unigene11673_All;Unigene11682_All;Unigene11683_All;Unigene11684_All;Unigene11685_All;Unigene11686_All;Unigene11700_All;Unigene11701_All;Unigene11702_All;Unigene11710_All;Unigene11763_All;Unigene11767_All;Unigene11776_All;Unigene11777_All;Unigene11778_All;Unigene11785_All;Unigene117_All;Unigene11800_All;Unigene11806_All;Unigene11811_All;Unigene11814_All;Unigene11817_All;Unigene11819_All;Unigene1181_All;Unigene11828_All;Unigene11829_All;Unigene11844_All;Unigene11845_All;Unigene11846_All;Unigene11852_All;Unigene11854_All;Unigene1185_All;Unigene11861_All;Unigene11863_All;Unigene11876_All;Unigene11884_All;Unigene11895_All;Unigene1189_All;Unigene11900_All;Unigene11916_All;Unigene11919_All;Unigene11923_All;Unigene11927_All;Unigene11938_All;Unigene11948_All;Unigene11954_All;Unigene11963_All;Unigene11965_All;Unigene11974_All;Unigene1198_All;Unigene11996_All;Unigene12002_All;Unigene12007_All;Unigene12010_All;Unigene12013_All;Unigene12021_All;Unigene12036_All;Unigene12039_All;Unigene12048_All;Unigene12059_All;Unigene12068_All;Unigene12071_All;Unigene12090_All;Unigene1210_All;Unigene12113_All;Unigene12121_All;Unigene12151_All;Unigene12166_All;Unigene12168_All;Unigene12187_All;Unigene121_All;Unigene12201_All;Unigene12204_All;Unigene12219_All;Unigene12228_All;Unigene12243_All;Unigene12251_All;Unigene12253_All;Unigene12259_All;Unigene12286_All;Unigene12291_All;Unigene12292_All;Unigene12302_All;Unigene12309_All;Unigene12310_All;Unigene12348_All;Unigene12370_All;Unigene12387_All;Unigene12388_All;Unigene12394_All;Unigene12414_All;Unigene12418_All;Unigene12421_All;Unigene12431_All;Unigene12457_All;Unigene12463_All;Unigene12476_All;Unigene12499_All;Unigene12500_All;Unigene12505_All;Unigene12506_All;Unigene12508_All;Unigene12509_All;Unigene12512_All;Unigene12515_All;Unigene12517_All;Unigene12518_All;Unigene12527_All;Unigene12531_All;Unigene12540_All;Unigene12545_All;Unigene12551_All;Unigene12556_All;Unigene12557_All;Unigene12562_All;Unigene12564_All;Unigene12565_All;Unigene12568_All;Unigene12581_All;Unigene12595_All;Unigene12597_All;Unigene125_All;Unigene12602_All;Unigene12616_All;Unigene12619_All;Unigene12629_All;Unigene1262_All;Unigene12639_All;Unigene12640_All;Unigene12685_All;Unigene12686_All;Unigene12687_All;Unigene12688_All;Unigene12698_All;Unigene126_All;Unigene12705_All;Unigene12711_All;Unigene12712_All;Unigene12722_All;Unigene12727_All;Unigene12754_All;Unigene12755_All;Unigene12767_All;Unigene12773_All;Unigene127_All;Unigene12822_All;Unigene12826_All;Unigene12831_All;Unigene12852_All;Unigene12875_All;Unigene12888_All;Unigene12892_All;Unigene12899_All;Unigene12909_All;Unigene12910_All;Unigene12917_All;Unigene1291_All;Unigene12938_All;Unigene12957_All;Unigene12977_All;Unigene12978_All;Unigene12983_All;Unigene12994_All;Unigene12996_All;Unigene13000_All;Unigene13016_All;Unigene13018_All;Unigene13022_All;Unigene13045_All;Unigene13053_All;Unigene13055_All;Unigene13085_All;Unigene13105_All;Unigene13140_All;Unigene13171_All;Unigene13179_All;Unigene1317_All;Unigene13193_All;Unigene13199_All;Unigene13200_All;Unigene13208_All;Unigene13220_All;Unigene13224_All;Unigene13225_All;Unigene13241_All;Unigene13260_All;Unigene13261_All;Unigene13268_All;Unigene13269_All;Unigene13291_All;Unigene13322_All;Unigene13324_All;Unigene13326_All;Unigene13332_All;Unigene13337_All;Unigene13349_All;Unigene13354_All;Unigene13359_All;Unigene13362_All;Unigene13373_All;Unigene13383_All;Unigene13388_All;Unigene13399_All;Unigene13408_All;Unigene13418_All;Unigene13419_All;Unigene13420_All;Unigene13430_All;Unigene13436_All;Unigene13452_All;Unigene13454_All;Unigene1345_All;Unigene13471_All;Unigene13474_All;Unigene13479_All;Unigene13480_All;Unigene13481_All;Unigene13493_All;Unigene1349_All;Unigene13528_All;Unigene13532_All;Unigene13533_All;Unigene13546_All;Unigene1354_All;Unigene1356_All;Unigene13590_All;Unigene13605_All;Unigene13610_All;Unigene13619_All;Unigene13632_All;Unigene13638_All;Unigene13646_All;Unigene13665_All;Unigene13673_All;Unigene13683_All;Unigene13688_All;Unigene13690_All;Unigene13695_All;Unigene13698_All;Unigene13701_All;Unigene13708_All;Unigene13715_All;Unigene13727_All;Unigene13737_All;Unigene13756_All;Unigene13761_All;Unigene13767_All;Unigene13772_All;Unigene13794_All;Unigene13796_All;Unigene1379_All;Unigene13806_All;Unigene13811_All;Unigene13827_All;Unigene1382_All;Unigene13851_All;Unigene13860_All;Unigene13862_All;Unigene13875_All;Unigene13878_All;Unigene1387_All;Unigene13896_All;Unigene13899_All;Unigene13921_All;Unigene13938_All;Unigene13946_All;Unigene13956_All;Unigene13967_All;Unigene13975_All;Unigene13982_All;Unigene1398_All;Unigene14001_All;Unigene14003_All;Unigene14006_All;Unigene1400_All;Unigene14044_All;Unigene14048_All;Unigene14051_All;Unigene14055_All;Unigene14059_All;Unigene14062_All;Unigene14065_All;Unigene14073_All;Unigene14084_All;Unigene14096_All;Unigene140_All;Unigene14100_All;Unigene14101_All;Unigene14104_All;Unigene14112_All;Unigene14127_All;Unigene14136_All;Unigene14140_All;Unigene14149_All;Unigene14150_All;Unigene14153_All;Unigene14169_All;Unigene14182_All;Unigene14183_All;Unigene14194_All;Unigene14227_All;Unigene14231_All;Unigene14243_All;Unigene14259_All;Unigene14293_All;Unigene142_All;Unigene14309_All;Unigene14325_All;Unigene1433_All;Unigene14378_All;Unigene14380_All;Unigene14383_All;Unigene14384_All;Unigene14397_All;Unigene14410_All;Unigene14416_All;Unigene14422_All;Unigene14423_All;Unigene14431_All;Unigene14438_All;Unigene14448_All;Unigene14455_All;Unigene14486_All;Unigene14490_All;Unigene14494_All;Unigene14516_All;Unigene14532_All;Unigene14538_All;Unigene1453_All;Unigene14549_All;Unigene14551_All;Unigene14552_All;Unigene14555_All;Unigene14556_All;Unigene14580_All;Unigene145_All;Unigene14607_All;Unigene14608_All;Unigene14616_All;Unigene14622_All;Unigene14638_All;Unigene14644_All;Unigene14658_All;Unigene14659_All;Unigene14683_All;Unigene14691_All;Unigene14704_All;Unigene14743_All;Unigene14746_All;Unigene14747_All;Unigene14750_All;Unigene1475_All;Unigene14781_All;Unigene14782_All;Unigene14786_All;Unigene14789_All;Unigene14794_All;Unigene14798_All;Unigene14805_All;Unigene14812_All;Unigene14833_All;Unigene14834_All;Unigene14844_All;Unigene14847_All;Unigene1486_All;Unigene1489_All;Unigene14905_All;Unigene1490_All;Unigene1492_All;Unigene1493_All;Unigene14945_All;Unigene14946_All;Unigene1494_All;Unigene1495_All;Unigene1497_All;Unigene1498_All;Unigene15009_All;Unigene15047_All;Unigene15049_All;Unigene15053_All;Unigene15071_All;Unigene15075_All;Unigene15130_All;Unigene15131_All;Unigene15132_All;Unigene15133_All;Unigene15138_All;Unigene15139_All;Unigene15140_All;Unigene15141_All;Unigene15155_All;Unigene15169_All;Unigene15175_All;Unigene15182_All;Unigene15205_All;Unigene15217_All;Unigene15234_All;Unigene15235_All;Unigene15236_All;Unigene15255_All;Unigene15256_All;Unigene15260_All;Unigene15264_All;Unigene15265_All;Unigene15287_All;Unigene15292_All;Unigene15298_All;Unigene1532_All;Unigene15334_All;Unigene15347_All;Unigene15367_All;Unigene15379_All;Unigene15383_All;Unigene153_All;Unigene15433_All;Unigene15461_All;Unigene15499_All;Unigene15519_All;Unigene15520_All;Unigene15525_All;Unigene15556_All;Unigene1555_All;Unigene15569_All;Unigene15574_All;Unigene15597_All;Unigene155_All;Unigene15603_All;Unigene15609_All;Unigene15617_All;Unigene1561_All;Unigene15626_All;Unigene15652_All;Unigene15655_All;Unigene15663_All;Unigene15667_All;Unigene15683_All;Unigene156_All;Unigene15741_All;Unigene15747_All;Unigene15756_All;Unigene15766_All;Unigene15768_All;Unigene15770_All;Unigene15771_All;Unigene15775_All;Unigene15779_All;Unigene15780_All;Unigene1578_All;Unigene15811_All;Unigene15841_All;Unigene15861_All;Unigene15866_All;Unigene15871_All;Unigene15872_All;Unigene1587_All;Unigene15881_All;Unigene1588_All;Unigene15899_All;Unigene1589_All;Unigene15914_All;Unigene15919_All;Unigene15940_All;Unigene15946_All;Unigene15952_All;Unigene15958_All;Unigene15966_All;Unigene1596_All;Unigene15976_All;Unigene15977_All;Unigene15978_All;Unigene15985_All;Unigene15989_All;Unigene15997_All;Unigene16009_All;Unigene16010_All;Unigene16012_All;Unigene16027_All;Unigene16028_All;Unigene1603_All;Unigene16044_All;Unigene16052_All;Unigene16057_All;Unigene16059_All;Unigene16066_All;Unigene16068_All;Unigene16075_All;Unigene1607_All;Unigene16101_All;Unigene16120_All;Unigene16126_All;Unigene16127_All;Unigene16138_All;Unigene16146_All;Unigene16163_All;Unigene16180_All;Unigene16195_All;Unigene1620_All;Unigene16217_All;Unigene16225_All;Unigene16227_All;Unigene16228_All;Unigene16236_All;Unigene1623_All;Unigene16242_All;Unigene16245_All;Unigene16246_All;Unigene16287_All;Unigene16292_All;Unigene16309_All;Unigene16313_All;Unigene16329_All;Unigene16337_All;Unigene16342_All;Unigene16347_All;Unigene1634_All;Unigene16370_All;Unigene16374_All;Unigene16375_All;Unigene16384_All;Unigene16399_All;Unigene16401_All;Unigene16423_All;Unigene16436_All;Unigene16437_All;Unigene16454_All;Unigene16507_All;Unigene16508_All;Unigene1652_All;Unigene16532_All;Unigene16538_All;Unigene1653_All;Unigene16548_All;Unigene16561_All;Unigene16584_All;Unigene16585_All;Unigene16593_All;Unigene16595_All;Unigene16605_All;Unigene16614_All;Unigene16616_All;Unigene16620_All;Unigene16648_All;Unigene16668_All;Unigene1666_All;Unigene16682_All;Unigene16685_All;Unigene16697_All;Unigene16721_All;Unigene16749_All;Unigene16760_All;Unigene1677_All;Unigene16780_All;Unigene16782_All;Unigene16802_All;Unigene16826_All;Unigene16829_All;Unigene16873_All;Unigene16881_All;Unigene16887_All;Unigene1688_All;Unigene16907_All;Unigene16931_All;Unigene16932_All;Unigene16959_All;Unigene1695_All;Unigene16969_All;Unigene16980_All;Unigene17013_All;Unigene17034_All;Unigene17038_All;Unigene17044_All;Unigene17079_All;Unigene17080_All;Unigene17109_All;Unigene1710_All;Unigene17114_All;Unigene17115_All;Unigene17131_All;Unigene17142_All;Unigene17167_All;Unigene17194_All;Unigene17195_All;Unigene17198_All;Unigene17199_All;Unigene17227_All;Unigene1723_All;Unigene17242_All;Unigene1724_All;Unigene17271_All;Unigene17272_All;Unigene17273_All;Unigene17289_All;Unigene1729_All;Unigene17308_All;Unigene17309_All;Unigene17317_All;Unigene1731_All;Unigene1732_All;Unigene17382_All;Unigene17383_All;Unigene17384_All;Unigene17395_All;Unigene17396_All;Unigene17397_All;Unigene1740_All;Unigene17453_All;Unigene17454_All;Unigene17461_All;Unigene17485_All;Unigene17486_All;Unigene17491_All;Unigene17506_All;Unigene17532_All;Unigene17533_All;Unigene17541_All;Unigene17551_All;Unigene17555_All;Unigene175_All;Unigene17656_All;Unigene17665_All;Unigene176_All;Unigene17711_All;Unigene17712_All;Unigene17730_All;Unigene17731_All;Unigene17744_All;Unigene17754_All;Unigene17758_All;Unigene17762_All;Unigene1777_All;Unigene1778_All;Unigene17790_All;Unigene17791_All;Unigene17841_All;Unigene17844_All;Unigene17845_All;Unigene17897_All;Unigene17922_All;Unigene17936_All;Unigene17944_All;Unigene17972_All;Unigene17980_All;Unigene1803_All;Unigene18061_All;Unigene18063_All;Unigene18065_All;Unigene1806_All;Unigene18079_All;Unigene18080_All;Unigene18082_All;Unigene18102_All;Unigene18103_All;Unigene18117_All;Unigene18131_All;Unigene1814_All;Unigene18151_All;Unigene18153_All;Unigene18154_All;Unigene18155_All;Unigene18164_All;Unigene18171_All;Unigene181_All;Unigene18214_All;Unigene18216_All;Unigene18234_All;Unigene18276_All;Unigene18288_All;Unigene18305_All;Unigene18314_All;Unigene18315_All;Unigene18322_All;Unigene18325_All;Unigene18326_All;Unigene18331_All;Unigene1833_All;Unigene18340_All;Unigene18343_All;Unigene18344_All;Unigene18345_All;Unigene18348_All;Unigene18349_All;Unigene1834_All;Unigene18361_All;Unigene18366_All;Unigene18367_All;Unigene18368_All;Unigene18386_All;Unigene18434_All;Unigene18435_All;Unigene18438_All;Unigene18439_All;Unigene1844_All;Unigene18451_All;Unigene18459_All;Unigene18469_All;Unigene18486_All;Unigene18492_All;Unigene18496_All;Unigene18501_All;Unigene18512_All;Unigene18526_All;Unigene18527_All;Unigene18581_All;Unigene18584_All;Unigene18585_All;Unigene18587_All;Unigene18588_All;Unigene18595_All;Unigene18598_All;Unigene18600_All;Unigene18602_All;Unigene18616_All;Unigene18618_All;Unigene1861_All;Unigene18623_All;Unigene18628_All;Unigene18645_All;Unigene18655_All;Unigene18675_All;Unigene18679_All;Unigene18682_All;Unigene18700_All;Unigene18725_All;Unigene18732_All;Unigene18761_All;Unigene18769_All;Unigene18770_All;Unigene18789_All;Unigene18793_All;Unigene18809_All;Unigene18840_All;Unigene18849_All;Unigene18850_All;Unigene18853_All;Unigene18857_All;Unigene18859_All;Unigene18878_All;Unigene18892_All;Unigene18898_All;Unigene1889_All;Unigene18914_All;Unigene18922_All;Unigene1892_All;Unigene18933_All;Unigene18940_All;Unigene18965_All;Unigene18975_All;Unigene18981_All;Unigene1898_All;Unigene18994_All;Unigene19005_All;Unigene19042_All;Unigene19070_All;Unigene19125_All;Unigene19126_All;Unigene19155_All;Unigene19160_All;Unigene1916_All;Unigene19171_All;Unigene19203_All;Unigene1923_All;Unigene1924_All;Unigene19251_All;Unigene19257_All;Unigene19338_All;Unigene19343_All;Unigene19346_All;Unigene19352_All;Unigene19353_All;Unigene19365_All;Unigene19373_All;Unigene19378_All;Unigene19390_All;Unigene19404_All;Unigene19407_All;Unigene19408_All;Unigene19416_All;Unigene19422_All;Unigene19443_All;Unigene19445_All;Unigene19448_All;Unigene19449_All;Unigene19450_All;Unigene19464_All;Unigene19465_All;Unigene19480_All;Unigene19492_All;Unigene19495_All;Unigene19496_All;Unigene19519_All;Unigene19534_All;Unigene19537_All;Unigene19546_All;Unigene19567_All;Unigene19578_All;Unigene19579_All;Unigene19581_All;Unigene19582_All;Unigene19587_All;Unigene19588_All;Unigene19593_All;Unigene195_All;Unigene1961_All;Unigene19630_All;Unigene19652_All;Unigene19653_All;Unigene1965_All;Unigene19758_All;Unigene19765_All;Unigene19768_All;Unigene19770_All;Unigene19797_All;Unigene1980_All;Unigene19826_All;Unigene19839_All;Unigene19844_All;Unigene19853_All;Unigene19854_All;Unigene19857_All;Unigene1991_All;Unigene19941_All;Unigene19969_All;Unigene19975_All;Unigene20001_All;Unigene20002_All;Unigene20003_All;Unigene20005_All;Unigene20006_All;Unigene20023_All;Unigene20035_All;Unigene20043_All;Unigene20044_All;Unigene20045_All;Unigene20054_All;Unigene20058_All;Unigene20072_All;Unigene2008_All;Unigene20092_All;Unigene20093_All;Unigene20104_All;Unigene20106_All;Unigene20145_All;Unigene20148_All;Unigene20173_All;Unigene20179_All;Unigene2017_All;Unigene20182_All;Unigene20183_All;Unigene2020_All;Unigene20216_All;Unigene20221_All;Unigene20226_All;Unigene20229_All;Unigene2022_All;Unigene20239_All;Unigene20242_All;Unigene20247_All;Unigene20261_All;Unigene20265_All;Unigene20268_All;Unigene20271_All;Unigene20285_All;Unigene20288_All;Unigene20289_All;Unigene20302_All;Unigene20304_All;Unigene20310_All;Unigene20325_All;Unigene20333_All;Unigene20334_All;Unigene2035_All;Unigene2038_All;Unigene20405_All;Unigene20408_All;Unigene20447_All;Unigene20449_All;Unigene20457_All;Unigene20518_All;Unigene2058_All;Unigene205_All;Unigene2072_All;Unigene2073_All;Unigene2076_All;Unigene2091_All;Unigene2094_All;Unigene2107_All;Unigene2118_All;Unigene211_All;Unigene2126_All;Unigene2131_All;Unigene2138_All;Unigene213_All;Unigene2142_All;Unigene2147_All;Unigene2157_All;Unigene2169_All;Unigene2171_All;Unigene2174_All;Unigene2179_All;Unigene2207_All;Unigene2221_All;Unigene2224_All;Unigene2235_All;Unigene2288_All;Unigene2297_All;Unigene2303_All;Unigene2311_All;Unigene2326_All;Unigene2337_All;Unigene2352_All;Unigene2354_All;Unigene2355_All;Unigene2359_All;Unigene2361_All;Unigene2364_All;Unigene2366_All;Unigene2367_All;Unigene2371_All;Unigene2376_All;Unigene237_All;Unigene2380_All;Unigene2384_All;Unigene2392_All;Unigene2397_All;Unigene2400_All;Unigene2405_All;Unigene2410_All;Unigene2427_All;Unigene2431_All;Unigene2433_All;Unigene2436_All;Unigene2445_All;Unigene2446_All;Unigene2451_All;Unigene2459_All;Unigene2464_All;Unigene2465_All;Unigene2478_All;Unigene2479_All;Unigene2496_All;Unigene2506_All;Unigene2515_All;Unigene2516_All;Unigene2520_All;Unigene2525_All;Unigene2527_All;Unigene2539_All;Unigene2545_All;Unigene2549_All;Unigene254_All;Unigene2562_All;Unigene2569_All;Unigene2594_All;Unigene2668_All;Unigene2670_All;Unigene2696_All;Unigene2720_All;Unigene2734_All;Unigene2742_All;Unigene2758_All;Unigene2760_All;Unigene2764_All;Unigene2775_All;Unigene2779_All;Unigene278_All;Unigene2802_All;Unigene2811_All;Unigene282_All;Unigene2830_All;Unigene2835_All;Unigene2845_All;Unigene2913_All;Unigene2914_All;Unigene2935_All;Unigene2959_All;Unigene2960_All;Unigene296_All;Unigene2978_All;Unigene2979_All;Unigene2980_All;Unigene2981_All;Unigene2991_All;Unigene2992_All;Unigene2993_All;Unigene2994_All;Unigene2995_All;Unigene2996_All;Unigene2997_All;Unigene2998_All;Unigene3004_All;Unigene3005_All;Unigene3008_All;Unigene3026_All;Unigene3027_All;Unigene3035_All;Unigene3055_All;Unigene3060_All;Unigene3084_All;Unigene3097_All;Unigene309_All;Unigene3100_All;Unigene3102_All;Unigene3106_All;Unigene3107_All;Unigene3110_All;Unigene3136_All;Unigene3152_All;Unigene3169_All;Unigene3184_All;Unigene3190_All;Unigene3192_All;Unigene320_All;Unigene3215_All;Unigene3235_All;Unigene3239_All;Unigene3249_All;Unigene324_All;Unigene3251_All;Unigene3253_All;Unigene3262_All;Unigene3282_All;Unigene3283_All;Unigene3285_All;Unigene3309_All;Unigene3313_All;Unigene331_All;Unigene3323_All;Unigene3326_All;Unigene3329_All;Unigene332_All;Unigene3337_All;Unigene3347_All;Unigene3357_All;Unigene3361_All;Unigene3365_All;Unigene337_All;Unigene3395_All;Unigene3398_All;Unigene3414_All;Unigene3421_All;Unigene3439_All;Unigene3440_All;Unigene3451_All;Unigene3457_All;Unigene3464_All;Unigene3469_All;Unigene3471_All;Unigene3474_All;Unigene3477_All;Unigene3483_All;Unigene3498_All;Unigene3499_All;Unigene3507_All;Unigene3510_All;Unigene3518_All;Unigene3528_All;Unigene3537_All;Unigene3543_All;Unigene3548_All;Unigene3549_All;Unigene3557_All;Unigene3596_All;Unigene3598_All;Unigene3602_All;Unigene3606_All;Unigene3622_All;Unigene3646_All;Unigene3648_All;Unigene3651_All;Unigene3655_All;Unigene3657_All;Unigene3666_All;Unigene371_All;Unigene375_All;Unigene3769_All;Unigene3785_All;Unigene3799_All;Unigene3804_All;Unigene3808_All;Unigene381_All;Unigene3821_All;Unigene3835_All;Unigene3855_All;Unigene3862_All;Unigene3867_All;Unigene386_All;Unigene3887_All;Unigene3889_All;Unigene3890_All;Unigene3898_All;Unigene3901_All;Unigene3903_All;Unigene3910_All;Unigene3911_All;Unigene3919_All;Unigene3921_All;Unigene3931_All;Unigene3933_All;Unigene3943_All;Unigene3951_All;Unigene3974_All;Unigene3979_All;Unigene3989_All;Unigene4002_All;Unigene4008_All;Unigene403_All;Unigene4051_All;Unigene4107_All;Unigene4115_All;Unigene4137_All;Unigene4146_All;Unigene4159_All;Unigene415_All;Unigene4163_All;Unigene4192_All;Unigene4213_All;Unigene4229_All;Unigene4230_All;Unigene4237_All;Unigene4243_All;Unigene4245_All;Unigene4247_All;Unigene4262_All;Unigene4311_All;Unigene4320_All;Unigene438_All;Unigene440_All;Unigene4425_All;Unigene4426_All;Unigene4433_All;Unigene4434_All;Unigene4435_All;Unigene4436_All;Unigene4437_All;Unigene4438_All;Unigene4439_All;Unigene4466_All;Unigene4467_All;Unigene4468_All;Unigene4473_All;Unigene4475_All;Unigene4476_All;Unigene4477_All;Unigene4483_All;Unigene4495_All;Unigene4497_All;Unigene4502_All;Unigene4503_All;Unigene450_All;Unigene4511_All;Unigene453_All;Unigene4541_All;Unigene4544_All;Unigene4545_All;Unigene4550_All;Unigene456_All;Unigene4590_All;Unigene4603_All;Unigene4648_All;Unigene4649_All;Unigene4655_All;Unigene4669_All;Unigene4678_All;Unigene4680_All;Unigene4701_All;Unigene4704_All;Unigene4728_All;Unigene473_All;Unigene4741_All;Unigene4743_All;Unigene4746_All;Unigene474_All;Unigene4762_All;Unigene4763_All;Unigene4772_All;Unigene4777_All;Unigene4797_All;Unigene4801_All;Unigene480_All;Unigene4811_All;Unigene4817_All;Unigene4829_All;Unigene4831_All;Unigene484_All;Unigene4867_All;Unigene4869_All;Unigene4871_All;Unigene4877_All;Unigene4915_All;Unigene4916_All;Unigene4934_All;Unigene4937_All;Unigene4950_All;Unigene4951_All;Unigene4952_All;Unigene4958_All;Unigene4962_All;Unigene4965_All;Unigene496_All;Unigene4973_All;Unigene5004_All;Unigene5020_All;Unigene5023_All;Unigene5025_All;Unigene5035_All;Unigene5040_All;Unigene5047_All;Unigene504_All;Unigene5059_All;Unigene5080_All;Unigene5082_All;Unigene5098_All;Unigene5103_All;Unigene512_All;Unigene5151_All;Unigene5152_All;Unigene5171_All;Unigene5177_All;Unigene5196_All;Unigene5204_All;Unigene5219_All;Unigene5226_All;Unigene5238_All;Unigene5239_All;Unigene5246_All;Unigene5247_All;Unigene5253_All;Unigene5255_All;Unigene5263_All;Unigene5266_All;Unigene5268_All;Unigene5278_All;Unigene5279_All;Unigene5287_All;Unigene5289_All;Unigene5291_All;Unigene5293_All;Unigene5294_All;Unigene5299_All;Unigene5300_All;Unigene5303_All;Unigene5319_All;Unigene5320_All;Unigene5322_All;Unigene5324_All;Unigene5329_All;Unigene533_All;Unigene5346_All;Unigene5349_All;Unigene5351_All;Unigene5352_All;Unigene5359_All;Unigene5364_All;Unigene5365_All;Unigene5372_All;Unigene5377_All;Unigene5381_All;Unigene5382_All;Unigene5383_All;Unigene5388_All;Unigene5396_All;Unigene5402_All;Unigene5416_All;Unigene5421_All;Unigene5427_All;Unigene5431_All;Unigene5435_All;Unigene543_All;Unigene5444_All;Unigene5445_All;Unigene5450_All;Unigene5452_All;Unigene5454_All;Unigene5465_All;Unigene5469_All;Unigene5473_All;Unigene5475_All;Unigene5480_All;Unigene5481_All;Unigene5489_All;Unigene5492_All;Unigene5498_All;Unigene549_All;Unigene5512_All;Unigene5513_All;Unigene5539_All;Unigene5547_All;Unigene5561_All;Unigene5599_All;Unigene5621_All;Unigene5627_All;Unigene5628_All;Unigene5642_All;Unigene5644_All;Unigene5653_All;Unigene565_All;Unigene5672_All;Unigene567_All;Unigene5680_All;Unigene5681_All;Unigene5688_All;Unigene5698_All;Unigene5722_All;Unigene5723_All;Unigene5724_All;Unigene572_All;Unigene573_All;Unigene5767_All;Unigene5772_All;Unigene5793_All;Unigene5841_All;Unigene5844_All;Unigene5847_All;Unigene5854_All;Unigene5855_All;Unigene5856_All;Unigene5857_All;Unigene5858_All;Unigene5861_All;Unigene5862_All;Unigene5863_All;Unigene5864_All;Unigene5865_All;Unigene5872_All;Unigene5875_All;Unigene5908_All;Unigene5930_All;Unigene5931_All;Unigene5932_All;Unigene5933_All;Unigene5934_All;Unigene5949_All;Unigene5950_All;Unigene5951_All;Unigene5956_All;Unigene5957_All;Unigene5958_All;Unigene5964_All;Unigene5967_All;Unigene5977_All;Unigene5984_All;Unigene5991_All;Unigene5992_All;Unigene5998_All;Unigene6003_All;Unigene6010_All;Unigene6013_All;Unigene6015_All;Unigene6016_All;Unigene601_All;Unigene6026_All;Unigene602_All;Unigene6030_All;Unigene6034_All;Unigene6035_All;Unigene6043_All;Unigene6049_All;Unigene6093_All;Unigene6100_All;Unigene6122_All;Unigene6123_All;Unigene6132_All;Unigene6133_All;Unigene6146_All;Unigene6154_All;Unigene6165_All;Unigene6171_All;Unigene6173_All;Unigene6177_All;Unigene6178_All;Unigene6181_All;Unigene6182_All;Unigene6183_All;Unigene6190_All;Unigene6195_All;Unigene6201_All;Unigene6207_All;Unigene6210_All;Unigene6214_All;Unigene6227_All;Unigene6238_All;Unigene6241_All;Unigene6245_All;Unigene6252_All;Unigene6253_All;Unigene6262_All;Unigene6277_All;Unigene627_All;Unigene6286_All;Unigene6288_All;Unigene6289_All;Unigene6295_All;Unigene6296_All;Unigene6311_All;Unigene6337_All;Unigene6348_All;Unigene635_All;Unigene6373_All;Unigene6374_All;Unigene6375_All;Unigene6383_All;Unigene6397_All;Unigene6399_All;Unigene6402_All;Unigene6406_All;Unigene6407_All;Unigene6415_All;Unigene6418_All;Unigene6422_All;Unigene6432_All;Unigene6437_All;Unigene6452_All;Unigene6494_All;Unigene6520_All;Unigene6545_All;Unigene6548_All;Unigene6579_All;Unigene6605_All;Unigene6621_All;Unigene6624_All;Unigene6627_All;Unigene6663_All;Unigene6674_All;Unigene667_All;Unigene6688_All;Unigene6696_All;Unigene6704_All;Unigene6718_All;Unigene6723_All;Unigene6735_All;Unigene6743_All;Unigene6747_All;Unigene6753_All;Unigene6756_All;Unigene6761_All;Unigene6765_All;Unigene6771_All;Unigene6775_All;Unigene6779_All;Unigene6790_All;Unigene6808_All;Unigene6819_All;Unigene6825_All;Unigene6836_All;Unigene6847_All;Unigene6856_All;Unigene6862_All;Unigene6885_All;Unigene688_All;Unigene6891_All;Unigene6897_All;Unigene68_All;Unigene6904_All;Unigene691_All;Unigene6925_All;Unigene6937_All;Unigene6943_All;Unigene6968_All;Unigene6969_All;Unigene6975_All;Unigene6992_All;Unigene6999_All;Unigene7015_All;Unigene7016_All;Unigene702_All;Unigene7032_All;Unigene7040_All;Unigene7078_All;Unigene7090_All;Unigene7092_All;Unigene7104_All;Unigene7130_All;Unigene7141_All;Unigene7152_All;Unigene7154_All;Unigene7168_All;Unigene716_All;Unigene7171_All;Unigene7176_All;Unigene7181_All;Unigene7182_All;Unigene7187_All;Unigene7189_All;Unigene7195_All;Unigene7196_All;Unigene7204_All;Unigene7212_All;Unigene7240_All;Unigene7247_All;Unigene7258_All;Unigene7261_All;Unigene7267_All;Unigene7271_All;Unigene7274_All;Unigene7279_All;Unigene730_All;Unigene7321_All;Unigene7322_All;Unigene7323_All;Unigene7324_All;Unigene7325_All;Unigene7326_All;Unigene7327_All;Unigene7328_All;Unigene7329_All;Unigene7330_All;Unigene7331_All;Unigene7332_All;Unigene7333_All;Unigene7343_All;Unigene7344_All;Unigene7353_All;Unigene7390_All;Unigene7393_All;Unigene7394_All;Unigene7395_All;Unigene7396_All;Unigene7397_All;Unigene7399_All;Unigene7422_All;Unigene7424_All;Unigene7425_All;Unigene7430_All;Unigene7437_All;Unigene7444_All;Unigene7455_All;Unigene7462_All;Unigene7478_All;Unigene7482_All;Unigene7486_All;Unigene7489_All;Unigene7535_All;Unigene7554_All;Unigene7574_All;Unigene7590_All;Unigene7594_All;Unigene7595_All;Unigene7602_All;Unigene7603_All;Unigene7614_All;Unigene761_All;Unigene7621_All;Unigene7624_All;Unigene7663_All;Unigene7670_All;Unigene7677_All;Unigene7682_All;Unigene7690_All;Unigene7695_All;Unigene7698_All;Unigene7703_All;Unigene7704_All;Unigene7706_All;Unigene7708_All;Unigene7720_All;Unigene7722_All;Unigene7729_All;Unigene7730_All;Unigene7737_All;Unigene7739_All;Unigene7744_All;Unigene7755_All;Unigene7756_All;Unigene7768_All;Unigene7775_All;Unigene7783_All;Unigene7788_All;Unigene77_All;Unigene7800_All;Unigene7818_All;Unigene7820_All;Unigene7828_All;Unigene7831_All;Unigene7837_All;Unigene7842_All;Unigene7849_All;Unigene7859_All;Unigene7880_All;Unigene7885_All;Unigene7887_All;Unigene7888_All;Unigene7890_All;Unigene7891_All;Unigene7893_All;Unigene7896_All;Unigene7899_All;Unigene78_All;Unigene7901_All;Unigene7902_All;Unigene7912_All;Unigene791_All;Unigene7929_All;Unigene7930_All;Unigene7951_All;Unigene7974_All;Unigene7989_All;Unigene7999_All;Unigene7_All;Unigene8001_All;Unigene8019_All;Unigene8043_All;Unigene8047_All;Unigene8051_All;Unigene8060_All;Unigene8063_All;Unigene8064_All;Unigene8067_All;Unigene806_All;Unigene8070_All;Unigene8076_All;Unigene8098_All;Unigene8102_All;Unigene8103_All;Unigene8111_All;Unigene8113_All;Unigene8121_All;Unigene8129_All;Unigene8135_All;Unigene8141_All;Unigene8147_All;Unigene815_All;Unigene8177_All;Unigene8181_All;Unigene8187_All;Unigene8190_All;Unigene8200_All;Unigene8202_All;Unigene8204_All;Unigene8214_All;Unigene8221_All;Unigene8230_All;Unigene8231_All;Unigene8233_All;Unigene8254_All;Unigene8257_All;Unigene8262_All;Unigene8266_All;Unigene8284_All;Unigene8292_All;Unigene8296_All;Unigene82_All;Unigene8305_All;Unigene8307_All;Unigene8310_All;Unigene8311_All;Unigene8328_All;Unigene832_All;Unigene8353_All;Unigene8355_All;Unigene8357_All;Unigene8366_All;Unigene8374_All;Unigene837_All;Unigene8386_All;Unigene8407_All;Unigene8408_All;Unigene8411_All;Unigene8416_All;Unigene8419_All;Unigene8427_All;Unigene8518_All;Unigene8534_All;Unigene8539_All;Unigene8546_All;Unigene8550_All;Unigene8569_All;Unigene8583_All;Unigene8615_All;Unigene864_All;Unigene865_All;Unigene8699_All;Unigene8703_All;Unigene8708_All;Unigene8714_All;Unigene8728_All;Unigene8730_All;Unigene8740_All;Unigene8756_All;Unigene878_All;Unigene8798_All;Unigene8810_All;Unigene8834_All;Unigene8839_All;Unigene8843_All;Unigene8844_All;Unigene8850_All;Unigene8861_All;Unigene8873_All;Unigene8875_All;Unigene8880_All;Unigene8890_All;Unigene8898_All;Unigene8899_All;Unigene8900_All;Unigene891_All;Unigene8929_All;Unigene8933_All;Unigene8935_All;Unigene8937_All;Unigene8945_All;Unigene8946_All;Unigene894_All;Unigene8952_All;Unigene8961_All;Unigene8981_All;Unigene8985_All;Unigene8988_All;Unigene8996_All;Unigene89_All;Unigene8_All;Unigene9009_All;Unigene9012_All;Unigene9027_All;Unigene9036_All;Unigene9038_All;Unigene9042_All;Unigene9043_All;Unigene9054_All;Unigene9056_All;Unigene9061_All;Unigene906_All;Unigene9075_All;Unigene9084_All;Unigene9088_All;Unigene9089_All;Unigene9095_All;Unigene9100_All;Unigene9104_All;Unigene9109_All;Unigene9110_All;Unigene9116_All;Unigene9123_All;Unigene9130_All;Unigene9135_All;Unigene9153_All;Unigene9164_All;Unigene9183_All;Unigene9209_All;Unigene9212_All;Unigene9218_All;Unigene922_All;Unigene9235_All;Unigene9237_All;Unigene923_All;Unigene9245_All;Unigene9251_All;Unigene9270_All;Unigene9272_All;Unigene9282_All;Unigene9293_All;Unigene9296_All;Unigene9297_All;Unigene929_All;Unigene9301_All;Unigene9311_All;Unigene9319_All;Unigene932_All;Unigene934_All;Unigene9361_All;Unigene936_All;Unigene9372_All;Unigene9375_All;Unigene9394_All;Unigene9398_All;Unigene9405_All;Unigene9407_All;Unigene9418_All;Unigene9425_All;Unigene9431_All;Unigene9499_All;Unigene9501_All;Unigene9519_All;Unigene951_All;Unigene953_All;Unigene9548_All;Unigene9556_All;Unigene957_All;Unigene9585_All;Unigene961_All;Unigene9649_All;Unigene9656_All;Unigene965_All;Unigene966_All;Unigene9687_All;Unigene968_All;Unigene9690_All;Unigene9693_All;Unigene9697_All;Unigene9702_All;Unigene9706_All;Unigene9718_All;Unigene9722_All;Unigene9726_All;Unigene9745_All;Unigene9746_All;Unigene974_All;Unigene9751_All;Unigene9752_All;Unigene9762_All;Unigene9776_All;Unigene9783_All;Unigene9785_All;Unigene9790_All;Unigene9797_All;Unigene979_All;Unigene9803_All;Unigene9806_All;Unigene9809_All;Unigene9830_All;Unigene9834_All;Unigene9837_All;Unigene983_All;Unigene9840_All;Unigene9846_All;Unigene9873_All;Unigene987_All;Unigene9888_All;Unigene9910_All;Unigene9912_All;Unigene9933_All;Unigene9939_All;Unigene9964_All;Unigene9979_All;Unigene9987_All	K00281+K00847+K01051+K01092+K10047+K13427+K01595+K03846+K01757+K02326+K01738+K00901+K01937+K01115+K00423+K14153+K01648+K05290+K00416+K00966+K01188+K05350+K00430+K00873+K12666+K00940+K02136+K02492+K13606+K10760+K10807+K08679+K01805+K10536+K01814+K00856+K01945+K06001+K01601+K01649+K01689+K03966+K00818+K00819+K01079+K00696+K03937+K00609+K03021+K01784+K02433+K00133+K03006+K02641+K00218+K00051+K00517+K00620+K00128+K01176+K00876+K02146+K00058+K14759+K01930+K01938+K01933+K05928+K00559+K01953+K00030+K14423+K14677+K01696+K11517+K05278+K00858+K01061+K12640+K09590+K01001+K15227+K01897+K02154+K00861+K07748+K08903+K00382+K11155+K00487+K01626+K13832+K01583+K01760+K00787+K02258+K01807+K05917+K02704+K01803+K05933+K05277+K03013+K02723+K00850+K02999+K04040+K05280+K09754+K08917+K05283+K01586+K13082+K09680+K01955+K11262+K00558+K01184+K01213+K10527+K08901+K02689+K02690+K00615+K01099+K12669+K00161+K01810+K00010+K01179+K03935+K12309+K01190+K02717+K01177+K02685+K00059+K00514+K00939+K00606+K08232+K00995+K11808+K01792+K00088+K03004+K03644+K04718+K06444+K00844+K14184+K12929+K02693+K00794+K02144+K05287+K13789+K01739+K05605+K00817+K01710+K10046+K02145+K07385+K00914+K00759+K01610+K01231+K08249+K00770+K02148+K13066+K03941+K00626+K01823+K00801+K01058+K14190+K01679+K01733+K00681+K01770+K09591+K00854+K00588+K09753+K00419+K10775+K00235+K00412+K02256+K00869+K00276+K09842+K08913+K00083+K15398+K03857+K05282+K00703+K00979+K01904+K00815+K00457+K01681+K05305+K09755+K01858+K03183+K01493+K13811+K00640+K07151+K05857+K00011+K00002+K09837+K03405+K01662+K03517+K00232+K00036+K09840+K02267+K00029+K02327+K00134+K00695+K10717+K01230+K01783+K00511+K00915+K03012+K12657+K00392+K13508+K02716+K00162+K00064+K03850+K14424+K08730+K00927+K00413+K10526+K03504+K00627+K02698+K08902+K12349+K10712+K01609+K03404+K00721+K02140+K00889+K00052+K02701+K00033+K12449+K01255+K13510+K03955+K01762+K03026+K00737+K09838+K01859+K09458+K00012+K00164+K00318+K02372+K01623+K00028+K03025+K10525+K06119+K00454+K02335+K02137+K00215+K00261+K01695+K02151+K12502+K02147+K09841+K00021+K00001+K08914+K00297+K01899+K11147+K03147+K00811+K01466+K00227+K01915+K00928+K16054+K00207+K00851+K02535+K00878+K01647+K00967+K00831+K01755+K03953+K03024+K01950+K00902+K01711+K13523+K05275+K03965+K02495+K00948+K00286+K09699+K01427+K01840+K00630+K03010+K01590+K00765+K00648+K00993+K03781+K00549+K09903+K02260+K02694+K12667+K04713+K03787+K00872+K01251+K05291+K01939+K00975+K03027+K01754+K00121+K00913+K00225+K01465+K11755+K01835+K03942+K02134+K00972+K01501+K02721+K07542+K01714+K00930+K11352+K02133+K01693+K01611+K14272+K00411+K00547+K08905+K08916+K05349+K03715+K03541+K00953+K00863+K13800+K15633+K04710+K14157+K13998+K12448+K00797+K08081+K00254+K01602+K14454+K01834+K00099+K13248+K00475+K15422+K13513+K05894+K00262+K13506+K06127+K03878+K01012+K02324+K00826+K01940+K01592+K01809+K03018+K00891+K00942+K00968+K02265+K00031+K01895+K05288+K01988+K03014+K01256+K00234+K06443+K00600+K08967+K02160+K01962+K00472+K00106+K15893+K05607+K00849+K01756+K10206+K01772+K10781+K01598+K01923+K06126+K03009+K00100+K13484+K12930+K00053+K01580+K09828+K03943+K01057+K02293+K01597+K02155+K01254+K01006+K02699+K01193+K15728+K05359+K01613+K01620+K03841+K15918+K03858+K00764+K12670+K00726+K00213+K03842+K03879+K08246+K03881+K00264+K02291+K01637+K13519+K01969+K01736+K03963+K00766+K05298+K09659+K01704+K00800+K04035+K05286+K11353+K06210+K02153+K04708+K03046+K01074+K07513+K01011+K01934+K01658+K03949+K01952+K05289+K02261+K02257+K12446+K02149+K01922+K02138+K13034+K01438+K15634+K01228+K03945+K01900+K00814+K01495+K12447+K12638+K09589+K04121+K01047+K00864+K00605+K00999+K01653+K00658+K12251+K07964+K01850+K01557+K01657+K00888+K14674+K15919+K02109+K01919+K00827+K13600+K06125+K01920+K01885+K03950+K00729+K15920+K03635+K01956+K00145+K03843+K00963+K01918+K01719+K03017+K00868+K01000+K14156+K00026+K13421+K01778+K00016+K04123+K00763+K03938+K00860+K01187+K00025+K00857+K03661+K00820+K00616+K00660+K01961+K01640+K02350+K02370+K00654+K00228+K02377+K00700+K01489+K00791+K07441+K00222+K00591+K02636+K01114+K00013+K01749+K01800+K08912+K03506+K02552+K03883+K02128+K02695+K14066+K00789+K01633+K01845+K00611+K01476+K01817+K14682+K05573+K14760+K02705+K02266+K03007+K07511+K03428+K01627+K10808+K03008+K00417+K01652+K00135+K03939+K02129+K02150+K03801+K02692+K00894+K01490+K03940+K03526+K00981+K03015+K11752+K01641+K00875+K03689+K02113+K01599+K00451+K08099+K14652+K02714+K00166+K03434+K10532+K10960+K09839+K02527+K01082+K02712+K00677+K02434+K00965+K12524+K12668+K03000+K00748+K03936+K01661+K00938+K14455+K01520+K00294+K01555+K00655+K02115+K00943+K01568+K02634+K00278+K01113+K03002+K05293+K00079+K01431+K03861+K01244+K01519+K01091+K00899+K03860+K03505+K02135+K03952+K03946+K09658+K01951+K07541+K00761+K00122+K00760+K02703+K04120+K02126+K02262+K02707+K02640+K02697+K02320+K05292+K05285+K09587+K12639+K00833+K08248+K00231+K00859+K04122+K00736+K10572+K08915+K01229+K05575+K03859+K01963+K09480+K02366+K01853+K03639+K00793+K07512+K03016+K05309+K00008+K02548+K03848+K12373+K00441+K09834+K03542+K01968+K03849+K01886+K12637+K00601+K09833+K02684+K00919+K00253+K00131+K02152+K00855+K05582+K01205+K13941+K05284+K02112+K03403+K02201+K01703+K01578+K07432+K14085+K02132+K00020+K00167+K02325+K03020+K01723+K02563+K00645+K03884+K00991+K00652+K14606+K11717+K01464+K02328+K03847+K03844+K00208+K01824+K03005+K03019+K03934+K01687+K05579+K03882+K00705+K02321+K00767+K01638+K02259+K05546+K00140+K01735+K08744+K01663+K03845+K00074+K08963+K03527+K01698+K00602+K05577+K03023+K01100+K01832+K00949+K00365+K03022+K00249+K01488+K00306+K02435+K00830+K01097+K03011+K01634
Biosynthesis of secondary metabolites	2868	ko01110	Metabolism	Global map	CL1015.Contig1_All;CL1015.Contig2_All;CL1015.Contig3_All;CL1015.Contig4_All;CL1015.Contig5_All;CL1015.Contig6_All;CL1022.Contig3_All;CL1067.Contig1_All;CL1067.Contig2_All;CL1067.Contig3_All;CL1079.Contig1_All;CL1079.Contig2_All;CL1079.Contig3_All;CL1103.Contig1_All;CL1103.Contig2_All;CL1103.Contig3_All;CL1107.Contig10_All;CL1107.Contig1_All;CL1107.Contig2_All;CL1107.Contig3_All;CL1107.Contig4_All;CL1107.Contig5_All;CL1107.Contig6_All;CL1107.Contig7_All;CL1107.Contig8_All;CL1107.Contig9_All;CL111.Contig1_All;CL111.Contig2_All;CL111.Contig3_All;CL1111.Contig1_All;CL1111.Contig2_All;CL1111.Contig3_All;CL1111.Contig4_All;CL1129.Contig1_All;CL1129.Contig2_All;CL1129.Contig3_All;CL1129.Contig4_All;CL1129.Contig5_All;CL1145.Contig1_All;CL1145.Contig2_All;CL1145.Contig3_All;CL1145.Contig4_All;CL1145.Contig5_All;CL1145.Contig6_All;CL1147.Contig1_All;CL1147.Contig2_All;CL1147.Contig3_All;CL1151.Contig18_All;CL1156.Contig2_All;CL1179.Contig1_All;CL1179.Contig2_All;CL1179.Contig3_All;CL1180.Contig1_All;CL1180.Contig2_All;CL1180.Contig3_All;CL1180.Contig4_All;CL1183.Contig2_All;CL1183.Contig3_All;CL1183.Contig5_All;CL1183.Contig6_All;CL1193.Contig1_All;CL1193.Contig2_All;CL1193.Contig3_All;CL1193.Contig4_All;CL1193.Contig5_All;CL1195.Contig1_All;CL1195.Contig2_All;CL1195.Contig3_All;CL1198.Contig1_All;CL1198.Contig2_All;CL1198.Contig3_All;CL1203.Contig1_All;CL1203.Contig2_All;CL1203.Contig3_All;CL1203.Contig4_All;CL1203.Contig5_All;CL1203.Contig6_All;CL1203.Contig7_All;CL1215.Contig1_All;CL1215.Contig2_All;CL1229.Contig4_All;CL1229.Contig5_All;CL1234.Contig1_All;CL1234.Contig2_All;CL1234.Contig3_All;CL1258.Contig1_All;CL1258.Contig2_All;CL1269.Contig1_All;CL1269.Contig2_All;CL1286.Contig1_All;CL1286.Contig2_All;CL1286.Contig3_All;CL1286.Contig4_All;CL1286.Contig5_All;CL1289.Contig1_All;CL1289.Contig2_All;CL1289.Contig3_All;CL1289.Contig4_All;CL1289.Contig5_All;CL1289.Contig6_All;CL1289.Contig7_All;CL1289.Contig8_All;CL1296.Contig10_All;CL1296.Contig11_All;CL1296.Contig12_All;CL1296.Contig14_All;CL1296.Contig15_All;CL1296.Contig16_All;CL1296.Contig17_All;CL1296.Contig2_All;CL1296.Contig3_All;CL1296.Contig7_All;CL1296.Contig8_All;CL1296.Contig9_All;CL1297.Contig1_All;CL1297.Contig2_All;CL1314.Contig1_All;CL1314.Contig2_All;CL1314.Contig3_All;CL1327.Contig1_All;CL1358.Contig2_All;CL1358.Contig4_All;CL1366.Contig3_All;CL1366.Contig5_All;CL1366.Contig7_All;CL1366.Contig8_All;CL1366.Contig9_All;CL1369.Contig1_All;CL1369.Contig2_All;CL1375.Contig10_All;CL1375.Contig1_All;CL1375.Contig2_All;CL1375.Contig3_All;CL1375.Contig4_All;CL1375.Contig5_All;CL1375.Contig6_All;CL1375.Contig7_All;CL1375.Contig8_All;CL1375.Contig9_All;CL1379.Contig1_All;CL1379.Contig2_All;CL1379.Contig3_All;CL1385.Contig1_All;CL1385.Contig2_All;CL1385.Contig3_All;CL1385.Contig4_All;CL1385.Contig5_All;CL1399.Contig1_All;CL1416.Contig1_All;CL1416.Contig2_All;CL1420.Contig1_All;CL1420.Contig2_All;CL1420.Contig3_All;CL1424.Contig1_All;CL1424.Contig2_All;CL1424.Contig3_All;CL1424.Contig4_All;CL1424.Contig5_All;CL1424.Contig6_All;CL1424.Contig7_All;CL1427.Contig10_All;CL1427.Contig11_All;CL1427.Contig12_All;CL1427.Contig13_All;CL1427.Contig1_All;CL1427.Contig2_All;CL1427.Contig3_All;CL1427.Contig4_All;CL1427.Contig5_All;CL1427.Contig6_All;CL1427.Contig7_All;CL1427.Contig8_All;CL1427.Contig9_All;CL1459.Contig2_All;CL1459.Contig3_All;CL1459.Contig5_All;CL1463.Contig1_All;CL1463.Contig2_All;CL1472.Contig1_All;CL1472.Contig2_All;CL1472.Contig3_All;CL1472.Contig4_All;CL1486.Contig1_All;CL154.Contig10_All;CL154.Contig11_All;CL154.Contig19_All;CL154.Contig1_All;CL154.Contig20_All;CL154.Contig2_All;CL154.Contig3_All;CL154.Contig4_All;CL1563.Contig1_All;CL1563.Contig2_All;CL1563.Contig3_All;CL1563.Contig4_All;CL1563.Contig5_All;CL1576.Contig1_All;CL1576.Contig2_All;CL1576.Contig3_All;CL1576.Contig4_All;CL1586.Contig1_All;CL1586.Contig2_All;CL1586.Contig3_All;CL1598.Contig1_All;CL1598.Contig2_All;CL1620.Contig1_All;CL1620.Contig2_All;CL1622.Contig1_All;CL1622.Contig2_All;CL1622.Contig3_All;CL1630.Contig1_All;CL1630.Contig2_All;CL1630.Contig3_All;CL1630.Contig4_All;CL1634.Contig1_All;CL1634.Contig2_All;CL1634.Contig3_All;CL1637.Contig1_All;CL1637.Contig2_All;CL1637.Contig3_All;CL1637.Contig4_All;CL1637.Contig5_All;CL1637.Contig6_All;CL1637.Contig7_All;CL1651.Contig1_All;CL1651.Contig2_All;CL1651.Contig3_All;CL1652.Contig1_All;CL1652.Contig2_All;CL1658.Contig4_All;CL1661.Contig1_All;CL1661.Contig2_All;CL1661.Contig3_All;CL1661.Contig4_All;CL1661.Contig5_All;CL1661.Contig6_All;CL1664.Contig1_All;CL1683.Contig1_All;CL1683.Contig2_All;CL1703.Contig2_All;CL1721.Contig1_All;CL1721.Contig2_All;CL1721.Contig3_All;CL1721.Contig4_All;CL1721.Contig5_All;CL1724.Contig1_All;CL1724.Contig2_All;CL1724.Contig3_All;CL1724.Contig4_All;CL1724.Contig5_All;CL1724.Contig6_All;CL1730.Contig1_All;CL1730.Contig2_All;CL1730.Contig3_All;CL1735.Contig1_All;CL1747.Contig1_All;CL1747.Contig2_All;CL1751.Contig1_All;CL1751.Contig2_All;CL1751.Contig3_All;CL1806.Contig1_All;CL1806.Contig2_All;CL1809.Contig1_All;CL1809.Contig2_All;CL1809.Contig3_All;CL1812.Contig1_All;CL1812.Contig2_All;CL1814.Contig1_All;CL1814.Contig2_All;CL1814.Contig3_All;CL1814.Contig4_All;CL1836.Contig1_All;CL1836.Contig2_All;CL1836.Contig3_All;CL1836.Contig4_All;CL1836.Contig5_All;CL1839.Contig1_All;CL1841.Contig2_All;CL1841.Contig3_All;CL1899.Contig1_All;CL1902.Contig1_All;CL1910.Contig1_All;CL1910.Contig2_All;CL1910.Contig3_All;CL1910.Contig4_All;CL1931.Contig1_All;CL1931.Contig2_All;CL194.Contig1_All;CL194.Contig2_All;CL1950.Contig1_All;CL1950.Contig2_All;CL1951.Contig1_All;CL1951.Contig2_All;CL1997.Contig2_All;CL1997.Contig3_All;CL2025.Contig1_All;CL2074.Contig1_All;CL2074.Contig2_All;CL2074.Contig3_All;CL2074.Contig4_All;CL2074.Contig5_All;CL2074.Contig7_All;CL2074.Contig8_All;CL2079.Contig1_All;CL2079.Contig2_All;CL2079.Contig3_All;CL2079.Contig4_All;CL2079.Contig5_All;CL2079.Contig6_All;CL2084.Contig1_All;CL2084.Contig2_All;CL2087.Contig1_All;CL2087.Contig2_All;CL2099.Contig2_All;CL2120.Contig1_All;CL2120.Contig2_All;CL2120.Contig3_All;CL2135.Contig1_All;CL2135.Contig2_All;CL2153.Contig1_All;CL2153.Contig2_All;CL2153.Contig3_All;CL2159.Contig1_All;CL2159.Contig2_All;CL2159.Contig3_All;CL2159.Contig4_All;CL2159.Contig5_All;CL2159.Contig6_All;CL2159.Contig7_All;CL2159.Contig8_All;CL2181.Contig1_All;CL2181.Contig2_All;CL2181.Contig3_All;CL2185.Contig1_All;CL2185.Contig2_All;CL2185.Contig3_All;CL2210.Contig1_All;CL2210.Contig2_All;CL2215.Contig1_All;CL2215.Contig2_All;CL2216.Contig1_All;CL2216.Contig2_All;CL2217.Contig4_All;CL2254.Contig1_All;CL2254.Contig2_All;CL2254.Contig3_All;CL2256.Contig1_All;CL2273.Contig2_All;CL229.Contig1_All;CL229.Contig2_All;CL229.Contig3_All;CL229.Contig4_All;CL229.Contig5_All;CL2305.Contig1_All;CL2305.Contig2_All;CL2305.Contig3_All;CL2309.Contig1_All;CL2309.Contig2_All;CL2312.Contig1_All;CL2312.Contig2_All;CL2312.Contig3_All;CL2312.Contig4_All;CL2331.Contig10_All;CL2331.Contig11_All;CL2331.Contig12_All;CL2331.Contig13_All;CL2331.Contig14_All;CL2331.Contig15_All;CL2331.Contig16_All;CL2331.Contig1_All;CL2331.Contig2_All;CL2331.Contig3_All;CL2331.Contig4_All;CL2331.Contig5_All;CL2331.Contig6_All;CL2331.Contig7_All;CL2331.Contig8_All;CL2331.Contig9_All;CL2336.Contig1_All;CL2336.Contig2_All;CL2336.Contig3_All;CL2340.Contig1_All;CL2364.Contig1_All;CL2364.Contig2_All;CL2364.Contig3_All;CL2376.Contig1_All;CL2376.Contig2_All;CL2376.Contig3_All;CL2376.Contig4_All;CL2376.Contig5_All;CL2389.Contig1_All;CL2389.Contig2_All;CL2389.Contig3_All;CL2389.Contig4_All;CL2389.Contig5_All;CL239.Contig1_All;CL239.Contig2_All;CL239.Contig3_All;CL239.Contig4_All;CL239.Contig5_All;CL2390.Contig1_All;CL24.Contig13_All;CL24.Contig14_All;CL24.Contig15_All;CL24.Contig17_All;CL24.Contig18_All;CL24.Contig1_All;CL24.Contig20_All;CL24.Contig22_All;CL24.Contig23_All;CL24.Contig24_All;CL24.Contig25_All;CL24.Contig26_All;CL24.Contig27_All;CL24.Contig29_All;CL24.Contig2_All;CL24.Contig32_All;CL24.Contig33_All;CL24.Contig34_All;CL24.Contig35_All;CL24.Contig3_All;CL24.Contig4_All;CL24.Contig5_All;CL24.Contig6_All;CL24.Contig8_All;CL24.Contig9_All;CL2403.Contig1_All;CL2403.Contig2_All;CL2403.Contig3_All;CL2403.Contig4_All;CL2426.Contig1_All;CL2426.Contig2_All;CL2426.Contig3_All;CL2426.Contig4_All;CL2432.Contig1_All;CL2432.Contig2_All;CL2436.Contig1_All;CL2436.Contig2_All;CL2436.Contig3_All;CL2436.Contig4_All;CL2437.Contig1_All;CL2437.Contig2_All;CL2437.Contig3_All;CL2437.Contig4_All;CL2441.Contig1_All;CL2441.Contig2_All;CL2441.Contig3_All;CL2441.Contig4_All;CL2441.Contig5_All;CL2453.Contig1_All;CL2461.Contig1_All;CL2461.Contig2_All;CL2461.Contig3_All;CL2461.Contig4_All;CL2462.Contig1_All;CL2462.Contig2_All;CL2462.Contig3_All;CL2462.Contig4_All;CL2462.Contig5_All;CL2478.Contig1_All;CL2478.Contig2_All;CL2478.Contig3_All;CL2478.Contig4_All;CL2478.Contig5_All;CL2478.Contig6_All;CL2486.Contig1_All;CL2486.Contig2_All;CL25.Contig1_All;CL25.Contig2_All;CL2504.Contig2_All;CL252.Contig1_All;CL252.Contig5_All;CL252.Contig6_All;CL2527.Contig1_All;CL2527.Contig2_All;CL2527.Contig3_All;CL2531.Contig1_All;CL2531.Contig2_All;CL2531.Contig3_All;CL2534.Contig1_All;CL2534.Contig2_All;CL2534.Contig3_All;CL2534.Contig4_All;CL2542.Contig1_All;CL2542.Contig2_All;CL2542.Contig3_All;CL2565.Contig1_All;CL2565.Contig2_All;CL2565.Contig3_All;CL257.Contig1_All;CL257.Contig2_All;CL257.Contig3_All;CL257.Contig4_All;CL257.Contig5_All;CL259.Contig4_All;CL2590.Contig1_All;CL2590.Contig2_All;CL2590.Contig3_All;CL2590.Contig4_All;CL2609.Contig1_All;CL2609.Contig2_All;CL2609.Contig3_All;CL2624.Contig1_All;CL2624.Contig2_All;CL2624.Contig3_All;CL2649.Contig1_All;CL2649.Contig2_All;CL2649.Contig3_All;CL2653.Contig1_All;CL2653.Contig2_All;CL2653.Contig3_All;CL2653.Contig4_All;CL2658.Contig1_All;CL2658.Contig2_All;CL2658.Contig3_All;CL2660.Contig1_All;CL2660.Contig2_All;CL2660.Contig3_All;CL2660.Contig4_All;CL2661.Contig2_All;CL2698.Contig1_All;CL2698.Contig2_All;CL2698.Contig3_All;CL2698.Contig4_All;CL2698.Contig5_All;CL2698.Contig6_All;CL2712.Contig1_All;CL2712.Contig2_All;CL2712.Contig3_All;CL2712.Contig4_All;CL2712.Contig5_All;CL2721.Contig1_All;CL2721.Contig2_All;CL2721.Contig4_All;CL2736.Contig1_All;CL2736.Contig2_All;CL2736.Contig3_All;CL274.Contig1_All;CL274.Contig2_All;CL274.Contig3_All;CL274.Contig4_All;CL274.Contig5_All;CL274.Contig6_All;CL2751.Contig1_All;CL2751.Contig2_All;CL2751.Contig3_All;CL2751.Contig4_All;CL2756.Contig2_All;CL2759.Contig1_All;CL2759.Contig2_All;CL2759.Contig3_All;CL2759.Contig4_All;CL2759.Contig5_All;CL2808.Contig1_All;CL2808.Contig2_All;CL2808.Contig3_All;CL2822.Contig1_All;CL2822.Contig2_All;CL2822.Contig3_All;CL2822.Contig4_All;CL2822.Contig5_All;CL2825.Contig1_All;CL2825.Contig2_All;CL2825.Contig3_All;CL2825.Contig4_All;CL2825.Contig5_All;CL2825.Contig6_All;CL2825.Contig7_All;CL2825.Contig8_All;CL2841.Contig1_All;CL2841.Contig2_All;CL2849.Contig1_All;CL2849.Contig2_All;CL2862.Contig1_All;CL2862.Contig2_All;CL2872.Contig10_All;CL2872.Contig11_All;CL2872.Contig12_All;CL2872.Contig13_All;CL2872.Contig14_All;CL2872.Contig15_All;CL2872.Contig16_All;CL2872.Contig5_All;CL2872.Contig6_All;CL2872.Contig9_All;CL2886.Contig1_All;CL2886.Contig2_All;CL2886.Contig3_All;CL2886.Contig4_All;CL2919.Contig1_All;CL2919.Contig2_All;CL2919.Contig3_All;CL2920.Contig1_All;CL2920.Contig2_All;CL2946.Contig1_All;CL2946.Contig2_All;CL2946.Contig3_All;CL2946.Contig4_All;CL2946.Contig5_All;CL2946.Contig6_All;CL2946.Contig7_All;CL2946.Contig8_All;CL295.Contig1_All;CL2976.Contig1_All;CL2976.Contig2_All;CL2976.Contig3_All;CL2976.Contig4_All;CL2991.Contig1_All;CL2991.Contig2_All;CL2991.Contig3_All;CL2991.Contig4_All;CL2991.Contig5_All;CL2991.Contig6_All;CL3001.Contig1_All;CL3035.Contig1_All;CL3082.Contig1_All;CL3082.Contig2_All;CL3111.Contig1_All;CL3111.Contig2_All;CL3111.Contig3_All;CL3111.Contig4_All;CL3111.Contig5_All;CL3111.Contig6_All;CL3120.Contig1_All;CL3120.Contig2_All;CL3131.Contig1_All;CL3131.Contig2_All;CL3156.Contig1_All;CL3156.Contig2_All;CL3166.Contig1_All;CL3166.Contig2_All;CL3176.Contig1_All;CL3176.Contig2_All;CL3176.Contig3_All;CL3176.Contig4_All;CL3196.Contig1_All;CL3196.Contig2_All;CL3196.Contig3_All;CL3197.Contig1_All;CL3197.Contig2_All;CL3197.Contig3_All;CL3197.Contig4_All;CL3204.Contig2_All;CL3209.Contig1_All;CL3209.Contig2_All;CL3209.Contig3_All;CL3209.Contig4_All;CL3212.Contig1_All;CL3212.Contig2_All;CL3220.Contig1_All;CL3235.Contig1_All;CL3235.Contig2_All;CL3235.Contig3_All;CL3235.Contig4_All;CL3247.Contig1_All;CL3247.Contig2_All;CL3247.Contig3_All;CL3247.Contig4_All;CL3252.Contig1_All;CL3252.Contig2_All;CL3252.Contig3_All;CL3260.Contig1_All;CL3260.Contig2_All;CL3260.Contig3_All;CL3260.Contig4_All;CL3260.Contig5_All;CL3260.Contig6_All;CL330.Contig1_All;CL330.Contig2_All;CL330.Contig3_All;CL330.Contig4_All;CL3310.Contig1_All;CL3310.Contig2_All;CL3310.Contig3_All;CL3310.Contig4_All;CL3334.Contig1_All;CL3335.Contig1_All;CL3335.Contig3_All;CL3335.Contig4_All;CL3335.Contig5_All;CL3335.Contig6_All;CL3375.Contig1_All;CL3375.Contig2_All;CL3375.Contig3_All;CL3375.Contig4_All;CL3376.Contig2_All;CL3387.Contig1_All;CL3387.Contig2_All;CL3387.Contig3_All;CL3397.Contig1_All;CL3397.Contig2_All;CL3410.Contig1_All;CL3410.Contig2_All;CL3410.Contig3_All;CL3430.Contig10_All;CL3430.Contig1_All;CL3430.Contig2_All;CL3430.Contig3_All;CL3430.Contig4_All;CL3430.Contig5_All;CL3430.Contig6_All;CL3430.Contig7_All;CL3430.Contig8_All;CL3430.Contig9_All;CL3432.Contig1_All;CL3432.Contig2_All;CL3432.Contig3_All;CL3432.Contig4_All;CL3433.Contig1_All;CL3433.Contig2_All;CL3435.Contig1_All;CL3435.Contig2_All;CL3438.Contig1_All;CL3438.Contig2_All;CL3438.Contig3_All;CL344.Contig2_All;CL3456.Contig1_All;CL3456.Contig2_All;CL3517.Contig1_All;CL3517.Contig2_All;CL3517.Contig3_All;CL3547.Contig1_All;CL3547.Contig3_All;CL3594.Contig1_All;CL3594.Contig2_All;CL3594.Contig3_All;CL3594.Contig4_All;CL3594.Contig5_All;CL3594.Contig6_All;CL3594.Contig7_All;CL3614.Contig1_All;CL3614.Contig2_All;CL3614.Contig3_All;CL3616.Contig1_All;CL3616.Contig2_All;CL3616.Contig3_All;CL3616.Contig4_All;CL3616.Contig5_All;CL3616.Contig6_All;CL3616.Contig7_All;CL3618.Contig1_All;CL3618.Contig3_All;CL3626.Contig2_All;CL3632.Contig1_All;CL3640.Contig1_All;CL3640.Contig2_All;CL3654.Contig1_All;CL3654.Contig2_All;CL3654.Contig3_All;CL3654.Contig4_All;CL3655.Contig1_All;CL3655.Contig2_All;CL3655.Contig3_All;CL3655.Contig4_All;CL3655.Contig5_All;CL3655.Contig6_All;CL3671.Contig1_All;CL3671.Contig2_All;CL368.Contig1_All;CL368.Contig2_All;CL368.Contig3_All;CL3685.Contig1_All;CL3685.Contig2_All;CL3685.Contig3_All;CL3685.Contig4_All;CL3691.Contig2_All;CL3691.Contig3_All;CL3691.Contig4_All;CL3700.Contig1_All;CL3700.Contig2_All;CL3700.Contig3_All;CL3700.Contig4_All;CL3700.Contig5_All;CL3700.Contig6_All;CL3700.Contig7_All;CL3700.Contig8_All;CL3709.Contig4_All;CL3715.Contig1_All;CL3715.Contig2_All;CL3715.Contig3_All;CL3723.Contig1_All;CL3723.Contig2_All;CL3723.Contig3_All;CL3723.Contig4_All;CL3751.Contig1_All;CL3751.Contig2_All;CL3764.Contig2_All;CL3764.Contig3_All;CL3764.Contig4_All;CL3764.Contig5_All;CL3764.Contig6_All;CL3774.Contig1_All;CL3774.Contig2_All;CL3774.Contig3_All;CL3790.Contig3_All;CL3790.Contig4_All;CL3802.Contig1_All;CL3802.Contig2_All;CL3815.Contig1_All;CL3815.Contig2_All;CL3833.Contig1_All;CL3833.Contig2_All;CL3833.Contig3_All;CL3834.Contig1_All;CL3834.Contig2_All;CL3834.Contig3_All;CL3839.Contig1_All;CL3839.Contig2_All;CL3839.Contig3_All;CL3839.Contig4_All;CL3872.Contig1_All;CL3872.Contig2_All;CL3872.Contig3_All;CL3876.Contig1_All;CL3876.Contig2_All;CL3876.Contig3_All;CL3876.Contig4_All;CL3886.Contig1_All;CL3886.Contig2_All;CL3886.Contig3_All;CL3886.Contig4_All;CL3909.Contig1_All;CL3909.Contig2_All;CL391.Contig1_All;CL391.Contig2_All;CL391.Contig3_All;CL3913.Contig1_All;CL3925.Contig1_All;CL3925.Contig2_All;CL3925.Contig3_All;CL3952.Contig1_All;CL3952.Contig2_All;CL3952.Contig3_All;CL3953.Contig1_All;CL3953.Contig2_All;CL3953.Contig3_All;CL3953.Contig4_All;CL3958.Contig1_All;CL3958.Contig2_All;CL3996.Contig1_All;CL3996.Contig2_All;CL40.Contig1_All;CL40.Contig2_All;CL40.Contig3_All;CL40.Contig4_All;CL40.Contig5_All;CL40.Contig6_All;CL40.Contig7_All;CL4029.Contig1_All;CL4029.Contig3_All;CL4049.Contig1_All;CL4049.Contig2_All;CL4049.Contig3_All;CL4062.Contig1_All;CL4062.Contig2_All;CL4062.Contig3_All;CL4066.Contig1_All;CL4066.Contig2_All;CL4066.Contig3_All;CL4069.Contig1_All;CL4069.Contig2_All;CL4069.Contig3_All;CL4072.Contig1_All;CL4072.Contig2_All;CL408.Contig1_All;CL408.Contig2_All;CL413.Contig1_All;CL413.Contig2_All;CL413.Contig3_All;CL4131.Contig1_All;CL4131.Contig3_All;CL4154.Contig1_All;CL4154.Contig2_All;CL416.Contig1_All;CL416.Contig2_All;CL416.Contig3_All;CL416.Contig4_All;CL4160.Contig1_All;CL4160.Contig2_All;CL4160.Contig3_All;CL4160.Contig4_All;CL4160.Contig5_All;CL4160.Contig6_All;CL4172.Contig1_All;CL4172.Contig2_All;CL4178.Contig1_All;CL4178.Contig2_All;CL4178.Contig3_All;CL4178.Contig4_All;CL4178.Contig5_All;CL4178.Contig6_All;CL4178.Contig7_All;CL4211.Contig1_All;CL4247.Contig1_All;CL4247.Contig2_All;CL4247.Contig3_All;CL4247.Contig4_All;CL4247.Contig5_All;CL4288.Contig1_All;CL4293.Contig1_All;CL4293.Contig2_All;CL4293.Contig3_All;CL4293.Contig4_All;CL4318.Contig1_All;CL4318.Contig2_All;CL4323.Contig1_All;CL4323.Contig2_All;CL4323.Contig3_All;CL4323.Contig4_All;CL4329.Contig1_All;CL4329.Contig2_All;CL4329.Contig3_All;CL4343.Contig1_All;CL4359.Contig1_All;CL4359.Contig2_All;CL4362.Contig1_All;CL4362.Contig2_All;CL4362.Contig3_All;CL439.Contig1_All;CL4420.Contig1_All;CL4420.Contig2_All;CL4420.Contig3_All;CL4420.Contig4_All;CL4420.Contig5_All;CL4432.Contig1_All;CL4432.Contig2_All;CL4432.Contig3_All;CL4438.Contig1_All;CL4438.Contig2_All;CL4449.Contig1_All;CL4449.Contig2_All;CL4449.Contig3_All;CL4449.Contig4_All;CL4449.Contig5_All;CL4450.Contig1_All;CL4450.Contig2_All;CL4450.Contig3_All;CL4495.Contig1_All;CL4495.Contig2_All;CL4500.Contig2_All;CL4509.Contig1_All;CL4509.Contig2_All;CL4509.Contig3_All;CL4526.Contig1_All;CL4526.Contig2_All;CL4526.Contig3_All;CL4526.Contig4_All;CL4528.Contig1_All;CL4528.Contig2_All;CL4528.Contig3_All;CL4554.Contig1_All;CL4554.Contig2_All;CL4554.Contig3_All;CL4554.Contig4_All;CL4558.Contig1_All;CL4558.Contig2_All;CL4563.Contig1_All;CL4563.Contig2_All;CL457.Contig1_All;CL457.Contig2_All;CL457.Contig3_All;CL4577.Contig1_All;CL4577.Contig2_All;CL4582.Contig2_All;CL4597.Contig2_All;CL4633.Contig1_All;CL4633.Contig2_All;CL4637.Contig1_All;CL4637.Contig2_All;CL4637.Contig3_All;CL4637.Contig4_All;CL4640.Contig1_All;CL4640.Contig2_All;CL4652.Contig1_All;CL4652.Contig2_All;CL4652.Contig3_All;CL4652.Contig4_All;CL4652.Contig5_All;CL4666.Contig1_All;CL4666.Contig2_All;CL4666.Contig3_All;CL4679.Contig1_All;CL4679.Contig2_All;CL4679.Contig3_All;CL4679.Contig4_All;CL4679.Contig5_All;CL4679.Contig6_All;CL4679.Contig7_All;CL468.Contig1_All;CL468.Contig2_All;CL468.Contig3_All;CL4689.Contig1_All;CL470.Contig10_All;CL470.Contig11_All;CL470.Contig12_All;CL470.Contig1_All;CL470.Contig2_All;CL470.Contig3_All;CL470.Contig4_All;CL470.Contig5_All;CL470.Contig6_All;CL470.Contig7_All;CL470.Contig8_All;CL470.Contig9_All;CL4700.Contig1_All;CL4700.Contig2_All;CL4700.Contig3_All;CL4700.Contig4_All;CL4720.Contig1_All;CL4720.Contig2_All;CL4720.Contig3_All;CL474.Contig1_All;CL474.Contig2_All;CL474.Contig3_All;CL474.Contig4_All;CL4746.Contig1_All;CL4746.Contig2_All;CL4746.Contig3_All;CL4746.Contig4_All;CL4746.Contig5_All;CL4750.Contig1_All;CL4759.Contig1_All;CL4759.Contig2_All;CL4761.Contig1_All;CL4761.Contig2_All;CL4761.Contig3_All;CL4808.Contig1_All;CL4833.Contig1_All;CL4833.Contig2_All;CL4835.Contig1_All;CL4857.Contig1_All;CL4857.Contig2_All;CL4873.Contig1_All;CL4874.Contig1_All;CL4874.Contig2_All;CL4886.Contig1_All;CL4886.Contig2_All;CL4886.Contig3_All;CL4900.Contig1_All;CL4900.Contig2_All;CL4900.Contig3_All;CL4900.Contig4_All;CL4903.Contig1_All;CL4903.Contig2_All;CL4903.Contig3_All;CL4926.Contig1_All;CL4926.Contig2_All;CL4935.Contig2_All;CL4940.Contig1_All;CL4940.Contig2_All;CL4956.Contig1_All;CL4956.Contig2_All;CL4962.Contig1_All;CL4962.Contig2_All;CL4979.Contig1_All;CL4979.Contig2_All;CL4979.Contig3_All;CL4979.Contig4_All;CL5007.Contig1_All;CL5007.Contig2_All;CL5007.Contig3_All;CL5012.Contig1_All;CL5012.Contig2_All;CL5015.Contig1_All;CL5028.Contig1_All;CL5028.Contig2_All;CL5028.Contig3_All;CL5030.Contig1_All;CL5030.Contig2_All;CL5033.Contig1_All;CL5033.Contig2_All;CL5033.Contig3_All;CL5033.Contig4_All;CL5061.Contig1_All;CL5061.Contig2_All;CL5061.Contig3_All;CL5069.Contig1_All;CL5069.Contig2_All;CL5069.Contig3_All;CL5069.Contig4_All;CL5070.Contig1_All;CL5070.Contig2_All;CL5070.Contig3_All;CL5070.Contig4_All;CL5070.Contig5_All;CL508.Contig1_All;CL508.Contig2_All;CL508.Contig3_All;CL508.Contig4_All;CL5086.Contig1_All;CL5086.Contig2_All;CL5086.Contig3_All;CL5093.Contig1_All;CL5093.Contig2_All;CL5093.Contig3_All;CL51.Contig1_All;CL51.Contig2_All;CL5107.Contig1_All;CL5107.Contig2_All;CL5107.Contig3_All;CL5107.Contig4_All;CL5107.Contig5_All;CL5109.Contig1_All;CL5109.Contig2_All;CL5112.Contig2_All;CL5115.Contig1_All;CL5116.Contig1_All;CL5116.Contig2_All;CL5120.Contig1_All;CL5120.Contig2_All;CL5134.Contig1_All;CL5134.Contig2_All;CL5135.Contig1_All;CL5135.Contig2_All;CL5135.Contig3_All;CL5135.Contig4_All;CL5135.Contig5_All;CL5148.Contig1_All;CL5148.Contig2_All;CL5148.Contig3_All;CL515.Contig1_All;CL515.Contig2_All;CL5162.Contig3_All;CL5162.Contig4_All;CL5162.Contig5_All;CL5162.Contig6_All;CL5163.Contig1_All;CL5163.Contig2_All;CL5163.Contig3_All;CL5169.Contig1_All;CL5169.Contig2_All;CL5172.Contig1_All;CL5172.Contig2_All;CL5183.Contig1_All;CL5183.Contig2_All;CL5183.Contig3_All;CL519.Contig1_All;CL519.Contig2_All;CL519.Contig3_All;CL519.Contig4_All;CL519.Contig5_All;CL519.Contig6_All;CL5205.Contig1_All;CL5205.Contig2_All;CL5205.Contig3_All;CL5222.Contig1_All;CL5222.Contig2_All;CL5227.Contig1_All;CL5227.Contig2_All;CL5247.Contig1_All;CL5247.Contig2_All;CL5266.Contig1_All;CL5266.Contig2_All;CL5266.Contig3_All;CL5274.Contig1_All;CL5274.Contig2_All;CL5278.Contig1_All;CL5292.Contig1_All;CL5292.Contig2_All;CL5303.Contig1_All;CL5314.Contig1_All;CL5314.Contig3_All;CL5314.Contig4_All;CL532.Contig1_All;CL5323.Contig1_All;CL5323.Contig2_All;CL5323.Contig3_All;CL5326.Contig1_All;CL5326.Contig2_All;CL5326.Contig3_All;CL5326.Contig4_All;CL533.Contig13_All;CL533.Contig3_All;CL533.Contig4_All;CL533.Contig7_All;CL533.Contig8_All;CL5348.Contig1_All;CL5348.Contig2_All;CL535.Contig1_All;CL535.Contig2_All;CL535.Contig3_All;CL5350.Contig1_All;CL5350.Contig2_All;CL5350.Contig3_All;CL5350.Contig4_All;CL5367.Contig1_All;CL5367.Contig2_All;CL5368.Contig1_All;CL5368.Contig2_All;CL5370.Contig1_All;CL5370.Contig2_All;CL5370.Contig3_All;CL5370.Contig4_All;CL5371.Contig1_All;CL5372.Contig1_All;CL5381.Contig1_All;CL5381.Contig2_All;CL5394.Contig3_All;CL5397.Contig1_All;CL5397.Contig2_All;CL541.Contig2_All;CL545.Contig1_All;CL545.Contig2_All;CL545.Contig3_All;CL545.Contig4_All;CL545.Contig5_All;CL545.Contig6_All;CL545.Contig7_All;CL546.Contig1_All;CL546.Contig2_All;CL5488.Contig1_All;CL549.Contig1_All;CL5506.Contig1_All;CL5506.Contig2_All;CL5506.Contig3_All;CL5506.Contig4_All;CL5506.Contig5_All;CL5506.Contig6_All;CL552.Contig1_All;CL552.Contig2_All;CL5525.Contig1_All;CL5525.Contig2_All;CL5529.Contig2_All;CL5532.Contig1_All;CL5532.Contig2_All;CL5532.Contig3_All;CL5543.Contig1_All;CL5552.Contig1_All;CL5552.Contig2_All;CL5552.Contig3_All;CL5569.Contig1_All;CL5569.Contig2_All;CL56.Contig6_All;CL56.Contig7_All;CL5606.Contig1_All;CL5606.Contig2_All;CL5615.Contig1_All;CL5620.Contig1_All;CL5620.Contig2_All;CL5620.Contig3_All;CL564.Contig1_All;CL564.Contig2_All;CL564.Contig3_All;CL564.Contig4_All;CL5641.Contig1_All;CL5641.Contig2_All;CL5650.Contig1_All;CL5657.Contig1_All;CL5657.Contig2_All;CL5680.Contig1_All;CL5682.Contig1_All;CL5682.Contig2_All;CL5682.Contig3_All;CL5697.Contig1_All;CL5697.Contig2_All;CL5697.Contig3_All;CL5697.Contig4_All;CL5697.Contig5_All;CL5713.Contig1_All;CL5713.Contig2_All;CL5713.Contig3_All;CL5724.Contig1_All;CL5724.Contig2_All;CL5754.Contig1_All;CL5754.Contig2_All;CL5754.Contig3_All;CL5754.Contig4_All;CL5761.Contig1_All;CL5769.Contig1_All;CL5769.Contig2_All;CL5778.Contig1_All;CL5778.Contig2_All;CL5794.Contig1_All;CL5794.Contig2_All;CL5794.Contig3_All;CL5794.Contig4_All;CL5794.Contig5_All;CL5806.Contig1_All;CL5806.Contig2_All;CL5806.Contig3_All;CL5820.Contig1_All;CL5820.Contig2_All;CL5824.Contig1_All;CL5824.Contig2_All;CL5824.Contig3_All;CL5833.Contig1_All;CL5833.Contig2_All;CL5836.Contig1_All;CL5836.Contig3_All;CL5842.Contig1_All;CL5842.Contig2_All;CL5842.Contig3_All;CL5850.Contig1_All;CL5850.Contig2_All;CL5882.Contig1_All;CL5882.Contig2_All;CL5882.Contig3_All;CL5886.Contig1_All;CL5886.Contig2_All;CL5905.Contig1_All;CL5905.Contig2_All;CL5905.Contig3_All;CL5906.Contig1_All;CL5906.Contig2_All;CL5906.Contig3_All;CL5912.Contig1_All;CL5912.Contig2_All;CL5920.Contig1_All;CL5921.Contig1_All;CL5921.Contig2_All;CL5943.Contig1_All;CL5943.Contig2_All;CL5943.Contig3_All;CL5943.Contig4_All;CL5943.Contig5_All;CL5960.Contig1_All;CL5960.Contig3_All;CL5966.Contig1_All;CL5966.Contig2_All;CL5976.Contig1_All;CL5976.Contig2_All;CL5976.Contig3_All;CL5983.Contig1_All;CL5983.Contig2_All;CL5983.Contig3_All;CL5993.Contig2_All;CL6019.Contig1_All;CL6019.Contig2_All;CL6045.Contig1_All;CL6045.Contig2_All;CL6051.Contig1_All;CL6051.Contig2_All;CL6072.Contig1_All;CL6072.Contig2_All;CL6072.Contig3_All;CL6075.Contig1_All;CL6075.Contig2_All;CL612.Contig1_All;CL612.Contig2_All;CL612.Contig3_All;CL6136.Contig1_All;CL6136.Contig2_All;CL6136.Contig3_All;CL6143.Contig1_All;CL6143.Contig2_All;CL6145.Contig1_All;CL6145.Contig2_All;CL6172.Contig3_All;CL6226.Contig1_All;CL6231.Contig1_All;CL6232.Contig1_All;CL6232.Contig2_All;CL6232.Contig3_All;CL6232.Contig4_All;CL6243.Contig1_All;CL6283.Contig1_All;CL6301.Contig3_All;CL6302.Contig1_All;CL6302.Contig2_All;CL6302.Contig3_All;CL6309.Contig1_All;CL6309.Contig2_All;CL6313.Contig1_All;CL6313.Contig2_All;CL6315.Contig1_All;CL6315.Contig2_All;CL6315.Contig3_All;CL6315.Contig4_All;CL633.Contig1_All;CL6330.Contig1_All;CL6330.Contig2_All;CL6374.Contig1_All;CL6374.Contig2_All;CL6382.Contig1_All;CL6382.Contig2_All;CL6382.Contig3_All;CL6382.Contig4_All;CL6386.Contig1_All;CL6386.Contig2_All;CL6398.Contig1_All;CL6398.Contig2_All;CL6398.Contig3_All;CL6410.Contig1_All;CL6418.Contig1_All;CL6418.Contig2_All;CL6421.Contig1_All;CL6421.Contig2_All;CL6421.Contig3_All;CL6421.Contig4_All;CL6428.Contig1_All;CL6428.Contig2_All;CL6428.Contig3_All;CL6428.Contig4_All;CL644.Contig1_All;CL6441.Contig1_All;CL6441.Contig2_All;CL6474.Contig1_All;CL6474.Contig4_All;CL6476.Contig1_All;CL6476.Contig2_All;CL6480.Contig1_All;CL6490.Contig1_All;CL6490.Contig2_All;CL6499.Contig1_All;CL6499.Contig2_All;CL6527.Contig2_All;CL6531.Contig1_All;CL6559.Contig1_All;CL6559.Contig2_All;CL6559.Contig3_All;CL6565.Contig1_All;CL6565.Contig2_All;CL6583.Contig1_All;CL6583.Contig2_All;CL6583.Contig3_All;CL6591.Contig1_All;CL6602.Contig1_All;CL6602.Contig2_All;CL662.Contig1_All;CL662.Contig2_All;CL662.Contig3_All;CL6640.Contig1_All;CL6640.Contig2_All;CL6644.Contig2_All;CL6644.Contig3_All;CL6645.Contig1_All;CL665.Contig1_All;CL665.Contig2_All;CL6667.Contig1_All;CL6667.Contig2_All;CL6673.Contig1_All;CL6673.Contig2_All;CL6675.Contig6_All;CL6677.Contig1_All;CL6677.Contig2_All;CL6688.Contig1_All;CL6703.Contig1_All;CL6703.Contig2_All;CL6709.Contig2_All;CL6724.Contig1_All;CL6724.Contig2_All;CL6726.Contig2_All;CL6759.Contig1_All;CL6768.Contig1_All;CL6768.Contig2_All;CL6772.Contig1_All;CL6772.Contig2_All;CL6772.Contig3_All;CL6775.Contig1_All;CL6775.Contig2_All;CL6777.Contig1_All;CL6777.Contig2_All;CL6777.Contig3_All;CL679.Contig1_All;CL679.Contig2_All;CL6823.Contig1_All;CL6827.Contig1_All;CL6827.Contig2_All;CL6827.Contig3_All;CL684.Contig1_All;CL684.Contig2_All;CL684.Contig3_All;CL684.Contig4_All;CL6876.Contig1_All;CL6876.Contig2_All;CL688.Contig1_All;CL688.Contig8_All;CL688.Contig9_All;CL6907.Contig2_All;CL6908.Contig1_All;CL6908.Contig2_All;CL6916.Contig1_All;CL6916.Contig2_All;CL6921.Contig1_All;CL6921.Contig2_All;CL6921.Contig3_All;CL693.Contig1_All;CL693.Contig2_All;CL695.Contig1_All;CL695.Contig2_All;CL695.Contig3_All;CL695.Contig4_All;CL695.Contig5_All;CL695.Contig6_All;CL6968.Contig1_All;CL6968.Contig2_All;CL6970.Contig1_All;CL6972.Contig1_All;CL6972.Contig2_All;CL6972.Contig3_All;CL7004.Contig1_All;CL7004.Contig2_All;CL7022.Contig1_All;CL7022.Contig2_All;CL7022.Contig3_All;CL7037.Contig1_All;CL7037.Contig2_All;CL7083.Contig1_All;CL7086.Contig1_All;CL7086.Contig2_All;CL71.Contig1_All;CL71.Contig2_All;CL7107.Contig1_All;CL7107.Contig2_All;CL7107.Contig3_All;CL7107.Contig4_All;CL7112.Contig1_All;CL7112.Contig2_All;CL712.Contig1_All;CL712.Contig2_All;CL7127.Contig1_All;CL7138.Contig1_All;CL7138.Contig2_All;CL7160.Contig1_All;CL7160.Contig2_All;CL7160.Contig3_All;CL7179.Contig1_All;CL7179.Contig2_All;CL7192.Contig1_All;CL7217.Contig1_All;CL7217.Contig2_All;CL7220.Contig1_All;CL7220.Contig2_All;CL7220.Contig4_All;CL7220.Contig5_All;CL7226.Contig1_All;CL7226.Contig2_All;CL7250.Contig1_All;CL7250.Contig2_All;CL7250.Contig3_All;CL7250.Contig4_All;CL7257.Contig1_All;CL7268.Contig1_All;CL728.Contig1_All;CL728.Contig2_All;CL728.Contig3_All;CL7325.Contig1_All;CL7325.Contig2_All;CL7327.Contig1_All;CL7330.Contig1_All;CL7330.Contig2_All;CL7330.Contig3_All;CL7330.Contig4_All;CL7350.Contig1_All;CL7350.Contig2_All;CL7359.Contig1_All;CL7359.Contig2_All;CL7384.Contig3_All;CL7385.Contig1_All;CL7385.Contig2_All;CL7385.Contig3_All;CL7385.Contig4_All;CL741.Contig1_All;CL741.Contig2_All;CL7429.Contig1_All;CL7429.Contig2_All;CL7436.Contig1_All;CL7469.Contig1_All;CL7469.Contig2_All;CL7488.Contig1_All;CL7516.Contig1_All;CL7517.Contig1_All;CL7517.Contig2_All;CL7524.Contig1_All;CL7524.Contig2_All;CL7524.Contig3_All;CL7529.Contig1_All;CL7529.Contig2_All;CL757.Contig1_All;CL757.Contig2_All;CL757.Contig3_All;CL757.Contig4_All;CL757.Contig5_All;CL757.Contig6_All;CL757.Contig7_All;CL7571.Contig1_All;CL7571.Contig2_All;CL7572.Contig1_All;CL7572.Contig2_All;CL7584.Contig1_All;CL7584.Contig2_All;CL7589.Contig1_All;CL7589.Contig2_All;CL7589.Contig3_All;CL7589.Contig4_All;CL7597.Contig1_All;CL7597.Contig2_All;CL7610.Contig1_All;CL7610.Contig2_All;CL7617.Contig1_All;CL7617.Contig2_All;CL7624.Contig1_All;CL7624.Contig2_All;CL7632.Contig1_All;CL7632.Contig2_All;CL7641.Contig2_All;CL7648.Contig1_All;CL7648.Contig2_All;CL7652.Contig1_All;CL7652.Contig2_All;CL7657.Contig1_All;CL7657.Contig2_All;CL7659.Contig1_All;CL7659.Contig2_All;CL7659.Contig3_All;CL7659.Contig4_All;CL7663.Contig2_All;CL7672.Contig1_All;CL7672.Contig2_All;CL769.Contig1_All;CL769.Contig2_All;CL7691.Contig1_All;CL7691.Contig2_All;CL7696.Contig1_All;CL7697.Contig1_All;CL7697.Contig2_All;CL7697.Contig3_All;CL7697.Contig4_All;CL7729.Contig1_All;CL7729.Contig2_All;CL7749.Contig1_All;CL7749.Contig2_All;CL7771.Contig1_All;CL7771.Contig2_All;CL7796.Contig1_All;CL7796.Contig2_All;CL7796.Contig3_All;CL7819.Contig1_All;CL7819.Contig2_All;CL7823.Contig1_All;CL7823.Contig2_All;CL784.Contig3_All;CL784.Contig4_All;CL784.Contig5_All;CL784.Contig7_All;CL7841.Contig1_All;CL7841.Contig2_All;CL7852.Contig1_All;CL7854.Contig1_All;CL7854.Contig2_All;CL7854.Contig3_All;CL7871.Contig1_All;CL7871.Contig2_All;CL7875.Contig1_All;CL7875.Contig2_All;CL7877.Contig1_All;CL7877.Contig2_All;CL7877.Contig3_All;CL7877.Contig4_All;CL7888.Contig1_All;CL7888.Contig2_All;CL79.Contig1_All;CL79.Contig2_All;CL7900.Contig1_All;CL7900.Contig2_All;CL7916.Contig1_All;CL7916.Contig2_All;CL7923.Contig1_All;CL7923.Contig2_All;CL7923.Contig3_All;CL7923.Contig4_All;CL7923.Contig5_All;CL7927.Contig1_All;CL7927.Contig2_All;CL7985.Contig1_All;CL7985.Contig2_All;CL7995.Contig1_All;CL7995.Contig2_All;CL7995.Contig3_All;CL7997.Contig1_All;CL7997.Contig2_All;CL7997.Contig3_All;CL8.Contig1_All;CL8.Contig2_All;CL8.Contig3_All;CL8.Contig4_All;CL8.Contig5_All;CL8.Contig6_All;CL8003.Contig1_All;CL8028.Contig1_All;CL8028.Contig2_All;CL8071.Contig2_All;CL8071.Contig3_All;CL8104.Contig2_All;CL8107.Contig1_All;CL8107.Contig2_All;CL8108.Contig2_All;CL8109.Contig1_All;CL8118.Contig2_All;CL8167.Contig1_All;CL8167.Contig2_All;CL817.Contig1_All;CL817.Contig2_All;CL817.Contig3_All;CL817.Contig4_All;CL817.Contig5_All;CL817.Contig6_All;CL8171.Contig1_All;CL8171.Contig2_All;CL8171.Contig3_All;CL8171.Contig4_All;CL8189.Contig1_All;CL8189.Contig2_All;CL8191.Contig1_All;CL8191.Contig2_All;CL8196.Contig1_All;CL8196.Contig2_All;CL8220.Contig1_All;CL8220.Contig2_All;CL8245.Contig1_All;CL8245.Contig2_All;CL8247.Contig1_All;CL8247.Contig2_All;CL8266.Contig10_All;CL8266.Contig11_All;CL8266.Contig12_All;CL8266.Contig13_All;CL8266.Contig14_All;CL8266.Contig15_All;CL8266.Contig16_All;CL8266.Contig1_All;CL8266.Contig2_All;CL8266.Contig3_All;CL8266.Contig4_All;CL8266.Contig5_All;CL8266.Contig6_All;CL8266.Contig7_All;CL8266.Contig8_All;CL8266.Contig9_All;CL8268.Contig1_All;CL8268.Contig2_All;CL8268.Contig3_All;CL8268.Contig4_All;CL8289.Contig1_All;CL8289.Contig2_All;CL8289.Contig3_All;CL8297.Contig1_All;CL8297.Contig2_All;CL8298.Contig1_All;CL83.Contig1_All;CL83.Contig2_All;CL83.Contig3_All;CL83.Contig4_All;CL83.Contig5_All;CL83.Contig6_All;CL8303.Contig1_All;CL8341.Contig1_All;CL8341.Contig2_All;CL8341.Contig3_All;CL8377.Contig1_All;CL8377.Contig2_All;CL8389.Contig1_All;CL8389.Contig2_All;CL8389.Contig3_All;CL8389.Contig4_All;CL8389.Contig5_All;CL8396.Contig1_All;CL8401.Contig1_All;CL8401.Contig2_All;CL8415.Contig1_All;CL8415.Contig2_All;CL8418.Contig1_All;CL8452.Contig1_All;CL8452.Contig2_All;CL847.Contig1_All;CL847.Contig2_All;CL847.Contig3_All;CL847.Contig4_All;CL8480.Contig1_All;CL8480.Contig2_All;CL8500.Contig1_All;CL8500.Contig2_All;CL8504.Contig1_All;CL8504.Contig2_All;CL8515.Contig1_All;CL8515.Contig2_All;CL8515.Contig3_All;CL8515.Contig4_All;CL8521.Contig1_All;CL8521.Contig2_All;CL8521.Contig3_All;CL8526.Contig1_All;CL8526.Contig2_All;CL8548.Contig4_All;CL8555.Contig1_All;CL8555.Contig2_All;CL8557.Contig1_All;CL8557.Contig2_All;CL8557.Contig3_All;CL8557.Contig4_All;CL8560.Contig1_All;CL8560.Contig2_All;CL8562.Contig1_All;CL8562.Contig2_All;CL8562.Contig3_All;CL8586.Contig1_All;CL8586.Contig2_All;CL8586.Contig3_All;CL8586.Contig4_All;CL859.Contig1_All;CL859.Contig2_All;CL859.Contig3_All;CL859.Contig4_All;CL859.Contig5_All;CL8595.Contig1_All;CL8595.Contig2_All;CL8598.Contig1_All;CL8598.Contig2_All;CL86.Contig1_All;CL86.Contig2_All;CL86.Contig3_All;CL86.Contig4_All;CL8610.Contig1_All;CL8610.Contig2_All;CL8610.Contig3_All;CL8610.Contig4_All;CL8610.Contig5_All;CL870.Contig1_All;CL870.Contig3_All;CL870.Contig4_All;CL870.Contig5_All;CL870.Contig6_All;CL892.Contig1_All;CL892.Contig2_All;CL892.Contig3_All;CL897.Contig1_All;CL897.Contig2_All;CL897.Contig3_All;CL897.Contig4_All;CL901.Contig1_All;CL901.Contig2_All;CL901.Contig3_All;CL904.Contig2_All;CL904.Contig3_All;CL916.Contig10_All;CL916.Contig1_All;CL916.Contig2_All;CL916.Contig3_All;CL916.Contig4_All;CL916.Contig5_All;CL916.Contig6_All;CL916.Contig7_All;CL916.Contig8_All;CL916.Contig9_All;CL938.Contig1_All;CL938.Contig2_All;CL938.Contig3_All;CL946.Contig1_All;CL946.Contig2_All;CL946.Contig3_All;CL946.Contig4_All;CL946.Contig5_All;CL946.Contig6_All;CL951.Contig1_All;CL951.Contig2_All;CL951.Contig3_All;CL951.Contig4_All;CL951.Contig5_All;CL956.Contig1_All;CL956.Contig2_All;CL956.Contig3_All;CL956.Contig4_All;CL96.Contig1_All;CL96.Contig2_All;CL96.Contig3_All;CL969.Contig1_All;CL969.Contig2_All;CL969.Contig3_All;CL969.Contig4_All;CL969.Contig5_All;CL976.Contig1_All;CL976.Contig2_All;CL976.Contig3_All;CL987.Contig1_All;CL987.Contig2_All;CL987.Contig3_All;CL987.Contig4_All;CL987.Contig5_All;CL988.Contig1_All;CL988.Contig2_All;CL988.Contig3_All;CL988.Contig4_All;Unigene10003_All;Unigene10039_All;Unigene10042_All;Unigene10052_All;Unigene10053_All;Unigene1005_All;Unigene1013_All;Unigene10147_All;Unigene10151_All;Unigene10161_All;Unigene1016_All;Unigene10215_All;Unigene10216_All;Unigene1023_All;Unigene10262_All;Unigene10263_All;Unigene10264_All;Unigene10273_All;Unigene10274_All;Unigene10275_All;Unigene10283_All;Unigene10284_All;Unigene10323_All;Unigene10353_All;Unigene10355_All;Unigene10367_All;Unigene10371_All;Unigene10387_All;Unigene10389_All;Unigene1040_All;Unigene10435_All;Unigene10436_All;Unigene10491_All;Unigene10504_All;Unigene10505_All;Unigene10518_All;Unigene10562_All;Unigene10586_All;Unigene10595_All;Unigene10616_All;Unigene1061_All;Unigene10646_All;Unigene10691_All;Unigene10708_All;Unigene10714_All;Unigene10723_All;Unigene10732_All;Unigene10767_All;Unigene10847_All;Unigene10854_All;Unigene10900_All;Unigene10936_All;Unigene10955_All;Unigene10981_All;Unigene11003_All;Unigene1100_All;Unigene1101_All;Unigene11027_All;Unigene11033_All;Unigene11110_All;Unigene11113_All;Unigene11139_All;Unigene11151_All;Unigene11229_All;Unigene11237_All;Unigene11253_All;Unigene11261_All;Unigene11281_All;Unigene1128_All;Unigene11303_All;Unigene11306_All;Unigene11346_All;Unigene11355_All;Unigene11463_All;Unigene11470_All;Unigene11497_All;Unigene11512_All;Unigene11519_All;Unigene11566_All;Unigene1156_All;Unigene11582_All;Unigene11587_All;Unigene11711_All;Unigene11712_All;Unigene11763_All;Unigene11800_All;Unigene11806_All;Unigene11844_All;Unigene11854_All;Unigene1185_All;Unigene11869_All;Unigene11876_All;Unigene11884_All;Unigene11892_All;Unigene1189_All;Unigene11900_All;Unigene11926_All;Unigene11946_All;Unigene11963_All;Unigene11974_All;Unigene11996_All;Unigene12002_All;Unigene12007_All;Unigene12012_All;Unigene12021_All;Unigene12027_All;Unigene12036_All;Unigene12048_All;Unigene12066_All;Unigene12090_All;Unigene12113_All;Unigene12151_All;Unigene12168_All;Unigene12187_All;Unigene121_All;Unigene12228_All;Unigene12243_All;Unigene12251_All;Unigene12253_All;Unigene12259_All;Unigene12291_All;Unigene12302_All;Unigene12382_All;Unigene12407_All;Unigene12414_All;Unigene12421_All;Unigene12457_All;Unigene12476_All;Unigene12500_All;Unigene12508_All;Unigene12515_All;Unigene12527_All;Unigene12540_All;Unigene12545_All;Unigene12551_All;Unigene12556_All;Unigene12557_All;Unigene12562_All;Unigene12564_All;Unigene12566_All;Unigene12568_All;Unigene12595_All;Unigene125_All;Unigene12616_All;Unigene12619_All;Unigene12686_All;Unigene126_All;Unigene12712_All;Unigene12724_All;Unigene12727_All;Unigene12767_All;Unigene127_All;Unigene12826_All;Unigene12831_All;Unigene12834_All;Unigene12888_All;Unigene12892_All;Unigene12899_All;Unigene12935_All;Unigene12994_All;Unigene13000_All;Unigene13018_All;Unigene13053_All;Unigene13085_All;Unigene13164_All;Unigene13171_All;Unigene13179_All;Unigene1317_All;Unigene13224_All;Unigene13225_All;Unigene13268_All;Unigene13269_All;Unigene13321_All;Unigene13337_All;Unigene13388_All;Unigene13408_All;Unigene13418_All;Unigene13454_All;Unigene13476_All;Unigene13528_All;Unigene13590_All;Unigene13607_All;Unigene13619_All;Unigene13625_All;Unigene13632_All;Unigene13638_All;Unigene13665_All;Unigene13698_All;Unigene13729_All;Unigene13737_All;Unigene1379_All;Unigene13811_All;Unigene13851_All;Unigene13862_All;Unigene1387_All;Unigene13889_All;Unigene13921_All;Unigene13939_All;Unigene13946_All;Unigene13956_All;Unigene13967_All;Unigene13982_All;Unigene1400_All;Unigene14044_All;Unigene14048_All;Unigene14055_All;Unigene14064_All;Unigene14065_All;Unigene14071_All;Unigene14073_All;Unigene14084_All;Unigene14096_All;Unigene140_All;Unigene14100_All;Unigene14101_All;Unigene14127_All;Unigene14149_All;Unigene14150_All;Unigene14182_All;Unigene14208_All;Unigene14243_All;Unigene14293_All;Unigene14309_All;Unigene14397_All;Unigene14416_All;Unigene14421_All;Unigene14422_All;Unigene14441_All;Unigene14448_All;Unigene14486_All;Unigene14490_All;Unigene14494_All;Unigene14532_All;Unigene14580_All;Unigene14592_All;Unigene14607_All;Unigene14608_All;Unigene14691_All;Unigene14743_All;Unigene14750_All;Unigene1475_All;Unigene14781_All;Unigene14782_All;Unigene14786_All;Unigene14794_All;Unigene14798_All;Unigene14833_All;Unigene14866_All;Unigene14893_All;Unigene15009_All;Unigene15049_All;Unigene15075_All;Unigene15106_All;Unigene15130_All;Unigene15131_All;Unigene15132_All;Unigene15133_All;Unigene15138_All;Unigene15139_All;Unigene15140_All;Unigene15155_All;Unigene15182_All;Unigene15217_All;Unigene15234_All;Unigene15235_All;Unigene15236_All;Unigene1527_All;Unigene15296_All;Unigene15297_All;Unigene15298_All;Unigene1532_All;Unigene15349_All;Unigene15367_All;Unigene15374_All;Unigene15487_All;Unigene1549_All;Unigene15520_All;Unigene15556_All;Unigene15603_All;Unigene15609_All;Unigene15617_All;Unigene1561_All;Unigene15626_All;Unigene15652_All;Unigene15667_All;Unigene15683_All;Unigene1573_All;Unigene15741_All;Unigene15747_All;Unigene15756_All;Unigene15766_All;Unigene15768_All;Unigene15770_All;Unigene15780_All;Unigene15781_All;Unigene15782_All;Unigene15841_All;Unigene15871_All;Unigene15872_All;Unigene15881_All;Unigene15958_All;Unigene15966_All;Unigene15976_All;Unigene15977_All;Unigene15978_All;Unigene15989_All;Unigene16005_All;Unigene16009_All;Unigene16010_All;Unigene16012_All;Unigene16026_All;Unigene16027_All;Unigene16028_All;Unigene1603_All;Unigene16044_All;Unigene16057_All;Unigene16066_All;Unigene16068_All;Unigene16075_All;Unigene16087_All;Unigene16120_All;Unigene16127_All;Unigene16138_All;Unigene16151_All;Unigene16163_All;Unigene16212_All;Unigene16217_All;Unigene16225_All;Unigene16227_All;Unigene16228_All;Unigene16236_All;Unigene16243_All;Unigene16246_All;Unigene16261_All;Unigene16337_All;Unigene16370_All;Unigene16371_All;Unigene16374_All;Unigene16375_All;Unigene16384_All;Unigene16399_All;Unigene16401_All;Unigene16436_All;Unigene16507_All;Unigene16508_All;Unigene1652_All;Unigene16532_All;Unigene16538_All;Unigene1653_All;Unigene16593_All;Unigene16595_All;Unigene16603_All;Unigene16605_All;Unigene16614_All;Unigene16616_All;Unigene16620_All;Unigene16648_All;Unigene16657_All;Unigene16665_All;Unigene16668_All;Unigene16685_All;Unigene16697_All;Unigene16708_All;Unigene16721_All;Unigene16744_All;Unigene16760_All;Unigene1677_All;Unigene16780_All;Unigene16782_All;Unigene16826_All;Unigene16829_All;Unigene16832_All;Unigene16855_All;Unigene16873_All;Unigene16894_All;Unigene16932_All;Unigene16934_All;Unigene16939_All;Unigene1695_All;Unigene16969_All;Unigene16980_All;Unigene17038_All;Unigene17079_All;Unigene17080_All;Unigene17086_All;Unigene1710_All;Unigene17117_All;Unigene17167_All;Unigene17194_All;Unigene17198_All;Unigene17199_All;Unigene17227_All;Unigene1723_All;Unigene17242_All;Unigene17271_All;Unigene17272_All;Unigene17289_All;Unigene17308_All;Unigene17309_All;Unigene17382_All;Unigene17383_All;Unigene17395_All;Unigene17396_All;Unigene17397_All;Unigene1740_All;Unigene17453_All;Unigene17454_All;Unigene17461_All;Unigene17485_All;Unigene17486_All;Unigene17491_All;Unigene17515_All;Unigene17541_All;Unigene17555_All;Unigene17656_All;Unigene17665_All;Unigene17711_All;Unigene17712_All;Unigene17744_All;Unigene17754_All;Unigene17758_All;Unigene17774_All;Unigene17775_All;Unigene17777_All;Unigene17790_All;Unigene17791_All;Unigene17844_All;Unigene17845_All;Unigene17860_All;Unigene17922_All;Unigene17936_All;Unigene17980_All;Unigene17981_All;Unigene17992_All;Unigene18019_All;Unigene1803_All;Unigene1805_All;Unigene18061_All;Unigene18063_All;Unigene18065_All;Unigene1806_All;Unigene18079_All;Unigene18080_All;Unigene18102_All;Unigene18131_All;Unigene18151_All;Unigene18153_All;Unigene18171_All;Unigene1817_All;Unigene18216_All;Unigene18234_All;Unigene18288_All;Unigene18325_All;Unigene18326_All;Unigene1833_All;Unigene18343_All;Unigene18344_All;Unigene18345_All;Unigene18349_All;Unigene18353_All;Unigene18361_All;Unigene18366_All;Unigene18367_All;Unigene18428_All;Unigene18434_All;Unigene18438_All;Unigene18439_All;Unigene18451_All;Unigene18459_All;Unigene18486_All;Unigene18492_All;Unigene18496_All;Unigene18501_All;Unigene18502_All;Unigene18512_All;Unigene18549_All;Unigene18570_All;Unigene18575_All;Unigene18583_All;Unigene18584_All;Unigene18585_All;Unigene18587_All;Unigene18588_All;Unigene18593_All;Unigene18594_All;Unigene18595_All;Unigene18598_All;Unigene18600_All;Unigene18616_All;Unigene18618_All;Unigene18623_All;Unigene18645_All;Unigene18679_All;Unigene18682_All;Unigene18700_All;Unigene18732_All;Unigene18761_All;Unigene18850_All;Unigene18853_All;Unigene18857_All;Unigene18859_All;Unigene18898_All;Unigene18906_All;Unigene18914_All;Unigene18933_All;Unigene18940_All;Unigene18981_All;Unigene18982_All;Unigene19070_All;Unigene1909_All;Unigene19125_All;Unigene19126_All;Unigene19155_All;Unigene19203_All;Unigene1924_All;Unigene19257_All;Unigene19338_All;Unigene19352_All;Unigene19353_All;Unigene19373_All;Unigene19378_All;Unigene19407_All;Unigene19443_All;Unigene19445_All;Unigene19448_All;Unigene19464_All;Unigene19492_All;Unigene19537_All;Unigene19546_All;Unigene19567_All;Unigene19581_All;Unigene19582_All;Unigene19587_All;Unigene19593_All;Unigene19595_All;Unigene19630_All;Unigene19770_All;Unigene19826_All;Unigene19839_All;Unigene19897_All;Unigene19941_All;Unigene19969_All;Unigene19975_All;Unigene20001_All;Unigene20002_All;Unigene20003_All;Unigene20005_All;Unigene20006_All;Unigene20043_All;Unigene20044_All;Unigene20045_All;Unigene20049_All;Unigene20050_All;Unigene20051_All;Unigene20052_All;Unigene20058_All;Unigene2008_All;Unigene20092_All;Unigene20093_All;Unigene20104_All;Unigene20106_All;Unigene20145_All;Unigene20148_All;Unigene2020_All;Unigene20216_All;Unigene20229_All;Unigene20247_All;Unigene20265_All;Unigene2026_All;Unigene20271_All;Unigene20289_All;Unigene20291_All;Unigene20302_All;Unigene20304_All;Unigene20333_All;Unigene20405_All;Unigene20408_All;Unigene20449_All;Unigene20457_All;Unigene205_All;Unigene208_All;Unigene2094_All;Unigene2107_All;Unigene2118_All;Unigene213_All;Unigene2157_All;Unigene2174_All;Unigene2221_All;Unigene2297_All;Unigene2311_All;Unigene2349_All;Unigene2364_All;Unigene2371_All;Unigene237_All;Unigene2384_All;Unigene2397_All;Unigene2446_All;Unigene2459_All;Unigene2465_All;Unigene2472_All;Unigene2478_All;Unigene2479_All;Unigene2496_All;Unigene2527_All;Unigene2539_All;Unigene2545_All;Unigene2549_All;Unigene254_All;Unigene2562_All;Unigene2594_All;Unigene2668_All;Unigene2720_All;Unigene2760_All;Unigene2764_All;Unigene2779_All;Unigene2811_All;Unigene2835_All;Unigene2845_All;Unigene2913_All;Unigene2914_All;Unigene2935_All;Unigene2959_All;Unigene2960_All;Unigene2978_All;Unigene2979_All;Unigene2980_All;Unigene2981_All;Unigene2994_All;Unigene2995_All;Unigene2996_All;Unigene2997_All;Unigene3008_All;Unigene3097_All;Unigene3100_All;Unigene3136_All;Unigene3169_All;Unigene3186_All;Unigene3192_All;Unigene3194_All;Unigene320_All;Unigene3239_All;Unigene3249_All;Unigene324_All;Unigene3262_All;Unigene3313_All;Unigene3329_All;Unigene332_All;Unigene3347_All;Unigene3365_All;Unigene3398_All;Unigene3421_All;Unigene3451_All;Unigene3454_All;Unigene3464_All;Unigene3469_All;Unigene3471_All;Unigene3477_All;Unigene3543_All;Unigene3548_All;Unigene3549_All;Unigene3560_All;Unigene3598_All;Unigene359_All;Unigene3602_All;Unigene3648_All;Unigene3657_All;Unigene3666_All;Unigene371_All;Unigene3785_All;Unigene3799_All;Unigene381_All;Unigene3855_All;Unigene3862_All;Unigene3887_All;Unigene3890_All;Unigene3895_All;Unigene3898_All;Unigene3903_All;Unigene3911_All;Unigene3921_All;Unigene3931_All;Unigene3943_All;Unigene3951_All;Unigene3974_All;Unigene3975_All;Unigene4002_All;Unigene4026_All;Unigene403_All;Unigene4115_All;Unigene4146_All;Unigene4163_All;Unigene4192_All;Unigene4245_All;Unigene4320_All;Unigene438_All;Unigene440_All;Unigene4495_All;Unigene4502_All;Unigene450_All;Unigene453_All;Unigene4545_All;Unigene4550_All;Unigene4648_All;Unigene4669_All;Unigene4678_All;Unigene4701_All;Unigene4723_All;Unigene4728_All;Unigene473_All;Unigene4777_All;Unigene480_All;Unigene4811_All;Unigene4817_All;Unigene4832_All;Unigene4836_All;Unigene4837_All;Unigene4845_All;Unigene4871_All;Unigene4877_All;Unigene4916_All;Unigene4922_All;Unigene4934_All;Unigene4950_All;Unigene4958_All;Unigene4962_All;Unigene4973_All;Unigene4984_All;Unigene5004_All;Unigene500_All;Unigene5020_All;Unigene5023_All;Unigene5025_All;Unigene5035_All;Unigene5059_All;Unigene5065_All;Unigene5080_All;Unigene5098_All;Unigene5103_All;Unigene512_All;Unigene5151_All;Unigene5152_All;Unigene515_All;Unigene5226_All;Unigene5238_All;Unigene5246_All;Unigene5253_All;Unigene5255_All;Unigene5268_All;Unigene5279_All;Unigene5287_All;Unigene5300_All;Unigene5320_All;Unigene5324_All;Unigene534_All;Unigene5359_All;Unigene5364_All;Unigene5365_All;Unigene5372_All;Unigene5381_All;Unigene5382_All;Unigene5383_All;Unigene5402_All;Unigene5416_All;Unigene5421_All;Unigene5428_All;Unigene5431_All;Unigene5444_All;Unigene5450_All;Unigene5452_All;Unigene5465_All;Unigene5489_All;Unigene5492_All;Unigene5539_All;Unigene5599_All;Unigene5621_All;Unigene5653_All;Unigene567_All;Unigene5680_All;Unigene572_All;Unigene5767_All;Unigene5772_All;Unigene5793_All;Unigene5844_All;Unigene5847_All;Unigene5908_All;Unigene5933_All;Unigene5934_All;Unigene5949_All;Unigene5956_All;Unigene595_All;Unigene5977_All;Unigene5992_All;Unigene5998_All;Unigene6010_All;Unigene6016_All;Unigene602_All;Unigene6030_All;Unigene6043_All;Unigene6068_All;Unigene6123_All;Unigene6146_All;Unigene6154_All;Unigene6162_All;Unigene6165_All;Unigene6173_All;Unigene6195_All;Unigene6212_All;Unigene6227_All;Unigene6286_All;Unigene6288_All;Unigene6337_All;Unigene6343_All;Unigene635_All;Unigene6397_All;Unigene6406_All;Unigene653_All;Unigene6548_All;Unigene6605_All;Unigene6621_All;Unigene6624_All;Unigene6663_All;Unigene6704_All;Unigene6723_All;Unigene6743_All;Unigene6756_All;Unigene6765_All;Unigene6771_All;Unigene6775_All;Unigene6777_All;Unigene6807_All;Unigene6825_All;Unigene6850_All;Unigene6859_All;Unigene6885_All;Unigene688_All;Unigene6891_All;Unigene6897_All;Unigene68_All;Unigene690_All;Unigene6925_All;Unigene6943_All;Unigene6968_All;Unigene6975_All;Unigene6992_All;Unigene7015_All;Unigene7032_All;Unigene7040_All;Unigene7131_All;Unigene7171_All;Unigene7176_All;Unigene7195_All;Unigene7196_All;Unigene7240_All;Unigene7247_All;Unigene7267_All;Unigene7271_All;Unigene7274_All;Unigene730_All;Unigene7390_All;Unigene7399_All;Unigene7422_All;Unigene7424_All;Unigene7425_All;Unigene7455_All;Unigene7489_All;Unigene7535_All;Unigene7554_All;Unigene7574_All;Unigene7591_All;Unigene7602_All;Unigene761_All;Unigene7720_All;Unigene7729_All;Unigene7739_All;Unigene7744_All;Unigene7775_All;Unigene7820_All;Unigene7831_All;Unigene7837_All;Unigene7842_All;Unigene7849_All;Unigene7859_All;Unigene7861_All;Unigene7892_All;Unigene7893_All;Unigene7896_All;Unigene7901_All;Unigene7930_All;Unigene7989_All;Unigene8067_All;Unigene8070_All;Unigene8098_All;Unigene8113_All;Unigene8147_All;Unigene815_All;Unigene8187_All;Unigene8221_All;Unigene8231_All;Unigene8243_All;Unigene8265_All;Unigene8284_All;Unigene8292_All;Unigene82_All;Unigene8301_All;Unigene8311_All;Unigene8328_All;Unigene8353_All;Unigene8366_All;Unigene837_All;Unigene8386_All;Unigene8411_All;Unigene8419_All;Unigene8474_All;Unigene8480_All;Unigene8546_All;Unigene8550_All;Unigene8569_All;Unigene8583_All;Unigene865_All;Unigene8699_All;Unigene8714_All;Unigene8740_All;Unigene8875_All;Unigene8880_All;Unigene8900_All;Unigene8929_All;Unigene894_All;Unigene8952_All;Unigene8969_All;Unigene8972_All;Unigene8981_All;Unigene8988_All;Unigene8996_All;Unigene9009_All;Unigene9027_All;Unigene9036_All;Unigene9042_All;Unigene9054_All;Unigene9056_All;Unigene9061_All;Unigene906_All;Unigene907_All;Unigene9088_All;Unigene9095_All;Unigene9100_All;Unigene9104_All;Unigene9130_All;Unigene9135_All;Unigene9153_All;Unigene9164_All;Unigene9166_All;Unigene9212_All;Unigene923_All;Unigene9251_All;Unigene9270_All;Unigene9282_All;Unigene9293_All;Unigene9297_All;Unigene9301_All;Unigene9328_All;Unigene934_All;Unigene9431_All;Unigene9501_All;Unigene9519_All;Unigene951_All;Unigene9548_All;Unigene957_All;Unigene9595_All;Unigene9690_All;Unigene9693_All;Unigene96_All;Unigene9706_All;Unigene9716_All;Unigene9718_All;Unigene9722_All;Unigene9726_All;Unigene9745_All;Unigene979_All;Unigene9806_All;Unigene9834_All;Unigene983_All;Unigene9873_All;Unigene987_All;Unigene9910_All;Unigene9939_All;Unigene9979_All	K01092+K10047+K13427+K01757+K13030+K01648+K00966+K01188+K05350+K00430+K00873+K00940+K02492+K13606+K10760+K05356+K01814+K13544+K08233+K01945+K06001+K01649+K01689+K00818+K00819+K13648+K01784+K00133+K00218+K00517+K00620+K00128+K14759+K01933+K05928+K00559+K01953+K00030+K13065+K14677+K01696+K11517+K05278+K01061+K12640+K09590+K00382+K00487+K01626+K13832+K01760+K15397+K00787+K01807+K05917+K01803+K05933+K05277+K01183+K00850+K04040+K05280+K09754+K01586+K13082+K13083+K13267+K01785+K00615+K12156+K11818+K00161+K01810+K00010+K00514+K00939+K00606+K11808+K01792+K00088+K00326+K06444+K00844+K14184+K12929+K13789+K01739+K00817+K01710+K10046+K07385+K12467+K01610+K13066+K00626+K01823+K00801+K01068+K14190+K01679+K01770+K09591+K00588+K09753+K10775+K00235+K00869+K00276+K09842+K00083+K05282+K04124+K01904+K00815+K01681+K09755+K01858+K03183+K00002+K08243+K09837+K03405+K01662+K13081+K00036+K09840+K00134+K10717+K01783+K00511+K00162+K00064+K00927+K00627+K13258+K01609+K03404+K00052+K00033+K12449+K12450+K01762+K09838+K01859+K00012+K00164+K00318+K01623+K00215+K01695+K12502+K13070+K09841+K00021+K00001+K01899+K00811+K00227+K00928+K00851+K01647+K01755+K01209+K02495+K00948+K00286+K09699+K01840+K01590+K00765+K03781+K00549+K03787+K01754+K00121+K00225+K11755+K01835+K00972+K01714+K00930+K00621+K01693+K14272+K00547+K15404+K05349+K15633+K14157+K12448+K08081+K14454+K01834+K00099+K00475+K06127+K08242+K02437+K00826+K01940+K01592+K01809+K00891+K00031+K01895+K12451+K11819+K00234+K06443+K00600+K02160+K01962+K00106+K15893+K00849+K01756+K10206+K01772+K01923+K06126+K12930+K00053+K01580+K09828+K01057+K02293+K01597+K05359+K01620+K03841+K15405+K15918+K00764+K00213+K08246+K00264+K02291+K01736+K00766+K01704+K00800+K04035+K11821+K10251+K07513+K01658+K01952+K02257+K12446+K15816+K10703+K09588+K01438+K15634+K01900+K12447+K12638+K09589+K04121+K01653+K00658+K11778+K15095+K01850+K01657+K15919+K13600+K06125+K01885+K00145+K00963+K01918+K01719+K00026+K01778+K00016+K04123+K12153+K13027+K00025+K15815+K00820+K00616+K00660+K01961+K01640+K00228+K00791+K00222+K00591+K15744+K13257+K00013+K01749+K15891+K02552+K14066+K00789+K01845+K00611+K01476+K01817+K14682+K14760+K07511+K03428+K01652+K01490+K03526+K01641+K01599+K08099+K00166+K10960+K09839+K11813+K11812+K00965+K12524+K09835+K01661+K00938+K14455+K01568+K01091+K00760+K04120+K13029+K09587+K12639+K00231+K13071+K04122+K09832+K01963+K01853+K02548+K12373+K09834+K12637+K00601+K09833+K10258+K00919+K01836+K13545+K12154+K03403+K01703+K14085+K00167+K00991+K14606+K01824+K00120+K01687+K02259+K01735+K01663+K11820+K03527+K01698+K00602+K00249+K00830+K01097
Plant hormone signal transduction	1853	ko04075	Environmental Information Processing	Signal transduction	CL101.Contig1_All;CL1026.Contig4_All;CL1026.Contig6_All;CL1043.Contig1_All;CL1043.Contig2_All;CL1043.Contig3_All;CL1043.Contig4_All;CL1043.Contig5_All;CL1043.Contig6_All;CL1043.Contig7_All;CL1043.Contig8_All;CL106.Contig1_All;CL106.Contig3_All;CL1060.Contig1_All;CL1060.Contig2_All;CL1060.Contig3_All;CL1060.Contig4_All;CL1060.Contig5_All;CL1060.Contig6_All;CL1060.Contig7_All;CL1060.Contig8_All;CL1060.Contig9_All;CL1072.Contig1_All;CL108.Contig2_All;CL1090.Contig4_All;CL110.Contig1_All;CL110.Contig2_All;CL110.Contig3_All;CL1106.Contig1_All;CL1106.Contig2_All;CL1106.Contig3_All;CL1108.Contig6_All;CL1108.Contig7_All;CL1112.Contig3_All;CL1112.Contig4_All;CL1117.Contig10_All;CL1117.Contig11_All;CL1117.Contig12_All;CL1117.Contig13_All;CL1117.Contig14_All;CL1117.Contig15_All;CL1117.Contig16_All;CL1117.Contig17_All;CL1117.Contig18_All;CL1117.Contig19_All;CL1117.Contig1_All;CL1117.Contig20_All;CL1117.Contig21_All;CL1117.Contig22_All;CL1117.Contig23_All;CL1117.Contig24_All;CL1117.Contig25_All;CL1117.Contig26_All;CL1117.Contig27_All;CL1117.Contig28_All;CL1117.Contig29_All;CL1117.Contig2_All;CL1117.Contig3_All;CL1117.Contig4_All;CL1117.Contig5_All;CL1117.Contig6_All;CL1117.Contig7_All;CL1117.Contig8_All;CL1117.Contig9_All;CL1122.Contig2_All;CL1140.Contig1_All;CL1140.Contig2_All;CL1140.Contig4_All;CL1151.Contig10_All;CL1151.Contig11_All;CL1151.Contig12_All;CL1151.Contig13_All;CL1151.Contig14_All;CL1151.Contig15_All;CL1151.Contig16_All;CL1151.Contig17_All;CL1151.Contig18_All;CL1151.Contig1_All;CL1151.Contig2_All;CL1151.Contig3_All;CL1151.Contig4_All;CL1151.Contig5_All;CL1151.Contig6_All;CL1151.Contig7_All;CL1151.Contig8_All;CL1151.Contig9_All;CL1160.Contig1_All;CL1160.Contig2_All;CL1160.Contig3_All;CL1170.Contig1_All;CL1170.Contig3_All;CL1177.Contig2_All;CL1177.Contig3_All;CL1185.Contig1_All;CL1188.Contig1_All;CL1188.Contig2_All;CL1188.Contig3_All;CL1188.Contig4_All;CL1188.Contig5_All;CL1188.Contig6_All;CL1188.Contig7_All;CL1188.Contig8_All;CL1200.Contig1_All;CL1200.Contig2_All;CL1200.Contig3_All;CL1200.Contig4_All;CL1200.Contig5_All;CL1200.Contig6_All;CL1200.Contig7_All;CL1200.Contig8_All;CL1229.Contig1_All;CL1229.Contig2_All;CL1229.Contig3_All;CL1243.Contig3_All;CL1243.Contig4_All;CL1243.Contig5_All;CL1279.Contig1_All;CL1279.Contig2_All;CL128.Contig10_All;CL128.Contig11_All;CL128.Contig12_All;CL128.Contig13_All;CL128.Contig14_All;CL128.Contig15_All;CL128.Contig16_All;CL128.Contig1_All;CL128.Contig2_All;CL128.Contig3_All;CL128.Contig4_All;CL128.Contig5_All;CL128.Contig6_All;CL128.Contig7_All;CL128.Contig8_All;CL128.Contig9_All;CL1305.Contig2_All;CL1305.Contig3_All;CL1305.Contig4_All;CL1305.Contig5_All;CL1305.Contig6_All;CL1305.Contig7_All;CL1305.Contig8_All;CL1320.Contig2_All;CL1320.Contig3_All;CL1326.Contig1_All;CL1326.Contig2_All;CL136.Contig2_All;CL1381.Contig2_All;CL1415.Contig1_All;CL1415.Contig2_All;CL1432.Contig10_All;CL1434.Contig1_All;CL1434.Contig2_All;CL1434.Contig3_All;CL1434.Contig4_All;CL1434.Contig5_All;CL1437.Contig2_All;CL1452.Contig1_All;CL1452.Contig2_All;CL1452.Contig3_All;CL1455.Contig1_All;CL1455.Contig2_All;CL1455.Contig3_All;CL1455.Contig4_All;CL1455.Contig5_All;CL1455.Contig6_All;CL1455.Contig7_All;CL1493.Contig1_All;CL1493.Contig2_All;CL1493.Contig3_All;CL154.Contig12_All;CL154.Contig13_All;CL154.Contig14_All;CL154.Contig15_All;CL154.Contig16_All;CL154.Contig17_All;CL154.Contig18_All;CL154.Contig21_All;CL154.Contig22_All;CL154.Contig5_All;CL154.Contig6_All;CL154.Contig7_All;CL154.Contig8_All;CL154.Contig9_All;CL1544.Contig1_All;CL1544.Contig7_All;CL1544.Contig8_All;CL1550.Contig2_All;CL1550.Contig3_All;CL1559.Contig2_All;CL1559.Contig3_All;CL1579.Contig1_All;CL1579.Contig2_All;CL158.Contig1_All;CL158.Contig2_All;CL1597.Contig1_All;CL1597.Contig2_All;CL1597.Contig3_All;CL1597.Contig4_All;CL1597.Contig5_All;CL1610.Contig3_All;CL1624.Contig1_All;CL1624.Contig2_All;CL1626.Contig2_All;CL1627.Contig1_All;CL1627.Contig2_All;CL1628.Contig1_All;CL1631.Contig1_All;CL1631.Contig2_All;CL1631.Contig3_All;CL1638.Contig10_All;CL1638.Contig11_All;CL1638.Contig12_All;CL1638.Contig1_All;CL1638.Contig2_All;CL1638.Contig3_All;CL1638.Contig4_All;CL1638.Contig5_All;CL1638.Contig6_All;CL1638.Contig7_All;CL1638.Contig8_All;CL1638.Contig9_All;CL1646.Contig1_All;CL1646.Contig2_All;CL1646.Contig3_All;CL1658.Contig1_All;CL1658.Contig3_All;CL1658.Contig4_All;CL1658.Contig5_All;CL1658.Contig6_All;CL1682.Contig1_All;CL1682.Contig2_All;CL1682.Contig3_All;CL1682.Contig4_All;CL1682.Contig5_All;CL1696.Contig1_All;CL1710.Contig1_All;CL1710.Contig2_All;CL1732.Contig10_All;CL1732.Contig11_All;CL1732.Contig12_All;CL1732.Contig1_All;CL1732.Contig2_All;CL1732.Contig3_All;CL1732.Contig4_All;CL1732.Contig5_All;CL1732.Contig6_All;CL1732.Contig7_All;CL1732.Contig8_All;CL1732.Contig9_All;CL1738.Contig1_All;CL1738.Contig2_All;CL1738.Contig3_All;CL1738.Contig4_All;CL1782.Contig2_All;CL1792.Contig1_All;CL1792.Contig2_All;CL1818.Contig1_All;CL1818.Contig2_All;CL1818.Contig3_All;CL1820.Contig1_All;CL1820.Contig2_All;CL1820.Contig3_All;CL1820.Contig4_All;CL1820.Contig5_All;CL1820.Contig6_All;CL1820.Contig7_All;CL1827.Contig1_All;CL184.Contig1_All;CL184.Contig2_All;CL1848.Contig11_All;CL1848.Contig6_All;CL185.Contig10_All;CL185.Contig11_All;CL185.Contig12_All;CL185.Contig13_All;CL185.Contig15_All;CL185.Contig18_All;CL185.Contig19_All;CL185.Contig20_All;CL185.Contig21_All;CL185.Contig22_All;CL185.Contig25_All;CL185.Contig26_All;CL185.Contig28_All;CL185.Contig29_All;CL185.Contig32_All;CL185.Contig35_All;CL185.Contig37_All;CL185.Contig38_All;CL185.Contig3_All;CL185.Contig40_All;CL185.Contig42_All;CL185.Contig45_All;CL185.Contig4_All;CL185.Contig56_All;CL185.Contig59_All;CL185.Contig61_All;CL185.Contig64_All;CL185.Contig65_All;CL185.Contig6_All;CL1852.Contig1_All;CL1852.Contig3_All;CL1852.Contig4_All;CL1855.Contig10_All;CL1855.Contig11_All;CL1855.Contig3_All;CL1862.Contig10_All;CL1862.Contig15_All;CL1862.Contig18_All;CL1862.Contig8_All;CL1871.Contig2_All;CL1897.Contig1_All;CL1897.Contig2_All;CL1897.Contig3_All;CL190.Contig2_All;CL190.Contig3_All;CL190.Contig4_All;CL190.Contig5_All;CL190.Contig6_All;CL190.Contig7_All;CL1914.Contig1_All;CL1914.Contig2_All;CL1956.Contig10_All;CL1956.Contig11_All;CL1956.Contig1_All;CL1956.Contig2_All;CL1956.Contig3_All;CL1956.Contig4_All;CL1956.Contig5_All;CL1956.Contig6_All;CL1956.Contig7_All;CL1956.Contig8_All;CL1956.Contig9_All;CL1958.Contig1_All;CL1980.Contig1_All;CL1980.Contig2_All;CL1980.Contig3_All;CL1980.Contig4_All;CL1980.Contig5_All;CL1992.Contig1_All;CL2012.Contig1_All;CL2012.Contig2_All;CL2012.Contig3_All;CL2017.Contig1_All;CL2017.Contig2_All;CL2017.Contig3_All;CL202.Contig1_All;CL202.Contig2_All;CL2027.Contig2_All;CL2035.Contig2_All;CL2035.Contig3_All;CL2035.Contig4_All;CL2072.Contig1_All;CL2081.Contig2_All;CL2081.Contig3_All;CL2081.Contig4_All;CL2081.Contig5_All;CL2082.Contig2_All;CL2082.Contig3_All;CL2090.Contig2_All;CL2090.Contig3_All;CL2110.Contig1_All;CL2110.Contig2_All;CL2111.Contig2_All;CL2111.Contig3_All;CL2116.Contig1_All;CL2116.Contig2_All;CL2116.Contig3_All;CL2124.Contig1_All;CL2128.Contig1_All;CL2128.Contig3_All;CL2128.Contig4_All;CL2137.Contig1_All;CL2137.Contig2_All;CL2137.Contig3_All;CL2137.Contig4_All;CL2137.Contig5_All;CL2162.Contig1_All;CL2168.Contig1_All;CL2168.Contig2_All;CL2168.Contig3_All;CL2177.Contig1_All;CL2177.Contig2_All;CL2199.Contig1_All;CL2199.Contig2_All;CL2199.Contig3_All;CL2199.Contig4_All;CL2207.Contig1_All;CL2207.Contig2_All;CL2207.Contig3_All;CL2207.Contig4_All;CL2262.Contig1_All;CL2262.Contig2_All;CL2278.Contig1_All;CL2278.Contig2_All;CL2347.Contig1_All;CL2347.Contig2_All;CL2347.Contig3_All;CL2347.Contig4_All;CL2353.Contig11_All;CL241.Contig1_All;CL241.Contig2_All;CL2428.Contig1_All;CL2428.Contig2_All;CL2428.Contig3_All;CL2459.Contig1_All;CL2459.Contig2_All;CL2459.Contig3_All;CL2502.Contig1_All;CL2502.Contig2_All;CL2502.Contig3_All;CL2502.Contig4_All;CL2502.Contig5_All;CL2506.Contig1_All;CL2506.Contig2_All;CL2506.Contig3_All;CL2506.Contig4_All;CL2506.Contig5_All;CL2509.Contig1_All;CL2509.Contig2_All;CL2509.Contig3_All;CL2523.Contig1_All;CL2523.Contig2_All;CL2523.Contig3_All;CL2523.Contig4_All;CL2525.Contig10_All;CL2525.Contig11_All;CL2525.Contig12_All;CL2525.Contig13_All;CL2525.Contig2_All;CL2525.Contig3_All;CL2525.Contig4_All;CL2525.Contig5_All;CL2525.Contig6_All;CL2525.Contig7_All;CL2525.Contig8_All;CL2525.Contig9_All;CL2532.Contig1_All;CL2532.Contig2_All;CL2532.Contig3_All;CL2559.Contig4_All;CL2568.Contig1_All;CL2568.Contig2_All;CL2576.Contig3_All;CL2592.Contig1_All;CL2592.Contig2_All;CL26.Contig1_All;CL26.Contig2_All;CL26.Contig3_All;CL2635.Contig1_All;CL2635.Contig2_All;CL2693.Contig10_All;CL2693.Contig11_All;CL2693.Contig12_All;CL2693.Contig13_All;CL2693.Contig1_All;CL2693.Contig2_All;CL2693.Contig3_All;CL2693.Contig4_All;CL2693.Contig5_All;CL2693.Contig6_All;CL2693.Contig8_All;CL2693.Contig9_All;CL2697.Contig1_All;CL2697.Contig3_All;CL2746.Contig2_All;CL2746.Contig3_All;CL2782.Contig1_All;CL2782.Contig2_All;CL2782.Contig3_All;CL2805.Contig1_All;CL2805.Contig3_All;CL2805.Contig4_All;CL2827.Contig2_All;CL2827.Contig3_All;CL2858.Contig1_All;CL2858.Contig2_All;CL2858.Contig3_All;CL2858.Contig4_All;CL2858.Contig5_All;CL2858.Contig6_All;CL2858.Contig7_All;CL2858.Contig8_All;CL2858.Contig9_All;CL2879.Contig2_All;CL2879.Contig5_All;CL293.Contig10_All;CL293.Contig11_All;CL293.Contig12_All;CL293.Contig13_All;CL293.Contig2_All;CL293.Contig3_All;CL293.Contig4_All;CL293.Contig5_All;CL293.Contig6_All;CL293.Contig7_All;CL293.Contig8_All;CL293.Contig9_All;CL2932.Contig1_All;CL2932.Contig2_All;CL2932.Contig3_All;CL2932.Contig4_All;CL2933.Contig1_All;CL2933.Contig2_All;CL2933.Contig3_All;CL2949.Contig1_All;CL2949.Contig2_All;CL2950.Contig10_All;CL2950.Contig11_All;CL2950.Contig12_All;CL2950.Contig13_All;CL2950.Contig14_All;CL2950.Contig1_All;CL2950.Contig2_All;CL2950.Contig3_All;CL2950.Contig4_All;CL2950.Contig5_All;CL2950.Contig6_All;CL2950.Contig7_All;CL2950.Contig8_All;CL2950.Contig9_All;CL2979.Contig1_All;CL2995.Contig1_All;CL2995.Contig2_All;CL2995.Contig3_All;CL30.Contig10_All;CL30.Contig1_All;CL30.Contig2_All;CL30.Contig3_All;CL30.Contig4_All;CL30.Contig5_All;CL30.Contig6_All;CL30.Contig7_All;CL30.Contig8_All;CL30.Contig9_All;CL3018.Contig1_All;CL3018.Contig2_All;CL3055.Contig1_All;CL3064.Contig1_All;CL3064.Contig2_All;CL3086.Contig1_All;CL3118.Contig1_All;CL3118.Contig2_All;CL3118.Contig3_All;CL3125.Contig1_All;CL3128.Contig1_All;CL3128.Contig2_All;CL3128.Contig3_All;CL3128.Contig4_All;CL3157.Contig1_All;CL3157.Contig3_All;CL3165.Contig1_All;CL3165.Contig2_All;CL3165.Contig3_All;CL3181.Contig1_All;CL3181.Contig2_All;CL3196.Contig1_All;CL3196.Contig2_All;CL3196.Contig3_All;CL3213.Contig2_All;CL3213.Contig3_All;CL3213.Contig4_All;CL3238.Contig1_All;CL3238.Contig2_All;CL3238.Contig3_All;CL3238.Contig4_All;CL3262.Contig1_All;CL3262.Contig3_All;CL3264.Contig1_All;CL3264.Contig2_All;CL3266.Contig5_All;CL3268.Contig1_All;CL3288.Contig1_All;CL3293.Contig1_All;CL3293.Contig2_All;CL3293.Contig3_All;CL3293.Contig4_All;CL3293.Contig5_All;CL3293.Contig6_All;CL3308.Contig1_All;CL3308.Contig2_All;CL3308.Contig3_All;CL3308.Contig4_All;CL331.Contig2_All;CL331.Contig3_All;CL331.Contig4_All;CL331.Contig5_All;CL331.Contig6_All;CL3317.Contig10_All;CL3317.Contig11_All;CL3317.Contig1_All;CL3317.Contig2_All;CL3317.Contig3_All;CL3317.Contig4_All;CL3317.Contig5_All;CL3317.Contig6_All;CL3317.Contig7_All;CL3317.Contig8_All;CL3317.Contig9_All;CL3319.Contig1_All;CL3338.Contig2_All;CL3338.Contig3_All;CL3339.Contig1_All;CL3339.Contig2_All;CL3339.Contig3_All;CL3339.Contig4_All;CL3339.Contig5_All;CL3351.Contig1_All;CL3351.Contig3_All;CL339.Contig3_All;CL3396.Contig1_All;CL3400.Contig1_All;CL3400.Contig2_All;CL3400.Contig3_All;CL3400.Contig4_All;CL3422.Contig1_All;CL3422.Contig2_All;CL3422.Contig3_All;CL3440.Contig1_All;CL3440.Contig2_All;CL3440.Contig3_All;CL3440.Contig4_All;CL3440.Contig5_All;CL3440.Contig6_All;CL3440.Contig7_All;CL3440.Contig8_All;CL3466.Contig1_All;CL3466.Contig2_All;CL3466.Contig3_All;CL3492.Contig1_All;CL3492.Contig2_All;CL3497.Contig3_All;CL3497.Contig4_All;CL3497.Contig5_All;CL3618.Contig1_All;CL3618.Contig3_All;CL362.Contig1_All;CL362.Contig2_All;CL362.Contig3_All;CL362.Contig4_All;CL362.Contig5_All;CL362.Contig6_All;CL3683.Contig1_All;CL3683.Contig2_All;CL3683.Contig3_All;CL3696.Contig1_All;CL3696.Contig2_All;CL3696.Contig3_All;CL3696.Contig4_All;CL3696.Contig5_All;CL3696.Contig6_All;CL3699.Contig1_All;CL3699.Contig2_All;CL3703.Contig1_All;CL3703.Contig2_All;CL3703.Contig3_All;CL3703.Contig4_All;CL3714.Contig1_All;CL3714.Contig2_All;CL3714.Contig3_All;CL3714.Contig4_All;CL3714.Contig5_All;CL3714.Contig6_All;CL3714.Contig7_All;CL3714.Contig8_All;CL3714.Contig9_All;CL3719.Contig1_All;CL3724.Contig1_All;CL3727.Contig1_All;CL3727.Contig2_All;CL3739.Contig1_All;CL3753.Contig1_All;CL3753.Contig2_All;CL3753.Contig3_All;CL3767.Contig1_All;CL3767.Contig2_All;CL3787.Contig1_All;CL3787.Contig2_All;CL3790.Contig1_All;CL3790.Contig2_All;CL3794.Contig1_All;CL3818.Contig1_All;CL3818.Contig2_All;CL3840.Contig1_All;CL3892.Contig1_All;CL3950.Contig1_All;CL3950.Contig3_All;CL3975.Contig1_All;CL3975.Contig2_All;CL400.Contig1_All;CL4008.Contig2_All;CL4022.Contig1_All;CL4024.Contig3_All;CL4028.Contig1_All;CL4028.Contig2_All;CL4028.Contig3_All;CL4028.Contig4_All;CL403.Contig14_All;CL403.Contig16_All;CL403.Contig1_All;CL403.Contig2_All;CL403.Contig3_All;CL403.Contig4_All;CL4031.Contig1_All;CL4031.Contig2_All;CL4031.Contig3_All;CL4044.Contig1_All;CL4044.Contig2_All;CL4061.Contig1_All;CL4061.Contig2_All;CL4109.Contig2_All;CL4109.Contig3_All;CL4124.Contig2_All;CL4124.Contig3_All;CL4150.Contig2_All;CL4150.Contig3_All;CL4163.Contig2_All;CL4167.Contig2_All;CL420.Contig1_All;CL420.Contig2_All;CL4214.Contig1_All;CL4214.Contig2_All;CL4222.Contig1_All;CL4222.Contig2_All;CL4222.Contig3_All;CL4222.Contig4_All;CL4234.Contig1_All;CL4234.Contig2_All;CL4234.Contig3_All;CL4234.Contig4_All;CL4234.Contig5_All;CL4234.Contig6_All;CL4237.Contig1_All;CL4256.Contig1_All;CL4256.Contig2_All;CL4256.Contig3_All;CL4283.Contig2_All;CL435.Contig1_All;CL435.Contig2_All;CL435.Contig3_All;CL435.Contig4_All;CL435.Contig5_All;CL435.Contig6_All;CL435.Contig7_All;CL4369.Contig1_All;CL4369.Contig2_All;CL4369.Contig3_All;CL4369.Contig4_All;CL4369.Contig5_All;CL4375.Contig1_All;CL4375.Contig2_All;CL4375.Contig3_All;CL4378.Contig1_All;CL4378.Contig2_All;CL4422.Contig1_All;CL4422.Contig2_All;CL4422.Contig3_All;CL4425.Contig1_All;CL4425.Contig2_All;CL4425.Contig3_All;CL4469.Contig1_All;CL4469.Contig2_All;CL4469.Contig3_All;CL4469.Contig4_All;CL4469.Contig5_All;CL4469.Contig6_All;CL4469.Contig7_All;CL4469.Contig8_All;CL4481.Contig1_All;CL4481.Contig2_All;CL4481.Contig3_All;CL4481.Contig4_All;CL4491.Contig1_All;CL4491.Contig2_All;CL451.Contig2_All;CL451.Contig3_All;CL452.Contig1_All;CL452.Contig2_All;CL452.Contig3_All;CL452.Contig4_All;CL452.Contig5_All;CL452.Contig6_All;CL452.Contig7_All;CL452.Contig8_All;CL456.Contig1_All;CL456.Contig2_All;CL456.Contig3_All;CL456.Contig4_All;CL4575.Contig1_All;CL4587.Contig1_All;CL4614.Contig1_All;CL4614.Contig2_All;CL4619.Contig1_All;CL4619.Contig2_All;CL4619.Contig3_All;CL462.Contig1_All;CL4624.Contig1_All;CL4624.Contig2_All;CL4624.Contig3_All;CL4624.Contig4_All;CL4624.Contig5_All;CL4624.Contig6_All;CL4624.Contig7_All;CL4648.Contig1_All;CL4648.Contig2_All;CL4648.Contig3_All;CL4648.Contig4_All;CL4648.Contig5_All;CL4648.Contig6_All;CL465.Contig2_All;CL465.Contig3_All;CL4667.Contig1_All;CL471.Contig1_All;CL471.Contig2_All;CL471.Contig3_All;CL4710.Contig1_All;CL4710.Contig2_All;CL4710.Contig3_All;CL4710.Contig4_All;CL4712.Contig1_All;CL4712.Contig2_All;CL4712.Contig3_All;CL4712.Contig4_All;CL4712.Contig5_All;CL4767.Contig2_All;CL4767.Contig3_All;CL4767.Contig4_All;CL4767.Contig5_All;CL477.Contig2_All;CL477.Contig7_All;CL4773.Contig1_All;CL4773.Contig2_All;CL4773.Contig3_All;CL4775.Contig1_All;CL4775.Contig2_All;CL4775.Contig3_All;CL4775.Contig4_All;CL4775.Contig5_All;CL4775.Contig6_All;CL4806.Contig1_All;CL4806.Contig2_All;CL4806.Contig3_All;CL4825.Contig1_All;CL4825.Contig2_All;CL4825.Contig3_All;CL4825.Contig4_All;CL4832.Contig1_All;CL4832.Contig2_All;CL4832.Contig3_All;CL4832.Contig4_All;CL4889.Contig1_All;CL4889.Contig2_All;CL4889.Contig3_All;CL4889.Contig4_All;CL4916.Contig1_All;CL4916.Contig2_All;CL4916.Contig3_All;CL4916.Contig4_All;CL495.Contig1_All;CL495.Contig2_All;CL495.Contig3_All;CL495.Contig4_All;CL495.Contig5_All;CL495.Contig6_All;CL495.Contig7_All;CL495.Contig8_All;CL495.Contig9_All;CL4958.Contig1_All;CL4963.Contig10_All;CL4963.Contig1_All;CL4963.Contig2_All;CL4963.Contig3_All;CL4963.Contig4_All;CL4963.Contig5_All;CL4963.Contig6_All;CL4963.Contig7_All;CL4963.Contig8_All;CL4963.Contig9_All;CL4980.Contig1_All;CL4980.Contig2_All;CL4985.Contig1_All;CL4985.Contig2_All;CL499.Contig1_All;CL499.Contig2_All;CL499.Contig3_All;CL499.Contig4_All;CL5024.Contig1_All;CL5024.Contig2_All;CL5037.Contig3_All;CL5049.Contig1_All;CL5049.Contig2_All;CL5049.Contig4_All;CL5085.Contig1_All;CL516.Contig10_All;CL516.Contig2_All;CL516.Contig4_All;CL5186.Contig1_All;CL5186.Contig2_All;CL5186.Contig3_All;CL5186.Contig4_All;CL5186.Contig5_All;CL5201.Contig1_All;CL5201.Contig2_All;CL5212.Contig1_All;CL5212.Contig2_All;CL5224.Contig1_All;CL5233.Contig1_All;CL5233.Contig2_All;CL5233.Contig3_All;CL5233.Contig4_All;CL5233.Contig5_All;CL5242.Contig1_All;CL5250.Contig1_All;CL5250.Contig2_All;CL5250.Contig3_All;CL5282.Contig1_All;CL5308.Contig2_All;CL5338.Contig1_All;CL5338.Contig2_All;CL5342.Contig4_All;CL5342.Contig6_All;CL5366.Contig1_All;CL5366.Contig2_All;CL5366.Contig3_All;CL5393.Contig1_All;CL5408.Contig1_All;CL5408.Contig2_All;CL5408.Contig3_All;CL5409.Contig1_All;CL5409.Contig2_All;CL5464.Contig1_All;CL5464.Contig2_All;CL5466.Contig1_All;CL5466.Contig2_All;CL5466.Contig3_All;CL5466.Contig4_All;CL547.Contig3_All;CL5480.Contig1_All;CL5480.Contig2_All;CL5495.Contig1_All;CL5495.Contig2_All;CL5551.Contig1_All;CL5551.Contig2_All;CL5556.Contig1_All;CL5601.Contig1_All;CL5603.Contig2_All;CL5609.Contig1_All;CL5676.Contig2_All;CL5700.Contig1_All;CL5700.Contig2_All;CL5700.Contig3_All;CL5710.Contig1_All;CL574.Contig1_All;CL574.Contig2_All;CL5763.Contig1_All;CL5763.Contig2_All;CL5774.Contig1_All;CL5774.Contig2_All;CL5800.Contig1_All;CL5800.Contig2_All;CL5837.Contig1_All;CL5846.Contig1_All;CL5929.Contig1_All;CL5929.Contig2_All;CL5929.Contig3_All;CL5929.Contig4_All;CL5965.Contig1_All;CL5965.Contig2_All;CL6000.Contig1_All;CL6073.Contig1_All;CL6073.Contig2_All;CL6073.Contig3_All;CL6077.Contig1_All;CL6077.Contig2_All;CL6077.Contig3_All;CL6077.Contig4_All;CL6091.Contig1_All;CL6091.Contig2_All;CL6111.Contig1_All;CL6111.Contig2_All;CL6164.Contig1_All;CL6164.Contig2_All;CL6183.Contig1_All;CL6183.Contig2_All;CL6184.Contig1_All;CL6184.Contig2_All;CL6184.Contig3_All;CL6195.Contig2_All;CL6207.Contig2_All;CL6218.Contig1_All;CL6218.Contig2_All;CL6218.Contig3_All;CL6218.Contig4_All;CL6218.Contig5_All;CL6237.Contig1_All;CL6243.Contig1_All;CL6243.Contig2_All;CL625.Contig1_All;CL6264.Contig1_All;CL6264.Contig2_All;CL6275.Contig1_All;CL6275.Contig2_All;CL6275.Contig3_All;CL6275.Contig4_All;CL6286.Contig1_All;CL6286.Contig2_All;CL6298.Contig1_All;CL6298.Contig2_All;CL6298.Contig3_All;CL6298.Contig4_All;CL6298.Contig5_All;CL6347.Contig1_All;CL6347.Contig2_All;CL6347.Contig3_All;CL6347.Contig4_All;CL6347.Contig5_All;CL6347.Contig6_All;CL6347.Contig7_All;CL635.Contig5_All;CL635.Contig6_All;CL635.Contig7_All;CL6367.Contig2_All;CL6394.Contig1_All;CL6394.Contig2_All;CL6394.Contig3_All;CL6394.Contig4_All;CL6394.Contig5_All;CL6394.Contig6_All;CL6395.Contig2_All;CL6395.Contig3_All;CL6408.Contig1_All;CL6408.Contig2_All;CL6421.Contig1_All;CL6421.Contig2_All;CL6421.Contig3_All;CL6421.Contig4_All;CL645.Contig4_All;CL6465.Contig1_All;CL6465.Contig2_All;CL6479.Contig1_All;CL6479.Contig2_All;CL6496.Contig1_All;CL6496.Contig2_All;CL6535.Contig1_All;CL6535.Contig2_All;CL654.Contig1_All;CL654.Contig2_All;CL654.Contig3_All;CL654.Contig4_All;CL654.Contig5_All;CL654.Contig6_All;CL6566.Contig1_All;CL6566.Contig2_All;CL6566.Contig3_All;CL6585.Contig1_All;CL6585.Contig2_All;CL6596.Contig1_All;CL6596.Contig2_All;CL6622.Contig1_All;CL6622.Contig2_All;CL6622.Contig3_All;CL6622.Contig4_All;CL6639.Contig1_All;CL6662.Contig4_All;CL668.Contig1_All;CL6690.Contig1_All;CL6690.Contig2_All;CL6743.Contig1_All;CL6743.Contig2_All;CL6743.Contig3_All;CL6770.Contig1_All;CL6770.Contig3_All;CL6817.Contig1_All;CL6817.Contig2_All;CL6817.Contig4_All;CL6819.Contig2_All;CL6819.Contig3_All;CL6819.Contig4_All;CL6819.Contig5_All;CL6861.Contig1_All;CL6861.Contig2_All;CL6863.Contig1_All;CL6878.Contig1_All;CL6878.Contig2_All;CL6880.Contig1_All;CL6880.Contig2_All;CL690.Contig2_All;CL690.Contig5_All;CL6926.Contig2_All;CL6928.Contig1_All;CL6928.Contig2_All;CL6962.Contig2_All;CL6965.Contig1_All;CL6965.Contig2_All;CL6995.Contig1_All;CL6995.Contig2_All;CL70.Contig1_All;CL70.Contig2_All;CL70.Contig3_All;CL7018.Contig1_All;CL7018.Contig2_All;CL7039.Contig1_All;CL704.Contig1_All;CL7048.Contig1_All;CL7154.Contig3_All;CL7193.Contig1_All;CL7193.Contig2_All;CL7259.Contig1_All;CL7259.Contig2_All;CL7270.Contig1_All;CL730.Contig1_All;CL730.Contig2_All;CL730.Contig3_All;CL730.Contig4_All;CL7359.Contig1_All;CL7359.Contig2_All;CL7360.Contig1_All;CL7360.Contig2_All;CL7416.Contig2_All;CL7437.Contig1_All;CL7437.Contig2_All;CL7437.Contig3_All;CL7449.Contig1_All;CL7465.Contig1_All;CL7465.Contig2_All;CL7465.Contig3_All;CL7523.Contig2_All;CL7523.Contig3_All;CL7543.Contig1_All;CL7543.Contig2_All;CL7565.Contig1_All;CL7565.Contig2_All;CL7570.Contig1_All;CL7611.Contig1_All;CL7611.Contig2_All;CL7617.Contig1_All;CL7617.Contig2_All;CL7664.Contig1_All;CL7677.Contig1_All;CL7677.Contig2_All;CL7709.Contig1_All;CL7739.Contig1_All;CL7739.Contig2_All;CL7739.Contig3_All;CL7745.Contig2_All;CL7758.Contig1_All;CL7758.Contig2_All;CL7760.Contig1_All;CL7760.Contig2_All;CL7760.Contig3_All;CL7760.Contig4_All;CL7773.Contig1_All;CL7773.Contig2_All;CL7773.Contig3_All;CL7783.Contig1_All;CL78.Contig11_All;CL78.Contig12_All;CL78.Contig1_All;CL78.Contig2_All;CL78.Contig9_All;CL781.Contig1_All;CL7822.Contig1_All;CL7822.Contig2_All;CL7839.Contig3_All;CL7873.Contig1_All;CL7873.Contig2_All;CL7898.Contig2_All;CL7905.Contig1_All;CL7905.Contig2_All;CL8003.Contig1_All;CL8006.Contig1_All;CL8006.Contig2_All;CL8016.Contig1_All;CL8016.Contig2_All;CL8024.Contig1_All;CL8024.Contig2_All;CL804.Contig1_All;CL804.Contig2_All;CL804.Contig3_All;CL804.Contig4_All;CL8073.Contig1_All;CL8073.Contig2_All;CL8073.Contig3_All;CL808.Contig2_All;CL8119.Contig2_All;CL8140.Contig1_All;CL8140.Contig3_All;CL8235.Contig1_All;CL8249.Contig1_All;CL8249.Contig2_All;CL8280.Contig1_All;CL8280.Contig2_All;CL8293.Contig1_All;CL8298.Contig3_All;CL831.Contig1_All;CL831.Contig2_All;CL831.Contig3_All;CL831.Contig4_All;CL831.Contig5_All;CL831.Contig6_All;CL831.Contig7_All;CL831.Contig8_All;CL831.Contig9_All;CL8362.Contig2_All;CL8362.Contig3_All;CL8372.Contig1_All;CL8372.Contig2_All;CL8372.Contig3_All;CL8397.Contig1_All;CL8397.Contig2_All;CL8398.Contig1_All;CL8398.Contig2_All;CL8400.Contig1_All;CL8400.Contig2_All;CL8400.Contig3_All;CL8410.Contig1_All;CL8410.Contig2_All;CL8425.Contig1_All;CL8425.Contig2_All;CL8469.Contig2_All;CL8491.Contig1_All;CL8519.Contig1_All;CL8519.Contig2_All;CL8532.Contig1_All;CL8532.Contig2_All;CL8532.Contig3_All;CL8561.Contig1_All;CL8561.Contig2_All;CL8602.Contig1_All;CL8602.Contig2_All;CL8602.Contig3_All;CL8602.Contig4_All;CL8605.Contig1_All;CL8605.Contig2_All;CL894.Contig1_All;CL894.Contig2_All;CL894.Contig3_All;CL894.Contig4_All;CL894.Contig5_All;CL915.Contig5_All;CL932.Contig1_All;CL932.Contig2_All;CL932.Contig3_All;CL932.Contig4_All;CL932.Contig5_All;CL932.Contig6_All;CL939.Contig1_All;CL939.Contig2_All;CL939.Contig3_All;CL965.Contig1_All;CL965.Contig2_All;CL965.Contig3_All;CL965.Contig4_All;CL965.Contig5_All;CL965.Contig6_All;CL965.Contig7_All;CL970.Contig1_All;CL970.Contig2_All;CL970.Contig3_All;CL989.Contig1_All;CL989.Contig2_All;CL989.Contig3_All;CL997.Contig1_All;CL997.Contig4_All;Unigene1003_All;Unigene10074_All;Unigene10091_All;Unigene10118_All;Unigene10131_All;Unigene10136_All;Unigene10184_All;Unigene101_All;Unigene10318_All;Unigene10358_All;Unigene10415_All;Unigene10424_All;Unigene10430_All;Unigene10499_All;Unigene10509_All;Unigene10522_All;Unigene10581_All;Unigene10587_All;Unigene10625_All;Unigene10636_All;Unigene10672_All;Unigene1070_All;Unigene10710_All;Unigene10727_All;Unigene10779_All;Unigene10843_All;Unigene1102_All;Unigene11045_All;Unigene11050_All;Unigene11077_All;Unigene11120_All;Unigene11124_All;Unigene11243_All;Unigene11291_All;Unigene11407_All;Unigene11450_All;Unigene11482_All;Unigene11483_All;Unigene11493_All;Unigene11542_All;Unigene11591_All;Unigene11666_All;Unigene11714_All;Unigene11715_All;Unigene11718_All;Unigene11723_All;Unigene11757_All;Unigene11767_All;Unigene11772_All;Unigene11780_All;Unigene11790_All;Unigene11793_All;Unigene1179_All;Unigene11801_All;Unigene11821_All;Unigene11834_All;Unigene11835_All;Unigene11967_All;Unigene1197_All;Unigene11981_All;Unigene11982_All;Unigene11997_All;Unigene12033_All;Unigene12040_All;Unigene12042_All;Unigene12115_All;Unigene12147_All;Unigene12209_All;Unigene12214_All;Unigene12331_All;Unigene12350_All;Unigene12379_All;Unigene12437_All;Unigene12445_All;Unigene12461_All;Unigene12477_All;Unigene12486_All;Unigene12492_All;Unigene12558_All;Unigene12613_All;Unigene12625_All;Unigene12661_All;Unigene12669_All;Unigene12743_All;Unigene12806_All;Unigene12918_All;Unigene12936_All;Unigene1295_All;Unigene13005_All;Unigene13047_All;Unigene13152_All;Unigene13154_All;Unigene13194_All;Unigene13215_All;Unigene13222_All;Unigene13248_All;Unigene13264_All;Unigene13275_All;Unigene13286_All;Unigene13294_All;Unigene13309_All;Unigene13314_All;Unigene13433_All;Unigene13437_All;Unigene13460_All;Unigene13508_All;Unigene13529_All;Unigene13542_All;Unigene13571_All;Unigene13607_All;Unigene13645_All;Unigene13654_All;Unigene1367_All;Unigene13680_All;Unigene13712_All;Unigene1371_All;Unigene1372_All;Unigene13841_All;Unigene13883_All;Unigene13963_All;Unigene14003_All;Unigene14010_All;Unigene14211_All;Unigene14229_All;Unigene14238_All;Unigene14251_All;Unigene14261_All;Unigene14301_All;Unigene1436_All;Unigene14379_All;Unigene14385_All;Unigene14398_All;Unigene14419_All;Unigene14537_All;Unigene14542_All;Unigene14575_All;Unigene14598_All;Unigene14626_All;Unigene14650_All;Unigene14666_All;Unigene14667_All;Unigene1469_All;Unigene14702_All;Unigene14703_All;Unigene14712_All;Unigene14728_All;Unigene14756_All;Unigene14809_All;Unigene14810_All;Unigene14819_All;Unigene15012_All;Unigene15027_All;Unigene15056_All;Unigene15144_All;Unigene15153_All;Unigene15219_All;Unigene15349_All;Unigene15350_All;Unigene15376_All;Unigene1538_All;Unigene1539_All;Unigene15460_All;Unigene15464_All;Unigene15580_All;Unigene15587_All;Unigene15614_All;Unigene15646_All;Unigene15765_All;Unigene15791_All;Unigene15814_All;Unigene15823_All;Unigene15824_All;Unigene15834_All;Unigene15848_All;Unigene15852_All;Unigene15855_All;Unigene15856_All;Unigene15863_All;Unigene15864_All;Unigene15874_All;Unigene15907_All;Unigene15908_All;Unigene15917_All;Unigene15961_All;Unigene15967_All;Unigene1600_All;Unigene16013_All;Unigene1601_All;Unigene1603_All;Unigene1604_All;Unigene16060_All;Unigene16061_All;Unigene16149_All;Unigene16168_All;Unigene16194_All;Unigene16229_All;Unigene16274_All;Unigene16353_All;Unigene16354_All;Unigene16359_All;Unigene16461_All;Unigene1648_All;Unigene16504_All;Unigene16549_All;Unigene16556_All;Unigene16569_All;Unigene16647_All;Unigene16651_All;Unigene16715_All;Unigene16730_All;Unigene16756_All;Unigene1676_All;Unigene16841_All;Unigene16842_All;Unigene16844_All;Unigene16863_All;Unigene168_All;Unigene16913_All;Unigene1692_All;Unigene16944_All;Unigene16945_All;Unigene16954_All;Unigene1697_All;Unigene17063_All;Unigene17100_All;Unigene17101_All;Unigene17120_All;Unigene17145_All;Unigene17236_All;Unigene17237_All;Unigene17357_All;Unigene17411_All;Unigene17430_All;Unigene17431_All;Unigene17437_All;Unigene17463_All;Unigene1752_All;Unigene17563_All;Unigene1758_All;Unigene17648_All;Unigene17672_All;Unigene17752_All;Unigene17783_All;Unigene17784_All;Unigene1787_All;Unigene17886_All;Unigene178_All;Unigene1790_All;Unigene17915_All;Unigene17916_All;Unigene17949_All;Unigene17969_All;Unigene18031_All;Unigene18032_All;Unigene18053_All;Unigene18168_All;Unigene18173_All;Unigene18197_All;Unigene18202_All;Unigene18211_All;Unigene18226_All;Unigene18271_All;Unigene18272_All;Unigene18285_All;Unigene18360_All;Unigene18388_All;Unigene18420_All;Unigene18454_All;Unigene18458_All;Unigene18534_All;Unigene18535_All;Unigene18536_All;Unigene18537_All;Unigene18549_All;Unigene18567_All;Unigene18620_All;Unigene18625_All;Unigene18636_All;Unigene18647_All;Unigene186_All;Unigene1871_All;Unigene18727_All;Unigene18749_All;Unigene18754_All;Unigene18771_All;Unigene18775_All;Unigene18788_All;Unigene1882_All;Unigene18847_All;Unigene18910_All;Unigene18983_All;Unigene18997_All;Unigene19013_All;Unigene19034_All;Unigene19093_All;Unigene19109_All;Unigene19127_All;Unigene19142_All;Unigene19186_All;Unigene19335_All;Unigene1934_All;Unigene19415_All;Unigene19417_All;Unigene19418_All;Unigene19421_All;Unigene19429_All;Unigene19439_All;Unigene19451_All;Unigene19475_All;Unigene19510_All;Unigene19568_All;Unigene19571_All;Unigene19674_All;Unigene19681_All;Unigene19686_All;Unigene19707_All;Unigene19727_All;Unigene1976_All;Unigene19787_All;Unigene19852_All;Unigene19874_All;Unigene19909_All;Unigene20021_All;Unigene20031_All;Unigene20053_All;Unigene2027_All;Unigene20297_All;Unigene20303_All;Unigene2036_All;Unigene20456_All;Unigene20499_All;Unigene20513_All;Unigene2077_All;Unigene2128_All;Unigene2206_All;Unigene223_All;Unigene2242_All;Unigene2350_All;Unigene23_All;Unigene2443_All;Unigene2475_All;Unigene2503_All;Unigene2512_All;Unigene2572_All;Unigene2610_All;Unigene2671_All;Unigene2722_All;Unigene2744_All;Unigene2794_All;Unigene2856_All;Unigene2857_All;Unigene2859_All;Unigene289_All;Unigene290_All;Unigene2939_All;Unigene2940_All;Unigene2962_All;Unigene2982_All;Unigene2983_All;Unigene2984_All;Unigene3077_All;Unigene3081_All;Unigene3082_All;Unigene310_All;Unigene3112_All;Unigene3128_All;Unigene3137_All;Unigene3191_All;Unigene3220_All;Unigene3228_All;Unigene3231_All;Unigene3269_All;Unigene3280_All;Unigene3299_All;Unigene3318_All;Unigene3458_All;Unigene3459_All;Unigene3466_All;Unigene3582_All;Unigene3587_All;Unigene3605_All;Unigene3682_All;Unigene368_All;Unigene3721_All;Unigene3737_All;Unigene3740_All;Unigene3760_All;Unigene3763_All;Unigene3797_All;Unigene387_All;Unigene3882_All;Unigene3897_All;Unigene3935_All;Unigene3941_All;Unigene3991_All;Unigene400_All;Unigene4039_All;Unigene4111_All;Unigene4223_All;Unigene4225_All;Unigene4233_All;Unigene4238_All;Unigene4307_All;Unigene4310_All;Unigene4399_All;Unigene4400_All;Unigene4401_All;Unigene4402_All;Unigene4417_All;Unigene4447_All;Unigene4449_All;Unigene4470_All;Unigene4471_All;Unigene4472_All;Unigene4494_All;Unigene4516_All;Unigene455_All;Unigene4560_All;Unigene4579_All;Unigene4604_All;Unigene4605_All;Unigene4687_All;Unigene4696_All;Unigene4697_All;Unigene4732_All;Unigene4768_All;Unigene4794_All;Unigene487_All;Unigene4941_All;Unigene5028_All;Unigene5044_All;Unigene5150_All;Unigene520_All;Unigene5265_All;Unigene5340_All;Unigene5387_All;Unigene5389_All;Unigene5463_All;Unigene5474_All;Unigene5488_All;Unigene5533_All;Unigene5553_All;Unigene5556_All;Unigene5667_All;Unigene5679_All;Unigene5702_All;Unigene5703_All;Unigene5707_All;Unigene5721_All;Unigene5739_All;Unigene5754_All;Unigene5761_All;Unigene5781_All;Unigene5820_All;Unigene5848_All;Unigene5852_All;Unigene5898_All;Unigene5899_All;Unigene5900_All;Unigene5901_All;Unigene5923_All;Unigene5955_All;Unigene5970_All;Unigene5971_All;Unigene6017_All;Unigene6080_All;Unigene6148_All;Unigene6160_All;Unigene6256_All;Unigene6292_All;Unigene6343_All;Unigene6352_All;Unigene6414_All;Unigene6440_All;Unigene6481_All;Unigene6499_All;Unigene6506_All;Unigene6523_All;Unigene6529_All;Unigene6560_All;Unigene6597_All;Unigene6599_All;Unigene6645_All;Unigene665_All;Unigene6662_All;Unigene6749_All;Unigene6774_All;Unigene6792_All;Unigene6830_All;Unigene6831_All;Unigene6842_All;Unigene6884_All;Unigene6939_All;Unigene6997_All;Unigene7105_All;Unigene7194_All;Unigene7216_All;Unigene7220_All;Unigene7264_All;Unigene7280_All;Unigene7361_All;Unigene7408_All;Unigene7420_All;Unigene7431_All;Unigene7434_All;Unigene7496_All;Unigene7501_All;Unigene7514_All;Unigene7627_All;Unigene762_All;Unigene765_All;Unigene7718_All;Unigene7796_All;Unigene7830_All;Unigene7889_All;Unigene7975_All;Unigene7976_All;Unigene7997_All;Unigene8237_All;Unigene8258_All;Unigene825_All;Unigene8274_All;Unigene8349_All;Unigene8413_All;Unigene8434_All;Unigene8478_All;Unigene8520_All;Unigene856_All;Unigene8584_All;Unigene8612_All;Unigene8648_All;Unigene868_All;Unigene8737_All;Unigene8779_All;Unigene8780_All;Unigene8781_All;Unigene8782_All;Unigene8783_All;Unigene8792_All;Unigene8793_All;Unigene8794_All;Unigene879_All;Unigene8800_All;Unigene8824_All;Unigene8825_All;Unigene8826_All;Unigene8827_All;Unigene8828_All;Unigene8829_All;Unigene8836_All;Unigene8837_All;Unigene8855_All;Unigene8939_All;Unigene8943_All;Unigene8959_All;Unigene8966_All;Unigene8976_All;Unigene8984_All;Unigene9022_All;Unigene9031_All;Unigene9101_All;Unigene9108_All;Unigene9112_All;Unigene9166_All;Unigene9186_All;Unigene9217_All;Unigene9227_All;Unigene9231_All;Unigene9305_All;Unigene9320_All;Unigene9323_All;Unigene9342_All;Unigene9349_All;Unigene9422_All;Unigene9429_All;Unigene9458_All;Unigene9484_All;Unigene9615_All;Unigene9644_All;Unigene9648_All;Unigene9659_All;Unigene9668_All;Unigene976_All;Unigene9849_All;Unigene9866_All;Unigene9867_All;Unigene9893_All;Unigene9920_All;Unigene995_All	K13416+K14431+K14484+K14510+K13464+K13422+K14488+K14506+K14487+K14503+K14432+K14497+K14491+K13415+K14496+K14489+K14493+K14486+K14514+K14495+K14515+K14492+K13946+K14505+K14500+K14494+K14498+K14485+K14501+K13449+K14499+K14512+K14517+K14508+K14502+K14490+K13463+K14509+K14516+K14504+K14513
Plant-pathogen interaction	1726	ko04626	Organismal Systems	Environmental adaptation	CL101.Contig1_All;CL101.Contig2_All;CL1015.Contig6_All;CL1060.Contig1_All;CL1060.Contig2_All;CL1060.Contig3_All;CL1060.Contig4_All;CL1060.Contig5_All;CL1060.Contig6_All;CL1060.Contig7_All;CL1060.Contig8_All;CL1060.Contig9_All;CL1072.Contig1_All;CL108.Contig2_All;CL1090.Contig1_All;CL1090.Contig2_All;CL1090.Contig4_All;CL1117.Contig10_All;CL1117.Contig11_All;CL1117.Contig12_All;CL1117.Contig13_All;CL1117.Contig14_All;CL1117.Contig15_All;CL1117.Contig16_All;CL1117.Contig17_All;CL1117.Contig18_All;CL1117.Contig19_All;CL1117.Contig1_All;CL1117.Contig20_All;CL1117.Contig21_All;CL1117.Contig22_All;CL1117.Contig23_All;CL1117.Contig24_All;CL1117.Contig25_All;CL1117.Contig26_All;CL1117.Contig27_All;CL1117.Contig28_All;CL1117.Contig29_All;CL1117.Contig2_All;CL1117.Contig3_All;CL1117.Contig4_All;CL1117.Contig5_All;CL1117.Contig6_All;CL1117.Contig7_All;CL1117.Contig8_All;CL1117.Contig9_All;CL1121.Contig1_All;CL1121.Contig2_All;CL1142.Contig1_All;CL1142.Contig2_All;CL1146.Contig1_All;CL1170.Contig2_All;CL1170.Contig4_All;CL1170.Contig6_All;CL1177.Contig2_All;CL1177.Contig3_All;CL118.Contig10_All;CL118.Contig1_All;CL118.Contig2_All;CL118.Contig3_All;CL118.Contig4_All;CL118.Contig5_All;CL118.Contig6_All;CL118.Contig7_All;CL118.Contig8_All;CL118.Contig9_All;CL1194.Contig2_All;CL1194.Contig3_All;CL1194.Contig4_All;CL1194.Contig5_All;CL1212.Contig1_All;CL1212.Contig2_All;CL1212.Contig3_All;CL1212.Contig4_All;CL1212.Contig5_All;CL1212.Contig7_All;CL1229.Contig1_All;CL1229.Contig2_All;CL1229.Contig3_All;CL1279.Contig1_All;CL1279.Contig2_All;CL1298.Contig1_All;CL1298.Contig2_All;CL1325.Contig4_All;CL1325.Contig5_All;CL1339.Contig1_All;CL1339.Contig2_All;CL1339.Contig3_All;CL1339.Contig4_All;CL1372.Contig2_All;CL1381.Contig1_All;CL1381.Contig2_All;CL1381.Contig3_All;CL1393.Contig1_All;CL1393.Contig2_All;CL1394.Contig1_All;CL1394.Contig2_All;CL1409.Contig1_All;CL1409.Contig2_All;CL1409.Contig3_All;CL1409.Contig4_All;CL1409.Contig5_All;CL1415.Contig1_All;CL1415.Contig2_All;CL1432.Contig10_All;CL1432.Contig1_All;CL1432.Contig2_All;CL1432.Contig3_All;CL1432.Contig4_All;CL1432.Contig5_All;CL1432.Contig6_All;CL1432.Contig7_All;CL1432.Contig8_All;CL1432.Contig9_All;CL1434.Contig1_All;CL1434.Contig2_All;CL1434.Contig3_All;CL1434.Contig4_All;CL1434.Contig5_All;CL1435.Contig2_All;CL1435.Contig3_All;CL1437.Contig1_All;CL1437.Contig2_All;CL1446.Contig1_All;CL1446.Contig2_All;CL1446.Contig3_All;CL1446.Contig4_All;CL1446.Contig5_All;CL1455.Contig1_All;CL1455.Contig2_All;CL1455.Contig3_All;CL1455.Contig4_All;CL1455.Contig5_All;CL1455.Contig6_All;CL1455.Contig7_All;CL1522.Contig1_All;CL1522.Contig2_All;CL1544.Contig1_All;CL1544.Contig7_All;CL1544.Contig8_All;CL1550.Contig1_All;CL1550.Contig2_All;CL1550.Contig3_All;CL1559.Contig1_All;CL1559.Contig2_All;CL1559.Contig3_All;CL158.Contig1_All;CL158.Contig2_All;CL1610.Contig1_All;CL1610.Contig2_All;CL1610.Contig3_All;CL1624.Contig1_All;CL1624.Contig2_All;CL1639.Contig1_All;CL1639.Contig2_All;CL1639.Contig3_All;CL1645.Contig4_All;CL1666.Contig1_All;CL1666.Contig2_All;CL1666.Contig3_All;CL1672.Contig1_All;CL1672.Contig2_All;CL1672.Contig3_All;CL1672.Contig4_All;CL168.Contig1_All;CL1753.Contig1_All;CL1756.Contig2_All;CL1756.Contig5_All;CL1756.Contig6_All;CL1756.Contig7_All;CL1756.Contig8_All;CL1782.Contig2_All;CL181.Contig1_All;CL181.Contig3_All;CL1818.Contig1_All;CL1818.Contig2_All;CL1818.Contig3_All;CL1837.Contig1_All;CL1837.Contig2_All;CL184.Contig1_All;CL184.Contig2_All;CL1842.Contig1_All;CL1842.Contig2_All;CL1848.Contig2_All;CL1848.Contig4_All;CL1848.Contig8_All;CL1848.Contig9_All;CL185.Contig11_All;CL185.Contig14_All;CL185.Contig15_All;CL185.Contig16_All;CL185.Contig18_All;CL185.Contig19_All;CL185.Contig1_All;CL185.Contig22_All;CL185.Contig24_All;CL185.Contig27_All;CL185.Contig29_All;CL185.Contig2_All;CL185.Contig30_All;CL185.Contig31_All;CL185.Contig33_All;CL185.Contig35_All;CL185.Contig36_All;CL185.Contig3_All;CL185.Contig41_All;CL185.Contig43_All;CL185.Contig44_All;CL185.Contig46_All;CL185.Contig47_All;CL185.Contig48_All;CL185.Contig4_All;CL185.Contig50_All;CL185.Contig52_All;CL185.Contig53_All;CL185.Contig57_All;CL185.Contig60_All;CL185.Contig62_All;CL185.Contig63_All;CL185.Contig65_All;CL185.Contig6_All;CL185.Contig7_All;CL185.Contig8_All;CL1852.Contig1_All;CL1852.Contig3_All;CL1852.Contig4_All;CL1862.Contig11_All;CL1862.Contig12_All;CL1862.Contig13_All;CL1862.Contig14_All;CL1862.Contig16_All;CL1862.Contig17_All;CL1862.Contig18_All;CL1862.Contig19_All;CL1862.Contig1_All;CL1862.Contig20_All;CL1862.Contig21_All;CL1862.Contig3_All;CL1862.Contig5_All;CL1862.Contig6_All;CL1862.Contig7_All;CL1862.Contig8_All;CL1862.Contig9_All;CL1870.Contig1_All;CL1870.Contig5_All;CL1907.Contig1_All;CL1907.Contig2_All;CL1914.Contig1_All;CL1914.Contig2_All;CL1916.Contig1_All;CL1916.Contig2_All;CL1916.Contig3_All;CL1916.Contig4_All;CL1922.Contig1_All;CL1922.Contig2_All;CL1924.Contig5_All;CL1926.Contig1_All;CL1926.Contig2_All;CL1958.Contig1_All;CL1962.Contig1_All;CL1962.Contig2_All;CL1962.Contig3_All;CL1962.Contig4_All;CL1975.Contig1_All;CL1975.Contig2_All;CL1975.Contig3_All;CL2027.Contig2_All;CL2041.Contig1_All;CL2041.Contig3_All;CL2041.Contig4_All;CL2055.Contig1_All;CL2055.Contig2_All;CL2055.Contig3_All;CL2055.Contig4_All;CL2055.Contig5_All;CL2055.Contig6_All;CL2057.Contig10_All;CL2057.Contig11_All;CL2057.Contig1_All;CL2057.Contig2_All;CL2057.Contig3_All;CL2057.Contig6_All;CL2057.Contig7_All;CL2057.Contig8_All;CL2058.Contig2_All;CL2058.Contig3_All;CL2090.Contig2_All;CL2090.Contig3_All;CL21.Contig1_All;CL21.Contig2_All;CL21.Contig3_All;CL2105.Contig1_All;CL2110.Contig1_All;CL2110.Contig2_All;CL2113.Contig1_All;CL2113.Contig2_All;CL2113.Contig3_All;CL2124.Contig1_All;CL2130.Contig2_All;CL2132.Contig1_All;CL2132.Contig2_All;CL2133.Contig1_All;CL2133.Contig2_All;CL2133.Contig3_All;CL2133.Contig4_All;CL2133.Contig5_All;CL2148.Contig1_All;CL2148.Contig2_All;CL2149.Contig2_All;CL2149.Contig3_All;CL2162.Contig1_All;CL2177.Contig2_All;CL2212.Contig1_All;CL2212.Contig2_All;CL2228.Contig1_All;CL2228.Contig2_All;CL2269.Contig1_All;CL2269.Contig2_All;CL2269.Contig3_All;CL2269.Contig4_All;CL2324.Contig1_All;CL2324.Contig2_All;CL2329.Contig1_All;CL2329.Contig2_All;CL2329.Contig3_All;CL2329.Contig4_All;CL2329.Contig5_All;CL2329.Contig6_All;CL2353.Contig11_All;CL2359.Contig2_All;CL2391.Contig2_All;CL2474.Contig1_All;CL2474.Contig2_All;CL2474.Contig3_All;CL2474.Contig4_All;CL2523.Contig1_All;CL2523.Contig2_All;CL2523.Contig3_All;CL2523.Contig4_All;CL2525.Contig10_All;CL2525.Contig11_All;CL2525.Contig12_All;CL2525.Contig13_All;CL2525.Contig2_All;CL2525.Contig3_All;CL2525.Contig4_All;CL2525.Contig5_All;CL2525.Contig6_All;CL2525.Contig7_All;CL2525.Contig8_All;CL2525.Contig9_All;CL2549.Contig4_All;CL2559.Contig1_All;CL2559.Contig2_All;CL2559.Contig3_All;CL2559.Contig4_All;CL2559.Contig5_All;CL2561.Contig1_All;CL2561.Contig2_All;CL2561.Contig3_All;CL2561.Contig4_All;CL2561.Contig6_All;CL2578.Contig1_All;CL2578.Contig2_All;CL2588.Contig1_All;CL2588.Contig2_All;CL2588.Contig3_All;CL2588.Contig4_All;CL2588.Contig5_All;CL2588.Contig6_All;CL2588.Contig7_All;CL2588.Contig8_All;CL2693.Contig10_All;CL2693.Contig11_All;CL2693.Contig12_All;CL2693.Contig13_All;CL2693.Contig1_All;CL2693.Contig2_All;CL2693.Contig3_All;CL2693.Contig4_All;CL2693.Contig5_All;CL2693.Contig6_All;CL2693.Contig8_All;CL2693.Contig9_All;CL2695.Contig1_All;CL2697.Contig1_All;CL2697.Contig4_All;CL2719.Contig1_All;CL2719.Contig2_All;CL2719.Contig3_All;CL2719.Contig4_All;CL2719.Contig5_All;CL2780.Contig1_All;CL2780.Contig2_All;CL2780.Contig3_All;CL2781.Contig1_All;CL2781.Contig2_All;CL2781.Contig3_All;CL2805.Contig1_All;CL2805.Contig3_All;CL2805.Contig4_All;CL2827.Contig3_All;CL2857.Contig1_All;CL2857.Contig2_All;CL2858.Contig1_All;CL2858.Contig2_All;CL2858.Contig3_All;CL2858.Contig4_All;CL2858.Contig5_All;CL2858.Contig6_All;CL2858.Contig7_All;CL2858.Contig8_All;CL2858.Contig9_All;CL2859.Contig1_All;CL2859.Contig2_All;CL2859.Contig3_All;CL2859.Contig4_All;CL2875.Contig1_All;CL2875.Contig2_All;CL2879.Contig1_All;CL2879.Contig2_All;CL2879.Contig3_All;CL2879.Contig4_All;CL2879.Contig5_All;CL2890.Contig1_All;CL2890.Contig2_All;CL2924.Contig2_All;CL2924.Contig3_All;CL2924.Contig4_All;CL2924.Contig5_All;CL2926.Contig1_All;CL2926.Contig2_All;CL2926.Contig3_All;CL2949.Contig1_All;CL2949.Contig2_All;CL2952.Contig1_All;CL2952.Contig2_All;CL2952.Contig3_All;CL2954.Contig1_All;CL2974.Contig3_All;CL2974.Contig4_All;CL2974.Contig5_All;CL3032.Contig1_All;CL3032.Contig2_All;CL3049.Contig1_All;CL3055.Contig1_All;CL3061.Contig1_All;CL3064.Contig1_All;CL3064.Contig2_All;CL3083.Contig10_All;CL3083.Contig1_All;CL3083.Contig2_All;CL3083.Contig3_All;CL3083.Contig4_All;CL3083.Contig5_All;CL3083.Contig6_All;CL3083.Contig7_All;CL3083.Contig8_All;CL3083.Contig9_All;CL3086.Contig3_All;CL3125.Contig1_All;CL3125.Contig5_All;CL3161.Contig1_All;CL3161.Contig2_All;CL318.Contig1_All;CL318.Contig2_All;CL318.Contig3_All;CL318.Contig4_All;CL3238.Contig1_All;CL3238.Contig2_All;CL3238.Contig3_All;CL3238.Contig4_All;CL3248.Contig1_All;CL3248.Contig2_All;CL3248.Contig3_All;CL3248.Contig4_All;CL3248.Contig5_All;CL3248.Contig6_All;CL3248.Contig7_All;CL3248.Contig8_All;CL3262.Contig1_All;CL3262.Contig2_All;CL3262.Contig3_All;CL3266.Contig1_All;CL3266.Contig2_All;CL3266.Contig3_All;CL3266.Contig4_All;CL3266.Contig5_All;CL3266.Contig6_All;CL3266.Contig7_All;CL3266.Contig8_All;CL3288.Contig1_All;CL3292.Contig1_All;CL3292.Contig4_All;CL3292.Contig5_All;CL3293.Contig1_All;CL3293.Contig2_All;CL3293.Contig3_All;CL3293.Contig4_All;CL3293.Contig5_All;CL3293.Contig6_All;CL3360.Contig1_All;CL3368.Contig2_All;CL3368.Contig3_All;CL3374.Contig1_All;CL3374.Contig2_All;CL3394.Contig1_All;CL3394.Contig2_All;CL3423.Contig1_All;CL3423.Contig2_All;CL3440.Contig1_All;CL3440.Contig2_All;CL3440.Contig3_All;CL3440.Contig4_All;CL3440.Contig5_All;CL3440.Contig6_All;CL3440.Contig7_All;CL3440.Contig8_All;CL3451.Contig1_All;CL3451.Contig2_All;CL3451.Contig3_All;CL3451.Contig4_All;CL346.Contig1_All;CL346.Contig3_All;CL3489.Contig1_All;CL3489.Contig4_All;CL3497.Contig3_All;CL3497.Contig4_All;CL3497.Contig5_All;CL3598.Contig1_All;CL3598.Contig2_All;CL3622.Contig1_All;CL3622.Contig2_All;CL3622.Contig3_All;CL3622.Contig4_All;CL37.Contig1_All;CL37.Contig2_All;CL37.Contig3_All;CL372.Contig1_All;CL372.Contig2_All;CL372.Contig3_All;CL372.Contig4_All;CL3727.Contig3_All;CL3731.Contig1_All;CL3731.Contig2_All;CL3731.Contig3_All;CL3734.Contig1_All;CL3734.Contig2_All;CL3739.Contig1_All;CL3786.Contig1_All;CL3786.Contig2_All;CL3786.Contig3_All;CL3786.Contig4_All;CL3794.Contig1_All;CL3794.Contig3_All;CL3810.Contig1_All;CL3810.Contig2_All;CL3810.Contig3_All;CL3840.Contig1_All;CL3840.Contig2_All;CL3840.Contig3_All;CL3856.Contig3_All;CL3921.Contig1_All;CL3934.Contig1_All;CL3934.Contig2_All;CL396.Contig3_All;CL396.Contig7_All;CL399.Contig2_All;CL399.Contig3_All;CL4022.Contig1_All;CL4022.Contig2_All;CL4022.Contig3_All;CL4026.Contig2_All;CL4026.Contig3_All;CL403.Contig18_All;CL4031.Contig1_All;CL4031.Contig2_All;CL4031.Contig3_All;CL4038.Contig1_All;CL4038.Contig3_All;CL4124.Contig2_All;CL4124.Contig3_All;CL4159.Contig2_All;CL4159.Contig3_All;CL4163.Contig2_All;CL4183.Contig1_All;CL4183.Contig2_All;CL4191.Contig1_All;CL4191.Contig4_All;CL4222.Contig1_All;CL4222.Contig2_All;CL4222.Contig3_All;CL4222.Contig4_All;CL4234.Contig1_All;CL4234.Contig2_All;CL4234.Contig3_All;CL4234.Contig4_All;CL4234.Contig5_All;CL4234.Contig6_All;CL4237.Contig1_All;CL4256.Contig1_All;CL4256.Contig2_All;CL4256.Contig3_All;CL4322.Contig1_All;CL4322.Contig2_All;CL4345.Contig1_All;CL4393.Contig1_All;CL4393.Contig2_All;CL4400.Contig1_All;CL4418.Contig1_All;CL4418.Contig2_All;CL4452.Contig1_All;CL4452.Contig2_All;CL446.Contig1_All;CL446.Contig2_All;CL4496.Contig2_All;CL4499.Contig1_All;CL4499.Contig2_All;CL4499.Contig4_All;CL451.Contig1_All;CL451.Contig2_All;CL451.Contig3_All;CL451.Contig4_All;CL4510.Contig1_All;CL456.Contig1_All;CL456.Contig3_All;CL4607.Contig1_All;CL4607.Contig2_All;CL462.Contig2_All;CL4621.Contig1_All;CL4621.Contig2_All;CL4627.Contig1_All;CL4627.Contig2_All;CL4627.Contig3_All;CL4627.Contig4_All;CL4648.Contig1_All;CL4648.Contig2_All;CL4648.Contig3_All;CL4648.Contig4_All;CL4648.Contig5_All;CL4648.Contig6_All;CL4653.Contig3_All;CL4667.Contig1_All;CL4676.Contig1_All;CL4767.Contig1_All;CL4767.Contig2_All;CL4767.Contig3_All;CL4767.Contig4_All;CL4767.Contig5_All;CL4767.Contig6_All;CL477.Contig2_All;CL477.Contig3_All;CL477.Contig4_All;CL477.Contig5_All;CL477.Contig6_All;CL477.Contig7_All;CL4774.Contig2_All;CL4777.Contig1_All;CL4796.Contig1_All;CL4828.Contig1_All;CL4828.Contig2_All;CL4828.Contig4_All;CL4844.Contig1_All;CL4844.Contig3_All;CL4854.Contig1_All;CL4854.Contig2_All;CL4859.Contig1_All;CL4870.Contig1_All;CL4870.Contig2_All;CL4925.Contig1_All;CL4925.Contig2_All;CL4925.Contig3_All;CL4925.Contig4_All;CL4927.Contig1_All;CL4927.Contig2_All;CL495.Contig1_All;CL495.Contig2_All;CL495.Contig3_All;CL495.Contig4_All;CL495.Contig5_All;CL495.Contig6_All;CL495.Contig7_All;CL495.Contig8_All;CL495.Contig9_All;CL4978.Contig1_All;CL4978.Contig2_All;CL4980.Contig1_All;CL4980.Contig2_All;CL4983.Contig1_All;CL4983.Contig2_All;CL4985.Contig1_All;CL4985.Contig2_All;CL5001.Contig1_All;CL5001.Contig2_All;CL5001.Contig3_All;CL5006.Contig1_All;CL5006.Contig2_All;CL5006.Contig3_All;CL5010.Contig1_All;CL5037.Contig3_All;CL5056.Contig1_All;CL5056.Contig2_All;CL5071.Contig1_All;CL5071.Contig2_All;CL5085.Contig1_All;CL5117.Contig1_All;CL5117.Contig2_All;CL513.Contig1_All;CL513.Contig2_All;CL5137.Contig1_All;CL5137.Contig2_All;CL516.Contig11_All;CL516.Contig1_All;CL516.Contig3_All;CL516.Contig4_All;CL516.Contig5_All;CL516.Contig9_All;CL5168.Contig1_All;CL5168.Contig2_All;CL5186.Contig1_All;CL5186.Contig2_All;CL5186.Contig3_All;CL5186.Contig4_All;CL5186.Contig5_All;CL5207.Contig1_All;CL5212.Contig1_All;CL5212.Contig2_All;CL5220.Contig1_All;CL5220.Contig2_All;CL5224.Contig2_All;CL5246.Contig1_All;CL5246.Contig3_All;CL5262.Contig1_All;CL5262.Contig2_All;CL5281.Contig1_All;CL5281.Contig3_All;CL5281.Contig4_All;CL5286.Contig1_All;CL5338.Contig1_All;CL5338.Contig2_All;CL5342.Contig4_All;CL5342.Contig6_All;CL5366.Contig1_All;CL5391.Contig1_All;CL5393.Contig1_All;CL5407.Contig1_All;CL5407.Contig2_All;CL5407.Contig3_All;CL5427.Contig5_All;CL5427.Contig6_All;CL547.Contig2_All;CL5509.Contig2_All;CL5509.Contig3_All;CL555.Contig1_All;CL5556.Contig1_All;CL5565.Contig1_All;CL5570.Contig1_All;CL5570.Contig2_All;CL5584.Contig1_All;CL5622.Contig1_All;CL5666.Contig1_All;CL5666.Contig2_All;CL5666.Contig3_All;CL5676.Contig1_All;CL5676.Contig3_All;CL5676.Contig4_All;CL5676.Contig5_All;CL5736.Contig1_All;CL5807.Contig3_All;CL5808.Contig1_All;CL5808.Contig2_All;CL5840.Contig1_All;CL5840.Contig2_All;CL5840.Contig3_All;CL5840.Contig4_All;CL5846.Contig1_All;CL5902.Contig2_All;CL5923.Contig1_All;CL5923.Contig2_All;CL5965.Contig1_All;CL5965.Contig2_All;CL5999.Contig1_All;CL5999.Contig2_All;CL60.Contig1_All;CL60.Contig2_All;CL60.Contig3_All;CL60.Contig4_All;CL6037.Contig3_All;CL6129.Contig1_All;CL6129.Contig2_All;CL6129.Contig3_All;CL6148.Contig1_All;CL6148.Contig2_All;CL6197.Contig1_All;CL6197.Contig3_All;CL6201.Contig1_All;CL6201.Contig2_All;CL6207.Contig2_All;CL6224.Contig1_All;CL6224.Contig2_All;CL6224.Contig3_All;CL6323.Contig1_All;CL6356.Contig1_All;CL6356.Contig2_All;CL6367.Contig2_All;CL6370.Contig1_All;CL6370.Contig2_All;CL6370.Contig3_All;CL6370.Contig4_All;CL6394.Contig1_All;CL6394.Contig2_All;CL6394.Contig3_All;CL6394.Contig4_All;CL6394.Contig5_All;CL6394.Contig6_All;CL6416.Contig1_All;CL6425.Contig1_All;CL6425.Contig2_All;CL6425.Contig3_All;CL645.Contig1_All;CL645.Contig2_All;CL645.Contig3_All;CL645.Contig4_All;CL6452.Contig1_All;CL6452.Contig2_All;CL6514.Contig2_All;CL6542.Contig1_All;CL6546.Contig2_All;CL6546.Contig3_All;CL6554.Contig1_All;CL6554.Contig2_All;CL6596.Contig1_All;CL6596.Contig2_All;CL6622.Contig1_All;CL6622.Contig2_All;CL6622.Contig3_All;CL6622.Contig4_All;CL6633.Contig1_All;CL6639.Contig1_All;CL6639.Contig2_All;CL6639.Contig3_All;CL6669.Contig1_All;CL6669.Contig2_All;CL668.Contig1_All;CL6689.Contig1_All;CL6689.Contig2_All;CL6691.Contig1_All;CL6691.Contig2_All;CL6698.Contig1_All;CL6698.Contig2_All;CL6700.Contig1_All;CL6770.Contig2_All;CL6770.Contig3_All;CL6819.Contig1_All;CL6819.Contig6_All;CL6849.Contig1_All;CL6849.Contig2_All;CL6854.Contig1_All;CL6854.Contig2_All;CL6854.Contig3_All;CL690.Contig3_All;CL690.Contig4_All;CL6912.Contig1_All;CL6926.Contig1_All;CL6928.Contig2_All;CL6933.Contig2_All;CL6940.Contig1_All;CL6940.Contig2_All;CL6950.Contig2_All;CL6962.Contig2_All;CL70.Contig1_All;CL70.Contig2_All;CL70.Contig3_All;CL70.Contig4_All;CL7010.Contig1_All;CL7048.Contig1_All;CL7081.Contig1_All;CL7084.Contig1_All;CL7084.Contig2_All;CL7084.Contig3_All;CL7084.Contig4_All;CL7114.Contig1_All;CL7114.Contig2_All;CL7114.Contig3_All;CL7115.Contig1_All;CL7115.Contig2_All;CL7154.Contig3_All;CL717.Contig1_All;CL717.Contig3_All;CL717.Contig4_All;CL7173.Contig2_All;CL7236.Contig1_All;CL7236.Contig2_All;CL7339.Contig1_All;CL7339.Contig2_All;CL7345.Contig1_All;CL7345.Contig2_All;CL7345.Contig3_All;CL7353.Contig1_All;CL7353.Contig2_All;CL7366.Contig1_All;CL739.Contig1_All;CL739.Contig2_All;CL7416.Contig2_All;CL7437.Contig1_All;CL7437.Contig2_All;CL7437.Contig3_All;CL7449.Contig1_All;CL7451.Contig1_All;CL7451.Contig2_All;CL749.Contig4_All;CL7609.Contig1_All;CL7609.Contig2_All;CL7611.Contig2_All;CL763.Contig2_All;CL7637.Contig1_All;CL7664.Contig2_All;CL7664.Contig4_All;CL7686.Contig1_All;CL7686.Contig2_All;CL7704.Contig2_All;CL773.Contig3_All;CL773.Contig4_All;CL773.Contig5_All;CL775.Contig1_All;CL7758.Contig1_All;CL7758.Contig2_All;CL7759.Contig1_All;CL7759.Contig2_All;CL7770.Contig1_All;CL7770.Contig2_All;CL7783.Contig2_All;CL78.Contig10_All;CL78.Contig11_All;CL78.Contig12_All;CL78.Contig13_All;CL78.Contig1_All;CL78.Contig2_All;CL78.Contig3_All;CL78.Contig4_All;CL78.Contig5_All;CL78.Contig6_All;CL78.Contig7_All;CL78.Contig8_All;CL78.Contig9_All;CL7833.Contig1_All;CL7833.Contig2_All;CL7839.Contig1_All;CL7839.Contig2_All;CL7839.Contig3_All;CL7845.Contig1_All;CL7889.Contig1_All;CL7889.Contig2_All;CL7905.Contig1_All;CL7905.Contig2_All;CL7956.Contig1_All;CL7956.Contig2_All;CL8008.Contig10_All;CL8008.Contig11_All;CL8008.Contig12_All;CL8008.Contig13_All;CL8008.Contig14_All;CL8008.Contig15_All;CL8008.Contig16_All;CL8008.Contig17_All;CL8008.Contig18_All;CL8008.Contig1_All;CL8008.Contig20_All;CL8008.Contig21_All;CL8008.Contig2_All;CL8008.Contig3_All;CL8008.Contig4_All;CL8008.Contig5_All;CL8008.Contig7_All;CL8008.Contig8_All;CL8008.Contig9_All;CL8046.Contig1_All;CL8046.Contig2_All;CL808.Contig1_All;CL8099.Contig1_All;CL8099.Contig2_All;CL8131.Contig1_All;CL8131.Contig2_All;CL8147.Contig2_All;CL8148.Contig1_All;CL8148.Contig2_All;CL8154.Contig1_All;CL8154.Contig2_All;CL8158.Contig1_All;CL8158.Contig2_All;CL8272.Contig1_All;CL8272.Contig2_All;CL8292.Contig1_All;CL8298.Contig3_All;CL8315.Contig1_All;CL833.Contig1_All;CL8382.Contig1_All;CL8382.Contig2_All;CL8383.Contig1_All;CL8469.Contig1_All;CL8469.Contig2_All;CL8482.Contig1_All;CL8482.Contig3_All;CL8502.Contig1_All;CL8502.Contig2_All;CL8502.Contig3_All;CL8505.Contig1_All;CL8505.Contig2_All;CL8505.Contig3_All;CL8505.Contig4_All;CL8524.Contig1_All;CL8524.Contig2_All;CL8531.Contig1_All;CL8531.Contig2_All;CL8546.Contig1_All;CL8546.Contig2_All;CL8556.Contig1_All;CL8556.Contig2_All;CL862.Contig1_All;CL862.Contig2_All;CL862.Contig3_All;CL874.Contig2_All;CL874.Contig4_All;CL88.Contig2_All;CL88.Contig3_All;CL88.Contig4_All;CL894.Contig6_All;CL900.Contig1_All;CL913.Contig1_All;CL913.Contig2_All;CL914.Contig1_All;CL914.Contig2_All;CL914.Contig3_All;CL915.Contig5_All;CL915.Contig7_All;CL937.Contig1_All;CL937.Contig3_All;CL941.Contig2_All;CL941.Contig3_All;CL997.Contig1_All;CL997.Contig4_All;Unigene10041_All;Unigene10074_All;Unigene10091_All;Unigene10095_All;Unigene10121_All;Unigene10288_All;Unigene10294_All;Unigene10295_All;Unigene10296_All;Unigene10297_All;Unigene10361_All;Unigene10401_All;Unigene10425_All;Unigene10498_All;Unigene10499_All;Unigene10522_All;Unigene10567_All;Unigene10608_All;Unigene10616_All;Unigene10643_All;Unigene10658_All;Unigene10667_All;Unigene1070_All;Unigene10710_All;Unigene10779_All;Unigene10843_All;Unigene10896_All;Unigene1089_All;Unigene11045_All;Unigene110_All;Unigene11122_All;Unigene11152_All;Unigene1118_All;Unigene11239_All;Unigene11244_All;Unigene11249_All;Unigene11269_All;Unigene11286_All;Unigene11302_All;Unigene11342_All;Unigene11397_All;Unigene11466_All;Unigene11483_All;Unigene114_All;Unigene11550_All;Unigene11642_All;Unigene11645_All;Unigene11656_All;Unigene11691_All;Unigene11692_All;Unigene11719_All;Unigene11727_All;Unigene11755_All;Unigene11780_All;Unigene11789_All;Unigene11790_All;Unigene11793_All;Unigene1181_All;Unigene11835_All;Unigene11867_All;Unigene11886_All;Unigene11969_All;Unigene11981_All;Unigene11982_All;Unigene11992_All;Unigene11997_All;Unigene12013_All;Unigene12022_All;Unigene12040_All;Unigene12043_All;Unigene12094_All;Unigene12196_All;Unigene12206_All;Unigene12214_All;Unigene12256_All;Unigene1229_All;Unigene12350_All;Unigene12477_All;Unigene1248_All;Unigene12558_All;Unigene12571_All;Unigene1260_All;Unigene12615_All;Unigene12638_All;Unigene12654_All;Unigene12674_All;Unigene12757_All;Unigene12772_All;Unigene12807_All;Unigene12828_All;Unigene12945_All;Unigene1295_All;Unigene12968_All;Unigene1298_All;Unigene13005_All;Unigene13028_All;Unigene13047_All;Unigene13048_All;Unigene13062_All;Unigene13093_All;Unigene13094_All;Unigene13095_All;Unigene13096_All;Unigene13097_All;Unigene13098_All;Unigene13099_All;Unigene13100_All;Unigene13101_All;Unigene13102_All;Unigene13103_All;Unigene13104_All;Unigene13154_All;Unigene13193_All;Unigene13258_All;Unigene13272_All;Unigene13273_All;Unigene13309_All;Unigene13330_All;Unigene13360_All;Unigene13380_All;Unigene13392_All;Unigene13433_All;Unigene13468_All;Unigene13530_All;Unigene13558_All;Unigene13566_All;Unigene13573_All;Unigene13633_All;Unigene13654_All;Unigene13666_All;Unigene13667_All;Unigene13752_All;Unigene13753_All;Unigene13822_All;Unigene13859_All;Unigene13878_All;Unigene13885_All;Unigene1390_All;Unigene13990_All;Unigene14009_All;Unigene14024_All;Unigene1409_All;Unigene14124_All;Unigene14189_All;Unigene1418_All;Unigene1421_All;Unigene14240_All;Unigene14251_All;Unigene14299_All;Unigene142_All;Unigene1436_All;Unigene14382_All;Unigene14390_All;Unigene14392_All;Unigene14419_All;Unigene14438_All;Unigene14477_All;Unigene14539_All;Unigene14540_All;Unigene14581_All;Unigene14582_All;Unigene14583_All;Unigene14665_All;Unigene14666_All;Unigene14667_All;Unigene14680_All;Unigene14689_All;Unigene14703_All;Unigene14722_All;Unigene14723_All;Unigene14737_All;Unigene14738_All;Unigene14775_All;Unigene14776_All;Unigene14788_All;Unigene14792_All;Unigene14815_All;Unigene14916_All;Unigene14941_All;Unigene14_All;Unigene15012_All;Unigene15013_All;Unigene15019_All;Unigene15027_All;Unigene15032_All;Unigene15076_All;Unigene15094_All;Unigene15185_All;Unigene15218_All;Unigene15247_All;Unigene15266_All;Unigene15303_All;Unigene15364_All;Unigene15427_All;Unigene1543_All;Unigene1545_All;Unigene15460_All;Unigene15464_All;Unigene1546_All;Unigene15472_All;Unigene15473_All;Unigene15475_All;Unigene15479_All;Unigene15513_All;Unigene15526_All;Unigene15527_All;Unigene15562_All;Unigene15646_All;Unigene15717_All;Unigene15788_All;Unigene15790_All;Unigene15824_All;Unigene15843_All;Unigene15852_All;Unigene15855_All;Unigene15856_All;Unigene15868_All;Unigene15888_All;Unigene15893_All;Unigene15907_All;Unigene15917_All;Unigene15928_All;Unigene15929_All;Unigene16038_All;Unigene16039_All;Unigene16073_All;Unigene16141_All;Unigene16161_All;Unigene16167_All;Unigene16183_All;Unigene16190_All;Unigene16215_All;Unigene16220_All;Unigene16235_All;Unigene16268_All;Unigene16274_All;Unigene16326_All;Unigene1632_All;Unigene16336_All;Unigene16359_All;Unigene16433_All;Unigene16462_All;Unigene16509_All;Unigene16540_All;Unigene16586_All;Unigene16596_All;Unigene16601_All;Unigene16617_All;Unigene16647_All;Unigene1664_All;Unigene16659_All;Unigene16710_All;Unigene16715_All;Unigene16722_All;Unigene16730_All;Unigene1679_All;Unigene1680_All;Unigene16843_All;Unigene16892_All;Unigene16918_All;Unigene1693_All;Unigene1701_All;Unigene17050_All;Unigene17063_All;Unigene17082_All;Unigene17106_All;Unigene17110_All;Unigene17136_All;Unigene17137_All;Unigene17161_All;Unigene17248_All;Unigene17269_All;Unigene17289_All;Unigene17372_All;Unigene17386_All;Unigene17387_All;Unigene17460_All;Unigene17466_All;Unigene17490_All;Unigene1752_All;Unigene17544_All;Unigene17548_All;Unigene17579_All;Unigene1758_All;Unigene17606_All;Unigene17630_All;Unigene17631_All;Unigene1766_All;Unigene17672_All;Unigene17676_All;Unigene17677_All;Unigene17679_All;Unigene17680_All;Unigene17700_All;Unigene17708_All;Unigene17718_All;Unigene17752_All;Unigene1783_All;Unigene1787_All;Unigene1790_All;Unigene17915_All;Unigene17916_All;Unigene17918_All;Unigene17919_All;Unigene17949_All;Unigene17967_All;Unigene17968_All;Unigene17970_All;Unigene1799_All;Unigene17_All;Unigene18031_All;Unigene18032_All;Unigene18053_All;Unigene18139_All;Unigene18159_All;Unigene18168_All;Unigene18190_All;Unigene18197_All;Unigene18212_All;Unigene18258_All;Unigene18285_All;Unigene18333_All;Unigene18415_All;Unigene18416_All;Unigene18417_All;Unigene18418_All;Unigene18430_All;Unigene18454_All;Unigene18458_All;Unigene18465_All;Unigene18475_All;Unigene18477_All;Unigene18567_All;Unigene18579_All;Unigene18592_All;Unigene18596_All;Unigene1860_All;Unigene18620_All;Unigene18621_All;Unigene18654_All;Unigene18658_All;Unigene18773_All;Unigene18788_All;Unigene187_All;Unigene18854_All;Unigene18870_All;Unigene18910_All;Unigene18983_All;Unigene18988_All;Unigene19002_All;Unigene19009_All;Unigene19022_All;Unigene19034_All;Unigene19120_All;Unigene19131_All;Unigene19203_All;Unigene19238_All;Unigene19242_All;Unigene19248_All;Unigene19250_All;Unigene19269_All;Unigene19291_All;Unigene19312_All;Unigene19316_All;Unigene19354_All;Unigene19355_All;Unigene19356_All;Unigene19375_All;Unigene19408_All;Unigene1940_All;Unigene19412_All;Unigene19424_All;Unigene19439_All;Unigene19470_All;Unigene19501_All;Unigene19506_All;Unigene19525_All;Unigene19535_All;Unigene19555_All;Unigene19568_All;Unigene19604_All;Unigene19674_All;Unigene19688_All;Unigene1969_All;Unigene19707_All;Unigene19820_All;Unigene19825_All;Unigene19846_All;Unigene19847_All;Unigene19909_All;Unigene19979_All;Unigene19985_All;Unigene19986_All;Unigene20004_All;Unigene20021_All;Unigene20176_All;Unigene20195_All;Unigene20196_All;Unigene20197_All;Unigene20198_All;Unigene20199_All;Unigene20200_All;Unigene20221_All;Unigene20222_All;Unigene20241_All;Unigene20278_All;Unigene20282_All;Unigene20297_All;Unigene20303_All;Unigene2033_All;Unigene2036_All;Unigene20422_All;Unigene20443_All;Unigene20479_All;Unigene20499_All;Unigene20504_All;Unigene20513_All;Unigene210_All;Unigene211_All;Unigene2120_All;Unigene2180_All;Unigene2206_All;Unigene2225_All;Unigene2229_All;Unigene2262_All;Unigene2267_All;Unigene229_All;Unigene2312_All;Unigene2335_All;Unigene2378_All;Unigene2444_All;Unigene2483_All;Unigene2486_All;Unigene2493_All;Unigene2498_All;Unigene2529_All;Unigene2547_All;Unigene2565_All;Unigene2637_All;Unigene2744_All;Unigene2747_All;Unigene2819_All;Unigene2898_All;Unigene2934_All;Unigene2938_All;Unigene2940_All;Unigene3009_All;Unigene3010_All;Unigene3011_All;Unigene3027_All;Unigene3040_All;Unigene3044_All;Unigene3077_All;Unigene3137_All;Unigene3198_All;Unigene3199_All;Unigene3223_All;Unigene3280_All;Unigene3318_All;Unigene3509_All;Unigene3553_All;Unigene3587_All;Unigene35_All;Unigene3605_All;Unigene3635_All;Unigene368_All;Unigene36_All;Unigene3735_All;Unigene3750_All;Unigene3759_All;Unigene3761_All;Unigene3763_All;Unigene3798_All;Unigene37_All;Unigene38_All;Unigene3935_All;Unigene3984_All;Unigene3994_All;Unigene399_All;Unigene39_All;Unigene4006_All;Unigene400_All;Unigene4052_All;Unigene4059_All;Unigene4094_All;Unigene4120_All;Unigene4275_All;Unigene4303_All;Unigene4429_All;Unigene4430_All;Unigene4431_All;Unigene4447_All;Unigene4448_All;Unigene4449_All;Unigene444_All;Unigene4465_All;Unigene4470_All;Unigene4471_All;Unigene4472_All;Unigene4496_All;Unigene4561_All;Unigene4591_All;Unigene4604_All;Unigene4605_All;Unigene4681_All;Unigene4720_All;Unigene4737_All;Unigene4740_All;Unigene4753_All;Unigene4761_All;Unigene4776_All;Unigene4786_All;Unigene4794_All;Unigene4805_All;Unigene4902_All;Unigene4929_All;Unigene4964_All;Unigene4969_All;Unigene4991_All;Unigene5001_All;Unigene5002_All;Unigene5097_All;Unigene510_All;Unigene5172_All;Unigene5194_All;Unigene5265_All;Unigene5312_All;Unigene5392_All;Unigene5474_All;Unigene5487_All;Unigene5492_All;Unigene5566_All;Unigene5587_All;Unigene5610_All;Unigene5665_All;Unigene5667_All;Unigene5674_All;Unigene5678_All;Unigene5697_All;Unigene5739_All;Unigene5740_All;Unigene5745_All;Unigene5754_All;Unigene5818_All;Unigene5839_All;Unigene5849_All;Unigene5898_All;Unigene5899_All;Unigene5910_All;Unigene5911_All;Unigene5912_All;Unigene5915_All;Unigene5923_All;Unigene5955_All;Unigene5966_All;Unigene5972_All;Unigene6006_All;Unigene6016_All;Unigene6032_All;Unigene607_All;Unigene6090_All;Unigene6120_All;Unigene6184_All;Unigene6231_All;Unigene6233_All;Unigene6248_All;Unigene6292_All;Unigene6345_All;Unigene6352_All;Unigene6440_All;Unigene6499_All;Unigene6523_All;Unigene6546_All;Unigene6560_All;Unigene6566_All;Unigene6582_All;Unigene6700_All;Unigene6749_All;Unigene6830_All;Unigene6842_All;Unigene6939_All;Unigene708_All;Unigene7113_All;Unigene7157_All;Unigene7178_All;Unigene7215_All;Unigene7280_All;Unigene7284_All;Unigene7290_All;Unigene7300_All;Unigene7301_All;Unigene7302_All;Unigene7303_All;Unigene7304_All;Unigene7305_All;Unigene7306_All;Unigene7347_All;Unigene7348_All;Unigene7361_All;Unigene7408_All;Unigene7421_All;Unigene7445_All;Unigene7496_All;Unigene7501_All;Unigene7520_All;Unigene7539_All;Unigene7540_All;Unigene7541_All;Unigene7542_All;Unigene7580_All;Unigene7592_All;Unigene7593_All;Unigene7622_All;Unigene7649_All;Unigene765_All;Unigene7770_All;Unigene777_All;Unigene7809_All;Unigene7811_All;Unigene7821_All;Unigene7870_All;Unigene7886_All;Unigene7889_All;Unigene7931_All;Unigene7935_All;Unigene7983_All;Unigene8010_All;Unigene8091_All;Unigene8120_All;Unigene8167_All;Unigene8213_All;Unigene8235_All;Unigene8258_All;Unigene8336_All;Unigene8359_All;Unigene8360_All;Unigene8421_All;Unigene8455_All;Unigene8476_All;Unigene8478_All;Unigene8521_All;Unigene8612_All;Unigene8665_All;Unigene8681_All;Unigene868_All;Unigene8760_All;Unigene8822_All;Unigene8823_All;Unigene8862_All;Unigene8907_All;Unigene8976_All;Unigene8985_All;Unigene9025_All;Unigene9032_All;Unigene9064_All;Unigene9083_All;Unigene9112_All;Unigene911_All;Unigene9122_All;Unigene9163_All;Unigene9168_All;Unigene9184_All;Unigene9205_All;Unigene9231_All;Unigene9242_All;Unigene9243_All;Unigene9305_All;Unigene9413_All;Unigene9422_All;Unigene9426_All;Unigene9484_All;Unigene948_All;Unigene9510_All;Unigene9644_All;Unigene9709_All;Unigene972_All;Unigene976_All;Unigene9872_All;Unigene9878_All;Unigene9890_All;Unigene9893_All;Unigene9920_All;Unigene995_All;Unigene9968_All;Unigene9992_All	K13416+K13430+K13427+K13464+K13422+K13417+K13425+K13420+K13426+K02183+K13412+K13414+K05391+K04371+K13424+K04079+K13428+K09487+K13447+K13457+K13460+K13459+K13473+K13429+K13448+K13456+K12795+K02358+K13413+K13462+K13449+K14512+K13423+K04368+K13458+K13463+K00864
RNA transport	1152	ko03013	Genetic Information Processing	Translation	CL100.Contig1_All;CL100.Contig2_All;CL100.Contig3_All;CL100.Contig4_All;CL1005.Contig3_All;CL1005.Contig5_All;CL1005.Contig7_All;CL1006.Contig1_All;CL1006.Contig2_All;CL1006.Contig7_All;CL1006.Contig8_All;CL1006.Contig9_All;CL1021.Contig8_All;CL1027.Contig10_All;CL1027.Contig11_All;CL1027.Contig12_All;CL1027.Contig1_All;CL1027.Contig2_All;CL1027.Contig3_All;CL1027.Contig4_All;CL1027.Contig5_All;CL1027.Contig6_All;CL1027.Contig7_All;CL1027.Contig8_All;CL1027.Contig9_All;CL1104.Contig7_All;CL1125.Contig1_All;CL1125.Contig2_All;CL1125.Contig3_All;CL1152.Contig10_All;CL1152.Contig11_All;CL1152.Contig12_All;CL1152.Contig13_All;CL1152.Contig14_All;CL1152.Contig15_All;CL1152.Contig16_All;CL1152.Contig1_All;CL1152.Contig2_All;CL1152.Contig3_All;CL1152.Contig4_All;CL1152.Contig5_All;CL1152.Contig6_All;CL1152.Contig7_All;CL1152.Contig8_All;CL1152.Contig9_All;CL1157.Contig1_All;CL1157.Contig2_All;CL1182.Contig1_All;CL1182.Contig2_All;CL1246.Contig1_All;CL1253.Contig1_All;CL1253.Contig2_All;CL1281.Contig10_All;CL1281.Contig1_All;CL1281.Contig2_All;CL1281.Contig3_All;CL1281.Contig4_All;CL1281.Contig5_All;CL1281.Contig6_All;CL1281.Contig7_All;CL1281.Contig8_All;CL1281.Contig9_All;CL1290.Contig1_All;CL131.Contig1_All;CL131.Contig2_All;CL1318.Contig1_All;CL1341.Contig1_All;CL1341.Contig2_All;CL1341.Contig3_All;CL135.Contig10_All;CL135.Contig3_All;CL135.Contig5_All;CL135.Contig6_All;CL135.Contig7_All;CL1360.Contig10_All;CL1360.Contig2_All;CL1360.Contig4_All;CL1396.Contig1_All;CL1396.Contig3_All;CL1396.Contig4_All;CL1396.Contig5_All;CL1396.Contig6_All;CL1396.Contig7_All;CL1410.Contig1_All;CL1410.Contig3_All;CL1410.Contig4_All;CL1410.Contig5_All;CL1410.Contig6_All;CL1410.Contig7_All;CL1453.Contig1_All;CL1453.Contig2_All;CL1453.Contig3_All;CL1457.Contig1_All;CL1457.Contig2_All;CL1482.Contig3_All;CL1482.Contig4_All;CL1482.Contig5_All;CL1482.Contig6_All;CL1482.Contig7_All;CL1482.Contig8_All;CL1485.Contig1_All;CL1502.Contig1_All;CL1502.Contig2_All;CL1504.Contig10_All;CL1504.Contig11_All;CL1504.Contig12_All;CL1504.Contig1_All;CL1504.Contig2_All;CL1504.Contig3_All;CL1504.Contig4_All;CL1504.Contig5_All;CL1504.Contig6_All;CL1504.Contig7_All;CL1504.Contig8_All;CL1504.Contig9_All;CL151.Contig2_All;CL151.Contig3_All;CL151.Contig4_All;CL1516.Contig1_All;CL1516.Contig2_All;CL1540.Contig2_All;CL1557.Contig1_All;CL1557.Contig2_All;CL1567.Contig1_All;CL1567.Contig2_All;CL1623.Contig3_All;CL1623.Contig4_All;CL1623.Contig6_All;CL1653.Contig1_All;CL1653.Contig5_All;CL1673.Contig1_All;CL1673.Contig2_All;CL1673.Contig3_All;CL1673.Contig4_All;CL1673.Contig5_All;CL1685.Contig4_All;CL169.Contig1_All;CL169.Contig2_All;CL1695.Contig11_All;CL1695.Contig14_All;CL1695.Contig3_All;CL1695.Contig9_All;CL172.Contig1_All;CL172.Contig2_All;CL172.Contig3_All;CL1781.Contig1_All;CL1785.Contig1_All;CL1791.Contig2_All;CL1816.Contig1_All;CL1816.Contig2_All;CL1816.Contig3_All;CL1816.Contig4_All;CL1861.Contig1_All;CL1861.Contig2_All;CL1861.Contig3_All;CL1879.Contig2_All;CL1915.Contig1_All;CL1915.Contig2_All;CL1917.Contig3_All;CL1917.Contig4_All;CL1933.Contig2_All;CL1933.Contig3_All;CL1945.Contig1_All;CL1945.Contig2_All;CL1960.Contig1_All;CL1960.Contig2_All;CL1960.Contig3_All;CL1971.Contig1_All;CL1971.Contig2_All;CL1971.Contig3_All;CL1971.Contig4_All;CL1984.Contig1_All;CL1984.Contig2_All;CL1984.Contig3_All;CL1984.Contig4_All;CL1984.Contig5_All;CL2000.Contig1_All;CL2000.Contig2_All;CL2000.Contig3_All;CL2000.Contig4_All;CL2000.Contig5_All;CL2000.Contig6_All;CL2000.Contig7_All;CL2000.Contig8_All;CL2001.Contig2_All;CL2001.Contig3_All;CL2001.Contig4_All;CL2001.Contig5_All;CL2030.Contig1_All;CL2030.Contig2_All;CL2033.Contig1_All;CL2033.Contig2_All;CL2033.Contig3_All;CL2033.Contig4_All;CL2033.Contig5_All;CL2033.Contig6_All;CL2053.Contig1_All;CL2053.Contig2_All;CL2053.Contig3_All;CL2053.Contig4_All;CL2053.Contig5_All;CL2053.Contig6_All;CL2091.Contig1_All;CL21.Contig3_All;CL2123.Contig1_All;CL2123.Contig2_All;CL2126.Contig1_All;CL2126.Contig2_All;CL2126.Contig3_All;CL2126.Contig4_All;CL2126.Contig5_All;CL2126.Contig6_All;CL2126.Contig7_All;CL2126.Contig8_All;CL2126.Contig9_All;CL2172.Contig1_All;CL2172.Contig2_All;CL2172.Contig3_All;CL2172.Contig4_All;CL2172.Contig5_All;CL2172.Contig6_All;CL2172.Contig7_All;CL2172.Contig8_All;CL222.Contig2_All;CL222.Contig3_All;CL2221.Contig2_All;CL2221.Contig3_All;CL2221.Contig4_All;CL2230.Contig7_All;CL2256.Contig1_All;CL2274.Contig2_All;CL2282.Contig2_All;CL2302.Contig1_All;CL2302.Contig2_All;CL2302.Contig3_All;CL2302.Contig4_All;CL2302.Contig5_All;CL2328.Contig1_All;CL2328.Contig2_All;CL2353.Contig12_All;CL2353.Contig2_All;CL2353.Contig8_All;CL2394.Contig10_All;CL2394.Contig11_All;CL2394.Contig12_All;CL2394.Contig13_All;CL2394.Contig14_All;CL2394.Contig15_All;CL2394.Contig16_All;CL2394.Contig1_All;CL2394.Contig2_All;CL2394.Contig3_All;CL2394.Contig4_All;CL2394.Contig5_All;CL2394.Contig6_All;CL2394.Contig7_All;CL2394.Contig8_All;CL2394.Contig9_All;CL2434.Contig1_All;CL2434.Contig4_All;CL2482.Contig1_All;CL2482.Contig2_All;CL2482.Contig3_All;CL2482.Contig4_All;CL2482.Contig5_All;CL2519.Contig2_All;CL2526.Contig1_All;CL2526.Contig2_All;CL2551.Contig1_All;CL2551.Contig2_All;CL2569.Contig2_All;CL2593.Contig1_All;CL2593.Contig2_All;CL2593.Contig3_All;CL2593.Contig4_All;CL2619.Contig4_All;CL2634.Contig1_All;CL2634.Contig2_All;CL2634.Contig4_All;CL2634.Contig5_All;CL2657.Contig1_All;CL2657.Contig2_All;CL2665.Contig1_All;CL2729.Contig1_All;CL2729.Contig2_All;CL2743.Contig1_All;CL2743.Contig2_All;CL2743.Contig4_All;CL2758.Contig1_All;CL2758.Contig2_All;CL2758.Contig3_All;CL2758.Contig4_All;CL28.Contig3_All;CL281.Contig1_All;CL281.Contig2_All;CL281.Contig3_All;CL281.Contig4_All;CL281.Contig5_All;CL281.Contig6_All;CL281.Contig7_All;CL281.Contig8_All;CL285.Contig1_All;CL285.Contig2_All;CL285.Contig3_All;CL285.Contig6_All;CL285.Contig7_All;CL285.Contig8_All;CL2878.Contig1_All;CL2878.Contig2_All;CL2878.Contig3_All;CL2878.Contig4_All;CL2882.Contig1_All;CL2899.Contig1_All;CL2899.Contig2_All;CL2899.Contig3_All;CL290.Contig1_All;CL290.Contig6_All;CL292.Contig1_All;CL292.Contig2_All;CL2941.Contig3_All;CL2941.Contig4_All;CL2942.Contig1_All;CL2942.Contig2_All;CL2942.Contig3_All;CL2942.Contig4_All;CL2945.Contig1_All;CL2945.Contig2_All;CL2945.Contig3_All;CL2945.Contig4_All;CL2975.Contig1_All;CL2975.Contig2_All;CL2977.Contig2_All;CL2977.Contig3_All;CL3015.Contig1_All;CL3033.Contig10_All;CL3033.Contig11_All;CL3033.Contig12_All;CL3033.Contig1_All;CL3033.Contig2_All;CL3033.Contig3_All;CL3033.Contig4_All;CL3033.Contig5_All;CL3033.Contig6_All;CL3033.Contig7_All;CL3033.Contig8_All;CL3033.Contig9_All;CL3041.Contig1_All;CL3053.Contig1_All;CL3053.Contig2_All;CL3060.Contig1_All;CL3060.Contig2_All;CL3060.Contig3_All;CL310.Contig6_All;CL310.Contig8_All;CL3145.Contig1_All;CL3145.Contig2_All;CL3145.Contig3_All;CL3145.Contig4_All;CL3145.Contig5_All;CL3145.Contig6_All;CL3151.Contig2_All;CL3152.Contig1_All;CL3152.Contig2_All;CL3152.Contig3_All;CL3152.Contig4_All;CL3152.Contig5_All;CL3160.Contig1_All;CL3226.Contig1_All;CL3226.Contig2_All;CL3226.Contig3_All;CL3242.Contig1_All;CL3244.Contig1_All;CL3244.Contig2_All;CL3244.Contig3_All;CL3280.Contig1_All;CL3299.Contig1_All;CL3299.Contig3_All;CL3299.Contig4_All;CL3306.Contig1_All;CL3306.Contig2_All;CL3306.Contig3_All;CL3306.Contig4_All;CL3354.Contig2_All;CL348.Contig1_All;CL348.Contig2_All;CL348.Contig3_All;CL348.Contig4_All;CL348.Contig5_All;CL348.Contig6_All;CL3486.Contig2_All;CL3516.Contig1_All;CL3516.Contig2_All;CL3516.Contig3_All;CL3564.Contig1_All;CL3564.Contig2_All;CL3564.Contig3_All;CL358.Contig1_All;CL358.Contig5_All;CL3609.Contig2_All;CL3620.Contig1_All;CL3620.Contig2_All;CL3658.Contig3_All;CL3679.Contig2_All;CL3689.Contig3_All;CL3709.Contig1_All;CL3709.Contig2_All;CL3709.Contig3_All;CL3729.Contig1_All;CL3729.Contig2_All;CL3749.Contig1_All;CL3749.Contig2_All;CL3773.Contig2_All;CL3773.Contig3_All;CL3773.Contig4_All;CL382.Contig10_All;CL382.Contig11_All;CL382.Contig12_All;CL382.Contig13_All;CL382.Contig14_All;CL382.Contig1_All;CL382.Contig2_All;CL382.Contig3_All;CL382.Contig4_All;CL382.Contig5_All;CL382.Contig6_All;CL382.Contig7_All;CL382.Contig8_All;CL382.Contig9_All;CL384.Contig10_All;CL384.Contig11_All;CL384.Contig12_All;CL384.Contig1_All;CL384.Contig2_All;CL384.Contig3_All;CL384.Contig4_All;CL384.Contig5_All;CL384.Contig6_All;CL384.Contig7_All;CL384.Contig8_All;CL384.Contig9_All;CL3847.Contig1_All;CL3847.Contig2_All;CL3924.Contig1_All;CL3924.Contig4_All;CL3928.Contig1_All;CL3928.Contig2_All;CL393.Contig1_All;CL393.Contig2_All;CL397.Contig2_All;CL397.Contig4_All;CL397.Contig5_All;CL397.Contig6_All;CL3988.Contig1_All;CL3988.Contig2_All;CL3988.Contig3_All;CL3988.Contig4_All;CL3988.Contig5_All;CL401.Contig1_All;CL401.Contig2_All;CL403.Contig13_All;CL403.Contig7_All;CL403.Contig8_All;CL403.Contig9_All;CL4053.Contig1_All;CL4053.Contig2_All;CL4056.Contig3_All;CL4096.Contig1_All;CL4142.Contig1_All;CL4142.Contig2_All;CL4142.Contig3_All;CL4142.Contig4_All;CL4142.Contig5_All;CL4190.Contig3_All;CL4209.Contig1_All;CL4209.Contig2_All;CL4252.Contig1_All;CL4252.Contig2_All;CL4257.Contig2_All;CL426.Contig1_All;CL426.Contig2_All;CL4269.Contig1_All;CL4269.Contig2_All;CL4269.Contig3_All;CL429.Contig1_All;CL429.Contig2_All;CL429.Contig4_All;CL4294.Contig1_All;CL4294.Contig3_All;CL4300.Contig1_All;CL4326.Contig1_All;CL4338.Contig10_All;CL4338.Contig1_All;CL4338.Contig2_All;CL4338.Contig3_All;CL4338.Contig4_All;CL4338.Contig5_All;CL4338.Contig6_All;CL4338.Contig7_All;CL4338.Contig8_All;CL4338.Contig9_All;CL4357.Contig1_All;CL4357.Contig2_All;CL4392.Contig2_All;CL4397.Contig1_All;CL4397.Contig2_All;CL443.Contig1_All;CL443.Contig2_All;CL443.Contig3_All;CL443.Contig4_All;CL443.Contig5_All;CL4463.Contig2_All;CL4463.Contig4_All;CL447.Contig1_All;CL447.Contig2_All;CL447.Contig3_All;CL4479.Contig1_All;CL4479.Contig2_All;CL4511.Contig1_All;CL4511.Contig2_All;CL4511.Contig3_All;CL4511.Contig4_All;CL4511.Contig5_All;CL4544.Contig1_All;CL4544.Contig2_All;CL4557.Contig1_All;CL4557.Contig2_All;CL4557.Contig3_All;CL4557.Contig4_All;CL4557.Contig5_All;CL4572.Contig1_All;CL4572.Contig2_All;CL4581.Contig3_All;CL4604.Contig1_All;CL4626.Contig1_All;CL4626.Contig2_All;CL4629.Contig1_All;CL4629.Contig2_All;CL4629.Contig3_All;CL4673.Contig1_All;CL4673.Contig2_All;CL4673.Contig3_All;CL4673.Contig4_All;CL4673.Contig5_All;CL4673.Contig6_All;CL4682.Contig2_All;CL4682.Contig3_All;CL4682.Contig4_All;CL4682.Contig6_All;CL4682.Contig7_All;CL4682.Contig8_All;CL4686.Contig1_All;CL4758.Contig1_All;CL4758.Contig2_All;CL4797.Contig1_All;CL4797.Contig2_All;CL4797.Contig3_All;CL4819.Contig1_All;CL4819.Contig2_All;CL4819.Contig3_All;CL4819.Contig5_All;CL4830.Contig3_All;CL4834.Contig1_All;CL4834.Contig2_All;CL4834.Contig3_All;CL485.Contig4_All;CL4850.Contig1_All;CL4850.Contig2_All;CL4850.Contig3_All;CL4876.Contig2_All;CL489.Contig1_All;CL489.Contig2_All;CL489.Contig3_All;CL4937.Contig1_All;CL4937.Contig2_All;CL4937.Contig3_All;CL4937.Contig4_All;CL4937.Contig5_All;CL4955.Contig1_All;CL4987.Contig1_All;CL4987.Contig2_All;CL4987.Contig3_All;CL5004.Contig2_All;CL5011.Contig1_All;CL5011.Contig2_All;CL5016.Contig1_All;CL5019.Contig1_All;CL5058.Contig2_All;CL5062.Contig2_All;CL5066.Contig2_All;CL5087.Contig1_All;CL5098.Contig1_All;CL5098.Contig2_All;CL5098.Contig3_All;CL5098.Contig5_All;CL5112.Contig2_All;CL5118.Contig1_All;CL5118.Contig2_All;CL522.Contig2_All;CL522.Contig3_All;CL526.Contig1_All;CL526.Contig2_All;CL5443.Contig1_All;CL5502.Contig2_All;CL5502.Contig3_All;CL5533.Contig2_All;CL5546.Contig2_All;CL5617.Contig1_All;CL5621.Contig1_All;CL5621.Contig2_All;CL5621.Contig3_All;CL5632.Contig1_All;CL5632.Contig2_All;CL5632.Contig3_All;CL5632.Contig4_All;CL5646.Contig2_All;CL5681.Contig1_All;CL5681.Contig2_All;CL5684.Contig1_All;CL5684.Contig3_All;CL5712.Contig1_All;CL5712.Contig2_All;CL5712.Contig3_All;CL5712.Contig4_All;CL5712.Contig5_All;CL5712.Contig6_All;CL579.Contig1_All;CL579.Contig2_All;CL5816.Contig2_All;CL5854.Contig1_All;CL5854.Contig2_All;CL5854.Contig3_All;CL5854.Contig4_All;CL587.Contig1_All;CL587.Contig3_All;CL5930.Contig1_All;CL5930.Contig2_All;CL5930.Contig3_All;CL5932.Contig1_All;CL5932.Contig2_All;CL5932.Contig3_All;CL5932.Contig4_All;CL5941.Contig1_All;CL5941.Contig2_All;CL5958.Contig2_All;CL5967.Contig1_All;CL5967.Contig2_All;CL5967.Contig3_All;CL5967.Contig4_All;CL5967.Contig5_All;CL5984.Contig1_All;CL599.Contig1_All;CL6.Contig1_All;CL6.Contig2_All;CL6027.Contig2_All;CL6050.Contig1_All;CL6078.Contig1_All;CL6078.Contig2_All;CL6078.Contig3_All;CL609.Contig1_All;CL6134.Contig1_All;CL614.Contig2_All;CL614.Contig3_All;CL6184.Contig3_All;CL6190.Contig1_All;CL6190.Contig2_All;CL6190.Contig3_All;CL6239.Contig1_All;CL6239.Contig2_All;CL626.Contig1_All;CL626.Contig4_All;CL6303.Contig1_All;CL6303.Contig2_All;CL6303.Contig3_All;CL6318.Contig1_All;CL6318.Contig2_All;CL6336.Contig1_All;CL6336.Contig2_All;CL6336.Contig3_All;CL6343.Contig1_All;CL6343.Contig2_All;CL638.Contig1_All;CL638.Contig2_All;CL6426.Contig1_All;CL6451.Contig1_All;CL6451.Contig2_All;CL6453.Contig1_All;CL6453.Contig2_All;CL6453.Contig3_All;CL6473.Contig1_All;CL6517.Contig2_All;CL6518.Contig3_All;CL6530.Contig1_All;CL6530.Contig2_All;CL6547.Contig1_All;CL6547.Contig2_All;CL6580.Contig1_All;CL6580.Contig2_All;CL66.Contig1_All;CL66.Contig2_All;CL66.Contig3_All;CL66.Contig4_All;CL66.Contig5_All;CL6630.Contig1_All;CL6630.Contig2_All;CL6630.Contig3_All;CL6675.Contig2_All;CL6706.Contig1_All;CL6706.Contig2_All;CL6715.Contig1_All;CL6715.Contig2_All;CL6715.Contig3_All;CL6783.Contig1_All;CL6783.Contig2_All;CL6832.Contig1_All;CL6832.Contig2_All;CL6842.Contig1_All;CL6842.Contig2_All;CL6883.Contig1_All;CL6883.Contig4_All;CL6892.Contig1_All;CL6924.Contig2_All;CL6942.Contig1_All;CL6942.Contig2_All;CL6942.Contig3_All;CL6951.Contig1_All;CL6951.Contig2_All;CL6951.Contig3_All;CL699.Contig1_All;CL699.Contig2_All;CL699.Contig3_All;CL699.Contig4_All;CL7058.Contig1_All;CL7088.Contig1_All;CL7088.Contig2_All;CL7096.Contig2_All;CL7121.Contig1_All;CL7167.Contig1_All;CL7167.Contig2_All;CL7167.Contig3_All;CL7167.Contig4_All;CL7198.Contig1_All;CL7207.Contig1_All;CL7208.Contig2_All;CL7213.Contig1_All;CL7308.Contig1_All;CL7308.Contig2_All;CL7314.Contig1_All;CL7314.Contig2_All;CL7361.Contig1_All;CL7430.Contig1_All;CL7430.Contig3_All;CL7441.Contig1_All;CL7441.Contig3_All;CL7441.Contig4_All;CL7470.Contig1_All;CL7470.Contig2_All;CL7470.Contig3_All;CL7471.Contig1_All;CL749.Contig1_All;CL749.Contig2_All;CL749.Contig3_All;CL749.Contig4_All;CL749.Contig5_All;CL7557.Contig1_All;CL7557.Contig2_All;CL7557.Contig3_All;CL7557.Contig4_All;CL7557.Contig5_All;CL7596.Contig1_All;CL7600.Contig1_All;CL7625.Contig3_All;CL768.Contig1_All;CL768.Contig2_All;CL7714.Contig1_All;CL7714.Contig2_All;CL7714.Contig3_All;CL7714.Contig4_All;CL7714.Contig5_All;CL7755.Contig1_All;CL7755.Contig2_All;CL7755.Contig3_All;CL7756.Contig1_All;CL7769.Contig1_All;CL777.Contig1_All;CL777.Contig2_All;CL777.Contig3_All;CL777.Contig4_All;CL777.Contig5_All;CL7801.Contig1_All;CL7801.Contig2_All;CL7807.Contig1_All;CL7807.Contig2_All;CL7808.Contig1_All;CL7808.Contig2_All;CL7808.Contig3_All;CL7853.Contig1_All;CL7853.Contig2_All;CL7857.Contig1_All;CL7857.Contig2_All;CL7862.Contig1_All;CL7862.Contig2_All;CL789.Contig1_All;CL789.Contig2_All;CL789.Contig3_All;CL789.Contig4_All;CL7931.Contig1_All;CL7931.Contig2_All;CL7990.Contig2_All;CL8038.Contig2_All;CL8096.Contig2_All;CL8125.Contig3_All;CL8125.Contig4_All;CL8127.Contig1_All;CL8127.Contig2_All;CL8161.Contig2_All;CL8162.Contig1_All;CL822.Contig1_All;CL822.Contig2_All;CL822.Contig3_All;CL822.Contig4_All;CL822.Contig5_All;CL822.Contig6_All;CL822.Contig7_All;CL822.Contig8_All;CL828.Contig1_All;CL828.Contig2_All;CL828.Contig3_All;CL8338.Contig1_All;CL8338.Contig2_All;CL8345.Contig1_All;CL8345.Contig2_All;CL835.Contig1_All;CL835.Contig2_All;CL835.Contig5_All;CL835.Contig7_All;CL836.Contig1_All;CL836.Contig2_All;CL836.Contig4_All;CL836.Contig5_All;CL836.Contig6_All;CL839.Contig1_All;CL8438.Contig1_All;CL8438.Contig2_All;CL8438.Contig3_All;CL8479.Contig1_All;CL8479.Contig2_All;CL8528.Contig1_All;CL8536.Contig1_All;CL8536.Contig2_All;CL8543.Contig1_All;CL8559.Contig1_All;CL90.Contig1_All;CL90.Contig2_All;CL90.Contig3_All;CL90.Contig4_All;CL954.Contig4_All;CL992.Contig1_All;CL992.Contig2_All;Unigene1006_All;Unigene10126_All;Unigene10276_All;Unigene10287_All;Unigene10329_All;Unigene1041_All;Unigene10453_All;Unigene10466_All;Unigene10477_All;Unigene10481_All;Unigene10555_All;Unigene10678_All;Unigene10688_All;Unigene10698_All;Unigene10745_All;Unigene10802_All;Unigene1083_All;Unigene10856_All;Unigene10881_All;Unigene10971_All;Unigene11162_All;Unigene11175_All;Unigene11193_All;Unigene11217_All;Unigene11317_All;Unigene11385_All;Unigene115_All;Unigene11732_All;Unigene11797_All;Unigene11826_All;Unigene11872_All;Unigene11874_All;Unigene11905_All;Unigene1190_All;Unigene11913_All;Unigene11929_All;Unigene11931_All;Unigene11938_All;Unigene11940_All;Unigene12025_All;Unigene12103_All;Unigene12130_All;Unigene12147_All;Unigene12200_All;Unigene12301_All;Unigene12338_All;Unigene12386_All;Unigene12429_All;Unigene12438_All;Unigene12479_All;Unigene12528_All;Unigene12533_All;Unigene12537_All;Unigene12690_All;Unigene12728_All;Unigene12992_All;Unigene1305_All;Unigene13076_All;Unigene13106_All;Unigene13205_All;Unigene13347_All;Unigene13382_All;Unigene13427_All;Unigene13541_All;Unigene1362_All;Unigene13714_All;Unigene13742_All;Unigene13809_All;Unigene13831_All;Unigene13852_All;Unigene14025_All;Unigene14039_All;Unigene14050_All;Unigene14094_All;Unigene14177_All;Unigene14217_All;Unigene14222_All;Unigene14506_All;Unigene14574_All;Unigene14612_All;Unigene14613_All;Unigene14686_All;Unigene14687_All;Unigene14774_All;Unigene15092_All;Unigene15112_All;Unigene1515_All;Unigene1516_All;Unigene1518_All;Unigene1519_All;Unigene1520_All;Unigene1521_All;Unigene15226_All;Unigene15227_All;Unigene1531_All;Unigene15497_All;Unigene15507_All;Unigene15589_All;Unigene15644_All;Unigene15774_All;Unigene15789_All;Unigene15821_All;Unigene15830_All;Unigene15831_All;Unigene15832_All;Unigene15833_All;Unigene15992_All;Unigene15997_All;Unigene159_All;Unigene16082_All;Unigene16104_All;Unigene16115_All;Unigene16143_All;Unigene16218_All;Unigene16288_All;Unigene1628_All;Unigene1638_All;Unigene16468_All;Unigene16530_All;Unigene1661_All;Unigene1694_All;Unigene17065_All;Unigene1708_All;Unigene1719_All;Unigene17277_All;Unigene17359_All;Unigene17743_All;Unigene17744_All;Unigene17904_All;Unigene18206_All;Unigene1826_All;Unigene18450_All;Unigene18728_All;Unigene18860_All;Unigene18908_All;Unigene1913_All;Unigene1966_All;Unigene19835_All;Unigene20033_All;Unigene2102_All;Unigene2112_All;Unigene214_All;Unigene2167_All;Unigene2268_All;Unigene2308_All;Unigene2320_All;Unigene2412_All;Unigene2430_All;Unigene2508_All;Unigene2535_All;Unigene2587_All;Unigene2770_All;Unigene2961_All;Unigene3021_All;Unigene3022_All;Unigene3202_All;Unigene3247_All;Unigene326_All;Unigene3271_All;Unigene331_All;Unigene3320_All;Unigene335_All;Unigene3360_All;Unigene3391_All;Unigene3415_All;Unigene3436_All;Unigene3612_All;Unigene3703_All;Unigene3714_All;Unigene377_All;Unigene3815_All;Unigene3818_All;Unigene3830_All;Unigene384_All;Unigene3941_All;Unigene3998_All;Unigene4025_All;Unigene411_All;Unigene4240_All;Unigene4377_All;Unigene4379_All;Unigene4384_All;Unigene4389_All;Unigene4393_All;Unigene4395_All;Unigene4444_All;Unigene4445_All;Unigene4462_All;Unigene4508_All;Unigene4522_All;Unigene4559_All;Unigene4598_All;Unigene4632_All;Unigene4732_All;Unigene4780_All;Unigene481_All;Unigene4839_All;Unigene4847_All;Unigene4857_All;Unigene4881_All;Unigene4975_All;Unigene5053_All;Unigene5057_All;Unigene5225_All;Unigene531_All;Unigene5345_All;Unigene5347_All;Unigene5530_All;Unigene5555_All;Unigene562_All;Unigene5783_All;Unigene579_All;Unigene5868_All;Unigene5930_All;Unigene5981_All;Unigene5986_All;Unigene6156_All;Unigene6220_All;Unigene6367_All;Unigene6393_All;Unigene6461_All;Unigene646_All;Unigene6487_All;Unigene6521_All;Unigene661_All;Unigene6643_All;Unigene6665_All;Unigene6751_All;Unigene6754_All;Unigene6837_All;Unigene6844_All;Unigene6847_All;Unigene6960_All;Unigene7240_All;Unigene72_All;Unigene7450_All;Unigene7471_All;Unigene7527_All;Unigene7568_All;Unigene7599_All;Unigene7619_All;Unigene7630_All;Unigene7658_All;Unigene7747_All;Unigene7791_All;Unigene7795_All;Unigene7802_All;Unigene7839_All;Unigene7840_All;Unigene7866_All;Unigene7876_All;Unigene7906_All;Unigene7923_All;Unigene7981_All;Unigene7987_All;Unigene8025_All;Unigene8052_All;Unigene8094_All;Unigene8100_All;Unigene8105_All;Unigene8246_All;Unigene8283_All;Unigene8325_All;Unigene8338_All;Unigene8351_All;Unigene8368_All;Unigene8599_All;Unigene861_All;Unigene8673_All;Unigene8800_All;Unigene8846_All;Unigene8867_All;Unigene8974_All;Unigene9066_All;Unigene9068_All;Unigene9102_All;Unigene9121_All;Unigene9144_All;Unigene9159_All;Unigene9189_All;Unigene925_All;Unigene9354_All;Unigene9449_All;Unigene9483_All;Unigene9559_All;Unigene960_All;Unigene967_All;Unigene9703_All;Unigene9766_All;Unigene9777_All;Unigene9808_All;Unigene9861_All;Unigene988_All;Unigene9962_All	K14319+K03539+K09291+K03243+K14290+K14325+K13126+K14328+K03249+K13171+K14306+K03257+K03245+K14297+K14293+K14320+K13174+K14310+K03260+K03231+K12877+K03113+K02516+K14525+K03252+K07562+K03236+K03250+K03251+K00784+K03262+K13025+K05019+K14321+K14327+K03239+K14309+K14314+K14326+K14312+K12881+K13137+K12876+K10577+K12875+K12812+K07936+K03246+K03680+K14294+K03254+K14301+K13114+K14307+K03240+K03237+K03259+K00974+K12160+K14004+K03248+K14317+K12882+K14298+K03247+K12880+K03754+K03238+K03253+K03242+K14288+K01164+K14311+K12878+K05749+K14313+K14315+K14292+K13130+K14318+K12883+K14324+K13175+K14305+K14289+K13176+K14308+K14303+K03538+K12879+K13151+K14304+K14300+K03537+K14299+K03241
Spliceosome	1013	ko03040	Genetic Information Processing	Transcription	CL1003.Contig1_All;CL1003.Contig2_All;CL1003.Contig3_All;CL1062.Contig1_All;CL1062.Contig2_All;CL1062.Contig3_All;CL1157.Contig1_All;CL1157.Contig2_All;CL1174.Contig2_All;CL1174.Contig3_All;CL1174.Contig7_All;CL1174.Contig8_All;CL1226.Contig1_All;CL1226.Contig2_All;CL1226.Contig3_All;CL1236.Contig1_All;CL1236.Contig2_All;CL1236.Contig3_All;CL1236.Contig4_All;CL1240.Contig1_All;CL1240.Contig2_All;CL1240.Contig3_All;CL1240.Contig4_All;CL1240.Contig5_All;CL1240.Contig6_All;CL1261.Contig3_All;CL1285.Contig2_All;CL1290.Contig1_All;CL1290.Contig2_All;CL1290.Contig3_All;CL1290.Contig4_All;CL131.Contig1_All;CL131.Contig2_All;CL1343.Contig10_All;CL1343.Contig3_All;CL1343.Contig4_All;CL1343.Contig9_All;CL135.Contig1_All;CL135.Contig2_All;CL135.Contig3_All;CL135.Contig4_All;CL135.Contig5_All;CL135.Contig6_All;CL135.Contig7_All;CL135.Contig8_All;CL135.Contig9_All;CL136.Contig2_All;CL1360.Contig5_All;CL1360.Contig6_All;CL1360.Contig8_All;CL1384.Contig1_All;CL1384.Contig2_All;CL1384.Contig3_All;CL1388.Contig1_All;CL1388.Contig3_All;CL1390.Contig1_All;CL1390.Contig2_All;CL1396.Contig1_All;CL1396.Contig2_All;CL1396.Contig3_All;CL1396.Contig4_All;CL1396.Contig5_All;CL1396.Contig6_All;CL1396.Contig7_All;CL1421.Contig1_All;CL1421.Contig2_All;CL1478.Contig6_All;CL1492.Contig2_All;CL1492.Contig4_All;CL1515.Contig1_All;CL1519.Contig1_All;CL1519.Contig2_All;CL1519.Contig3_All;CL1519.Contig4_All;CL1519.Contig5_All;CL1526.Contig2_All;CL1526.Contig3_All;CL1534.Contig10_All;CL1534.Contig11_All;CL1534.Contig12_All;CL1534.Contig13_All;CL1534.Contig14_All;CL1534.Contig1_All;CL1534.Contig3_All;CL1534.Contig5_All;CL1534.Contig6_All;CL1534.Contig7_All;CL1534.Contig8_All;CL1558.Contig1_All;CL1558.Contig2_All;CL1558.Contig3_All;CL1569.Contig1_All;CL1569.Contig2_All;CL1569.Contig3_All;CL1569.Contig4_All;CL1569.Contig5_All;CL160.Contig1_All;CL160.Contig2_All;CL1636.Contig1_All;CL1636.Contig2_All;CL1644.Contig1_All;CL1644.Contig2_All;CL1659.Contig1_All;CL1659.Contig2_All;CL1659.Contig3_All;CL1659.Contig4_All;CL1659.Contig5_All;CL1659.Contig6_All;CL1685.Contig4_All;CL169.Contig1_All;CL169.Contig2_All;CL170.Contig1_All;CL170.Contig2_All;CL170.Contig3_All;CL170.Contig4_All;CL1752.Contig3_All;CL1781.Contig2_All;CL1845.Contig1_All;CL1859.Contig1_All;CL1859.Contig2_All;CL1859.Contig3_All;CL1859.Contig4_All;CL1859.Contig5_All;CL1859.Contig6_All;CL1859.Contig7_All;CL1887.Contig1_All;CL1887.Contig2_All;CL189.Contig3_All;CL1900.Contig12_All;CL1900.Contig13_All;CL1900.Contig1_All;CL1900.Contig2_All;CL1900.Contig3_All;CL1900.Contig4_All;CL1900.Contig6_All;CL1900.Contig7_All;CL1927.Contig1_All;CL1927.Contig2_All;CL1927.Contig3_All;CL1927.Contig4_All;CL1927.Contig5_All;CL1927.Contig6_All;CL1927.Contig7_All;CL1927.Contig8_All;CL1935.Contig1_All;CL1935.Contig2_All;CL1935.Contig3_All;CL1935.Contig4_All;CL1935.Contig5_All;CL1942.Contig1_All;CL1942.Contig2_All;CL1942.Contig3_All;CL1942.Contig4_All;CL1942.Contig5_All;CL1942.Contig6_All;CL1961.Contig10_All;CL1961.Contig4_All;CL1961.Contig8_All;CL2032.Contig1_All;CL204.Contig1_All;CL204.Contig2_All;CL204.Contig3_All;CL204.Contig4_All;CL204.Contig5_All;CL204.Contig6_All;CL204.Contig7_All;CL2047.Contig1_All;CL2047.Contig2_All;CL2047.Contig4_All;CL2131.Contig1_All;CL2141.Contig2_All;CL2147.Contig1_All;CL2169.Contig1_All;CL2169.Contig2_All;CL2169.Contig3_All;CL2169.Contig4_All;CL2169.Contig5_All;CL2169.Contig6_All;CL2169.Contig7_All;CL2169.Contig8_All;CL2203.Contig1_All;CL222.Contig1_All;CL222.Contig4_All;CL222.Contig7_All;CL222.Contig8_All;CL2289.Contig1_All;CL2289.Contig2_All;CL2289.Contig3_All;CL2347.Contig1_All;CL2362.Contig1_All;CL2362.Contig2_All;CL2362.Contig3_All;CL2362.Contig4_All;CL2386.Contig5_All;CL2386.Contig6_All;CL2411.Contig1_All;CL2411.Contig2_All;CL2429.Contig1_All;CL2429.Contig2_All;CL2429.Contig3_All;CL2429.Contig4_All;CL2429.Contig5_All;CL2444.Contig1_All;CL2444.Contig2_All;CL2449.Contig1_All;CL2471.Contig1_All;CL2471.Contig2_All;CL2471.Contig3_All;CL2482.Contig1_All;CL2482.Contig2_All;CL2482.Contig3_All;CL2482.Contig4_All;CL2482.Contig5_All;CL2497.Contig1_All;CL2497.Contig2_All;CL2497.Contig3_All;CL2572.Contig1_All;CL2572.Contig2_All;CL2572.Contig3_All;CL2572.Contig4_All;CL2606.Contig1_All;CL2619.Contig2_All;CL2619.Contig3_All;CL2665.Contig1_All;CL2677.Contig2_All;CL2677.Contig3_All;CL2743.Contig1_All;CL2743.Contig2_All;CL2743.Contig4_All;CL2743.Contig5_All;CL275.Contig1_All;CL275.Contig2_All;CL2764.Contig10_All;CL2764.Contig11_All;CL2764.Contig1_All;CL2764.Contig2_All;CL2764.Contig3_All;CL2764.Contig4_All;CL2764.Contig5_All;CL2764.Contig6_All;CL2764.Contig7_All;CL2764.Contig8_All;CL2764.Contig9_All;CL2787.Contig1_All;CL2787.Contig2_All;CL2787.Contig3_All;CL2787.Contig4_All;CL2838.Contig1_All;CL2838.Contig2_All;CL2838.Contig3_All;CL2838.Contig4_All;CL2838.Contig5_All;CL2838.Contig6_All;CL2838.Contig7_All;CL2897.Contig1_All;CL2897.Contig2_All;CL290.Contig1_All;CL290.Contig6_All;CL2914.Contig4_All;CL2915.Contig2_All;CL292.Contig1_All;CL292.Contig2_All;CL2945.Contig1_All;CL2945.Contig2_All;CL2945.Contig3_All;CL2945.Contig4_All;CL2968.Contig2_All;CL2968.Contig3_All;CL2971.Contig1_All;CL2971.Contig2_All;CL2971.Contig6_All;CL2971.Contig7_All;CL2971.Contig8_All;CL2971.Contig9_All;CL2999.Contig7_All;CL3019.Contig1_All;CL3019.Contig2_All;CL3019.Contig3_All;CL3019.Contig4_All;CL3019.Contig5_All;CL3019.Contig6_All;CL3019.Contig7_All;CL3019.Contig8_All;CL3020.Contig1_All;CL3020.Contig2_All;CL3020.Contig3_All;CL3030.Contig1_All;CL3030.Contig2_All;CL3030.Contig3_All;CL3030.Contig4_All;CL3033.Contig10_All;CL3033.Contig11_All;CL3033.Contig12_All;CL3033.Contig1_All;CL3033.Contig2_All;CL3033.Contig3_All;CL3033.Contig4_All;CL3033.Contig5_All;CL3033.Contig6_All;CL3033.Contig7_All;CL3033.Contig8_All;CL3033.Contig9_All;CL3053.Contig1_All;CL3095.Contig1_All;CL3095.Contig2_All;CL3095.Contig3_All;CL3095.Contig4_All;CL3095.Contig5_All;CL3095.Contig6_All;CL3095.Contig7_All;CL3095.Contig8_All;CL3110.Contig1_All;CL3110.Contig2_All;CL3110.Contig3_All;CL3138.Contig1_All;CL3138.Contig2_All;CL3138.Contig3_All;CL3138.Contig4_All;CL3152.Contig1_All;CL3152.Contig2_All;CL3152.Contig3_All;CL3152.Contig4_All;CL3152.Contig5_All;CL3190.Contig2_All;CL3224.Contig1_All;CL3224.Contig2_All;CL3224.Contig3_All;CL3224.Contig4_All;CL3224.Contig5_All;CL3241.Contig10_All;CL3241.Contig11_All;CL3241.Contig12_All;CL3241.Contig13_All;CL3241.Contig14_All;CL3241.Contig15_All;CL3241.Contig16_All;CL3241.Contig17_All;CL3241.Contig18_All;CL3241.Contig19_All;CL3241.Contig1_All;CL3241.Contig2_All;CL3241.Contig3_All;CL3241.Contig4_All;CL3241.Contig5_All;CL3241.Contig6_All;CL3241.Contig7_All;CL3241.Contig8_All;CL3241.Contig9_All;CL3257.Contig1_All;CL3257.Contig2_All;CL3257.Contig4_All;CL327.Contig2_All;CL329.Contig3_All;CL329.Contig4_All;CL3311.Contig1_All;CL3311.Contig2_All;CL3325.Contig2_All;CL3359.Contig2_All;CL3373.Contig1_All;CL3373.Contig2_All;CL3425.Contig1_All;CL3425.Contig2_All;CL3534.Contig1_All;CL3535.Contig2_All;CL356.Contig1_All;CL3578.Contig1_All;CL3578.Contig2_All;CL3578.Contig3_All;CL3578.Contig4_All;CL366.Contig1_All;CL366.Contig2_All;CL366.Contig3_All;CL3663.Contig2_All;CL3663.Contig3_All;CL3673.Contig2_All;CL3679.Contig2_All;CL3745.Contig1_All;CL3745.Contig2_All;CL3754.Contig1_All;CL3754.Contig2_All;CL3754.Contig3_All;CL3773.Contig2_All;CL3773.Contig3_All;CL3773.Contig4_All;CL3794.Contig4_All;CL3843.Contig1_All;CL3843.Contig2_All;CL3868.Contig2_All;CL3905.Contig1_All;CL3905.Contig2_All;CL3905.Contig3_All;CL3905.Contig4_All;CL3905.Contig5_All;CL3905.Contig6_All;CL3905.Contig7_All;CL3929.Contig1_All;CL3929.Contig2_All;CL3935.Contig1_All;CL3935.Contig2_All;CL3968.Contig1_All;CL3968.Contig2_All;CL3968.Contig3_All;CL3973.Contig1_All;CL3973.Contig2_All;CL3973.Contig3_All;CL3973.Contig4_All;CL4004.Contig1_All;CL4004.Contig2_All;CL4056.Contig1_All;CL4056.Contig2_All;CL4056.Contig3_All;CL4056.Contig4_All;CL4086.Contig10_All;CL4086.Contig2_All;CL4086.Contig5_All;CL4086.Contig6_All;CL4086.Contig8_All;CL4086.Contig9_All;CL4095.Contig1_All;CL4096.Contig1_All;CL410.Contig1_All;CL410.Contig2_All;CL410.Contig3_All;CL410.Contig4_All;CL4153.Contig1_All;CL4153.Contig2_All;CL4153.Contig3_All;CL4235.Contig1_All;CL4235.Contig2_All;CL4235.Contig3_All;CL4266.Contig2_All;CL4278.Contig1_All;CL4278.Contig2_All;CL4290.Contig1_All;CL4290.Contig2_All;CL4290.Contig3_All;CL4294.Contig1_All;CL4327.Contig1_All;CL4327.Contig2_All;CL4327.Contig3_All;CL4327.Contig4_All;CL4346.Contig4_All;CL4346.Contig5_All;CL4363.Contig1_All;CL4363.Contig2_All;CL4363.Contig3_All;CL4363.Contig4_All;CL4424.Contig2_All;CL4424.Contig3_All;CL443.Contig5_All;CL4456.Contig1_All;CL4456.Contig2_All;CL4472.Contig1_All;CL4504.Contig1_All;CL4504.Contig2_All;CL4504.Contig3_All;CL4504.Contig4_All;CL4504.Contig5_All;CL4520.Contig1_All;CL4551.Contig1_All;CL4555.Contig3_All;CL4555.Contig4_All;CL4555.Contig5_All;CL4562.Contig1_All;CL4562.Contig2_All;CL4562.Contig3_All;CL4581.Contig3_All;CL4668.Contig1_All;CL4668.Contig2_All;CL4668.Contig3_All;CL4668.Contig4_All;CL4718.Contig1_All;CL4718.Contig2_All;CL4718.Contig3_All;CL4718.Contig4_All;CL4723.Contig1_All;CL4723.Contig2_All;CL4830.Contig3_All;CL4834.Contig1_All;CL4834.Contig2_All;CL4837.Contig2_All;CL4840.Contig1_All;CL4840.Contig2_All;CL4840.Contig3_All;CL4842.Contig1_All;CL4842.Contig2_All;CL4842.Contig3_All;CL485.Contig1_All;CL485.Contig2_All;CL485.Contig3_All;CL485.Contig4_All;CL4871.Contig1_All;CL4871.Contig2_All;CL489.Contig1_All;CL489.Contig3_All;CL4907.Contig1_All;CL4907.Contig2_All;CL4955.Contig1_All;CL5016.Contig1_All;CL5016.Contig2_All;CL5016.Contig3_All;CL5016.Contig5_All;CL5016.Contig6_All;CL5016.Contig7_All;CL5087.Contig1_All;CL5098.Contig4_All;CL5136.Contig2_All;CL5196.Contig1_All;CL5196.Contig2_All;CL5235.Contig1_All;CL5235.Contig2_All;CL5273.Contig1_All;CL5273.Contig4_All;CL5327.Contig3_All;CL5422.Contig2_All;CL5436.Contig1_All;CL5436.Contig2_All;CL5436.Contig3_All;CL5436.Contig4_All;CL5437.Contig2_All;CL5439.Contig1_All;CL5439.Contig2_All;CL5443.Contig1_All;CL5443.Contig2_All;CL5443.Contig3_All;CL5479.Contig1_All;CL5479.Contig3_All;CL5564.Contig1_All;CL5583.Contig1_All;CL5583.Contig2_All;CL5591.Contig2_All;CL5688.Contig1_All;CL5728.Contig1_All;CL5728.Contig2_All;CL5728.Contig3_All;CL5741.Contig3_All;CL5816.Contig2_All;CL5828.Contig3_All;CL5869.Contig1_All;CL5869.Contig2_All;CL5909.Contig1_All;CL5909.Contig2_All;CL5947.Contig1_All;CL5967.Contig1_All;CL5967.Contig2_All;CL5967.Contig3_All;CL5967.Contig4_All;CL6.Contig1_All;CL6003.Contig1_All;CL6003.Contig2_All;CL6003.Contig3_All;CL6003.Contig4_All;CL6099.Contig3_All;CL6117.Contig1_All;CL6117.Contig2_All;CL6127.Contig1_All;CL6191.Contig2_All;CL6234.Contig1_All;CL6255.Contig1_All;CL6255.Contig2_All;CL6351.Contig2_All;CL6355.Contig1_All;CL6355.Contig2_All;CL6355.Contig3_All;CL6442.Contig1_All;CL6442.Contig2_All;CL6451.Contig1_All;CL6466.Contig2_All;CL6466.Contig3_All;CL6487.Contig1_All;CL6487.Contig2_All;CL6514.Contig1_All;CL6514.Contig2_All;CL658.Contig1_All;CL658.Contig2_All;CL661.Contig2_All;CL6611.Contig3_All;CL6670.Contig1_All;CL6670.Contig3_All;CL6670.Contig4_All;CL6670.Contig6_All;CL6670.Contig8_All;CL6675.Contig3_All;CL6682.Contig1_All;CL6682.Contig2_All;CL6706.Contig1_All;CL6706.Contig2_All;CL6725.Contig1_All;CL6725.Contig2_All;CL6725.Contig3_All;CL6725.Contig4_All;CL6725.Contig5_All;CL6832.Contig1_All;CL6832.Contig2_All;CL6840.Contig1_All;CL6840.Contig2_All;CL6844.Contig1_All;CL6844.Contig3_All;CL6857.Contig1_All;CL6857.Contig2_All;CL6883.Contig1_All;CL6883.Contig2_All;CL6883.Contig3_All;CL6883.Contig4_All;CL6955.Contig1_All;CL6955.Contig2_All;CL6955.Contig3_All;CL6966.Contig1_All;CL6966.Contig2_All;CL7009.Contig1_All;CL7015.Contig1_All;CL7015.Contig2_All;CL7060.Contig1_All;CL7060.Contig2_All;CL7060.Contig3_All;CL7076.Contig1_All;CL7076.Contig2_All;CL7096.Contig1_All;CL7126.Contig1_All;CL7126.Contig2_All;CL7207.Contig1_All;CL7298.Contig1_All;CL7298.Contig3_All;CL7333.Contig1_All;CL7333.Contig2_All;CL7333.Contig3_All;CL736.Contig1_All;CL736.Contig2_All;CL736.Contig3_All;CL737.Contig10_All;CL737.Contig1_All;CL737.Contig2_All;CL737.Contig7_All;CL737.Contig9_All;CL738.Contig2_All;CL7456.Contig1_All;CL7456.Contig2_All;CL7468.Contig2_All;CL748.Contig1_All;CL748.Contig2_All;CL748.Contig3_All;CL748.Contig4_All;CL748.Contig5_All;CL748.Contig6_All;CL748.Contig7_All;CL7490.Contig3_All;CL7506.Contig1_All;CL7506.Contig2_All;CL7544.Contig1_All;CL7544.Contig2_All;CL7591.Contig1_All;CL7591.Contig2_All;CL760.Contig7_All;CL760.Contig8_All;CL760.Contig9_All;CL7651.Contig1_All;CL7665.Contig1_All;CL7665.Contig2_All;CL7665.Contig3_All;CL777.Contig1_All;CL7780.Contig1_All;CL7787.Contig1_All;CL7787.Contig2_All;CL7808.Contig3_All;CL7899.Contig1_All;CL7899.Contig2_All;CL792.Contig1_All;CL792.Contig2_All;CL792.Contig3_All;CL7931.Contig1_All;CL7931.Contig2_All;CL7932.Contig1_All;CL7980.Contig1_All;CL7980.Contig2_All;CL7989.Contig1_All;CL7989.Contig2_All;CL8033.Contig1_All;CL8033.Contig2_All;CL8076.Contig1_All;CL8076.Contig2_All;CL8082.Contig1_All;CL8090.Contig1_All;CL8090.Contig2_All;CL8093.Contig1_All;CL8093.Contig2_All;CL8125.Contig1_All;CL8125.Contig3_All;CL8150.Contig1_All;CL8165.Contig1_All;CL8165.Contig2_All;CL8194.Contig1_All;CL8194.Contig2_All;CL822.Contig1_All;CL8258.Contig1_All;CL8283.Contig1_All;CL8283.Contig2_All;CL8286.Contig1_All;CL8286.Contig2_All;CL8308.Contig1_All;CL8345.Contig1_All;CL8345.Contig2_All;CL8353.Contig1_All;CL8353.Contig2_All;CL8412.Contig1_All;CL8412.Contig2_All;CL8414.Contig1_All;CL8414.Contig2_All;CL8422.Contig2_All;CL8439.Contig2_All;CL8471.Contig1_All;CL8522.Contig2_All;CL8537.Contig2_All;CL8565.Contig1_All;CL8588.Contig1_All;CL8588.Contig2_All;CL8591.Contig2_All;CL906.Contig1_All;CL906.Contig2_All;CL924.Contig1_All;CL924.Contig2_All;CL929.Contig1_All;CL929.Contig2_All;CL929.Contig3_All;CL929.Contig4_All;CL929.Contig5_All;CL929.Contig6_All;CL984.Contig1_All;CL984.Contig2_All;Unigene1006_All;Unigene1025_All;Unigene10266_All;Unigene10320_All;Unigene10328_All;Unigene10329_All;Unigene1041_All;Unigene1044_All;Unigene10475_All;Unigene10585_All;Unigene10592_All;Unigene10705_All;Unigene10725_All;Unigene10730_All;Unigene1074_All;Unigene1077_All;Unigene10856_All;Unigene10909_All;Unigene10935_All;Unigene10945_All;Unigene10975_All;Unigene11032_All;Unigene11066_All;Unigene11068_All;Unigene11181_All;Unigene11217_All;Unigene11229_All;Unigene11241_All;Unigene11415_All;Unigene11431_All;Unigene11470_All;Unigene11544_All;Unigene1158_All;Unigene11733_All;Unigene11786_All;Unigene11787_All;Unigene11788_All;Unigene11891_All;Unigene11904_All;Unigene11944_All;Unigene12019_All;Unigene12223_All;Unigene12262_All;Unigene12313_All;Unigene12314_All;Unigene12365_All;Unigene12456_All;Unigene12501_All;Unigene12546_All;Unigene12698_All;Unigene12935_All;Unigene1294_All;Unigene129_All;Unigene13040_All;Unigene13227_All;Unigene13237_All;Unigene13262_All;Unigene13327_All;Unigene13347_All;Unigene13404_All;Unigene13550_All;Unigene13722_All;Unigene13817_All;Unigene13849_All;Unigene14068_All;Unigene14089_All;Unigene14110_All;Unigene14135_All;Unigene14191_All;Unigene14231_All;Unigene1430_All;Unigene14368_All;Unigene1439_All;Unigene14404_All;Unigene14427_All;Unigene14442_All;Unigene14455_All;Unigene14554_All;Unigene14681_All;Unigene14745_All;Unigene14755_All;Unigene14799_All;Unigene14828_All;Unigene14977_All;Unigene15087_All;Unigene15413_All;Unigene15428_All;Unigene15440_All;Unigene15544_All;Unigene15836_All;Unigene15911_All;Unigene15984_All;Unigene15992_All;Unigene16100_All;Unigene16184_All;Unigene16185_All;Unigene16258_All;Unigene16413_All;Unigene16414_All;Unigene16441_All;Unigene16929_All;Unigene17150_All;Unigene1723_All;Unigene17285_All;Unigene17452_All;Unigene1766_All;Unigene17721_All;Unigene17723_All;Unigene17904_All;Unigene18222_All;Unigene18276_All;Unigene183_All;Unigene185_All;Unigene18605_All;Unigene18713_All;Unigene18723_All;Unigene18724_All;Unigene18791_All;Unigene18792_All;Unigene18949_All;Unigene19067_All;Unigene1929_All;Unigene19331_All;Unigene19376_All;Unigene19452_All;Unigene1951_All;Unigene19534_All;Unigene19577_All;Unigene1991_All;Unigene20033_All;Unigene20240_All;Unigene2082_All;Unigene240_All;Unigene2412_All;Unigene2430_All;Unigene247_All;Unigene2584_All;Unigene2704_All;Unigene2715_All;Unigene2823_All;Unigene3013_All;Unigene3033_All;Unigene3053_All;Unigene3166_All;Unigene3202_All;Unigene3209_All;Unigene3467_All;Unigene3561_All;Unigene3572_All;Unigene3581_All;Unigene3653_All;Unigene3659_All;Unigene3708_All;Unigene3765_All;Unigene3790_All;Unigene3811_All;Unigene3826_All;Unigene3838_All;Unigene3843_All;Unigene3877_All;Unigene3934_All;Unigene3946_All;Unigene4009_All;Unigene4022_All;Unigene412_All;Unigene4208_All;Unigene4232_All;Unigene4331_All;Unigene4381_All;Unigene4382_All;Unigene4383_All;Unigene4386_All;Unigene4387_All;Unigene4388_All;Unigene4390_All;Unigene4391_All;Unigene4476_All;Unigene4477_All;Unigene4569_All;Unigene4653_All;Unigene4731_All;Unigene4736_All;Unigene4863_All;Unigene4872_All;Unigene4940_All;Unigene4963_All;Unigene4970_All;Unigene5011_All;Unigene5041_All;Unigene5060_All;Unigene5068_All;Unigene531_All;Unigene5347_All;Unigene5475_All;Unigene5476_All;Unigene5581_All;Unigene5627_All;Unigene5693_All;Unigene5783_All;Unigene5845_All;Unigene5891_All;Unigene5926_All;Unigene5937_All;Unigene5938_All;Unigene5939_All;Unigene5945_All;Unigene5981_All;Unigene5982_All;Unigene6079_All;Unigene6099_All;Unigene6176_All;Unigene6188_All;Unigene6349_All;Unigene6367_All;Unigene6425_All;Unigene6498_All;Unigene6534_All;Unigene6544_All;Unigene6550_All;Unigene6687_All;Unigene6738_All;Unigene6739_All;Unigene6757_All;Unigene6785_All;Unigene6869_All;Unigene6873_All;Unigene6903_All;Unigene6914_All;Unigene698_All;Unigene704_All;Unigene717_All;Unigene7213_All;Unigene7268_All;Unigene7414_All;Unigene7479_All;Unigene7506_All;Unigene7513_All;Unigene7534_All;Unigene7549_All;Unigene7570_All;Unigene7604_All;Unigene7621_All;Unigene763_All;Unigene7671_All;Unigene7747_All;Unigene7840_All;Unigene7875_All;Unigene7900_All;Unigene7945_All;Unigene7981_All;Unigene8045_All;Unigene8055_All;Unigene8058_All;Unigene8105_All;Unigene8269_All;Unigene8306_All;Unigene8377_All;Unigene844_All;Unigene8507_All;Unigene8573_All;Unigene8588_All;Unigene8599_All;Unigene8673_All;Unigene8796_All;Unigene8797_All;Unigene8811_All;Unigene888_All;Unigene8944_All;Unigene9005_All;Unigene9068_All;Unigene91_All;Unigene9226_All;Unigene925_All;Unigene9417_All;Unigene9442_All;Unigene9457_All;Unigene9473_All;Unigene9511_All;Unigene9650_All;Unigene9685_All;Unigene9713_All;Unigene9750_All;Unigene9946_All;Unigene9995_All;Unigene999_All	K12843+K12741+K12831+K12821+K12811+K12891+K12862+K12817+K12826+K11984+K12822+K12824+K12890+K11086+K12857+K12829+K03283+K12837+K12849+K12818+K12873+K12625+K12869+K12877+K12825+K12874+K12662+K12897+K12839+K12823+K12836+K12842+K12896+K13025+K11092+K12623+K12863+K12881+K12876+K12875+K12812+K12621+K12872+K12833+K11096+K12858+K11094+K12859+K12864+K11093+K11087+K12845+K12840+K12820+K12900+K12855+K12830+K12627+K12866+K12882+K12854+K12835+K12846+K12860+K12867+K12880+K09567+K12886+K12850+K12834+K11099+K12852+K12813+K11095+K12844+K12832+K12861+K12847+K12815+K12733+K12868+K10599+K12878+K12827+K12626+K12819+K12870+K11088+K06063+K12816+K12622+K12848+K12883+K11097+K12865+K11098+K12871+K12879+K12856+K12828
Endocytosis	853	ko04144	Cellular Processes	Transport and catabolism	CL1011.Contig1_All;CL1011.Contig2_All;CL1011.Contig3_All;CL1011.Contig4_All;CL1055.Contig2_All;CL1055.Contig4_All;CL1062.Contig2_All;CL1112.Contig4_All;CL1128.Contig1_All;CL1128.Contig2_All;CL1128.Contig3_All;CL1128.Contig4_All;CL1128.Contig5_All;CL1133.Contig1_All;CL1168.Contig1_All;CL1168.Contig2_All;CL1194.Contig2_All;CL1194.Contig5_All;CL1218.Contig1_All;CL1218.Contig2_All;CL1218.Contig3_All;CL1218.Contig4_All;CL1218.Contig5_All;CL1218.Contig6_All;CL1218.Contig7_All;CL1308.Contig1_All;CL1308.Contig2_All;CL1308.Contig3_All;CL1343.Contig10_All;CL1343.Contig3_All;CL1343.Contig4_All;CL1343.Contig9_All;CL1365.Contig4_All;CL1422.Contig1_All;CL1422.Contig2_All;CL1422.Contig3_All;CL143.Contig12_All;CL143.Contig13_All;CL143.Contig17_All;CL143.Contig6_All;CL143.Contig7_All;CL1436.Contig1_All;CL1442.Contig1_All;CL1442.Contig2_All;CL1517.Contig3_All;CL1517.Contig5_All;CL1517.Contig7_All;CL1517.Contig8_All;CL1519.Contig1_All;CL1519.Contig2_All;CL1519.Contig3_All;CL1519.Contig4_All;CL1519.Contig5_All;CL1530.Contig1_All;CL1530.Contig5_All;CL1562.Contig1_All;CL1705.Contig2_All;CL1716.Contig1_All;CL1716.Contig2_All;CL1734.Contig2_All;CL1763.Contig1_All;CL1771.Contig1_All;CL1771.Contig2_All;CL1771.Contig3_All;CL1771.Contig4_All;CL1811.Contig1_All;CL1811.Contig2_All;CL1819.Contig1_All;CL1819.Contig2_All;CL1857.Contig2_All;CL1857.Contig4_All;CL1942.Contig1_All;CL1942.Contig2_All;CL1942.Contig3_All;CL1942.Contig4_All;CL1942.Contig6_All;CL1952.Contig1_All;CL1952.Contig2_All;CL1966.Contig3_All;CL1966.Contig8_All;CL1987.Contig1_All;CL1987.Contig2_All;CL1987.Contig3_All;CL2000.Contig4_All;CL2000.Contig7_All;CL2000.Contig8_All;CL2009.Contig1_All;CL2009.Contig2_All;CL2009.Contig3_All;CL2034.Contig1_All;CL2034.Contig2_All;CL2034.Contig3_All;CL2034.Contig4_All;CL2034.Contig5_All;CL2057.Contig5_All;CL2106.Contig3_All;CL2114.Contig1_All;CL2114.Contig2_All;CL2129.Contig1_All;CL2129.Contig2_All;CL2169.Contig1_All;CL2169.Contig2_All;CL2169.Contig3_All;CL2169.Contig4_All;CL2169.Contig5_All;CL2169.Contig6_All;CL2169.Contig7_All;CL2169.Contig8_All;CL2347.Contig1_All;CL2406.Contig2_All;CL2447.Contig1_All;CL246.Contig2_All;CL2460.Contig2_All;CL2516.Contig1_All;CL2615.Contig3_All;CL2615.Contig4_All;CL2615.Contig5_All;CL2802.Contig1_All;CL2802.Contig2_All;CL2802.Contig3_All;CL2802.Contig4_All;CL2802.Contig5_All;CL2815.Contig1_All;CL2827.Contig1_All;CL2911.Contig1_All;CL2911.Contig2_All;CL2911.Contig3_All;CL2911.Contig4_All;CL2914.Contig2_All;CL2914.Contig4_All;CL2914.Contig5_All;CL2982.Contig1_All;CL2982.Contig2_All;CL2982.Contig3_All;CL2982.Contig4_All;CL2999.Contig1_All;CL2999.Contig2_All;CL2999.Contig3_All;CL2999.Contig8_All;CL3000.Contig1_All;CL3000.Contig2_All;CL3000.Contig3_All;CL3016.Contig1_All;CL3016.Contig2_All;CL3017.Contig1_All;CL3017.Contig2_All;CL3017.Contig3_All;CL3017.Contig4_All;CL3017.Contig5_All;CL3017.Contig6_All;CL3022.Contig1_All;CL3022.Contig2_All;CL309.Contig1_All;CL309.Contig2_All;CL309.Contig3_All;CL3095.Contig1_All;CL3095.Contig2_All;CL3095.Contig3_All;CL3095.Contig4_All;CL3095.Contig5_All;CL3095.Contig6_All;CL3095.Contig7_All;CL3095.Contig8_All;CL3190.Contig2_All;CL3195.Contig1_All;CL3195.Contig2_All;CL3195.Contig3_All;CL3195.Contig4_All;CL3228.Contig1_All;CL3228.Contig2_All;CL3228.Contig3_All;CL3249.Contig1_All;CL3249.Contig2_All;CL3249.Contig3_All;CL3249.Contig4_All;CL3249.Contig5_All;CL3249.Contig6_All;CL3249.Contig7_All;CL3257.Contig1_All;CL3257.Contig2_All;CL3257.Contig4_All;CL3257.Contig5_All;CL326.Contig2_All;CL326.Contig4_All;CL3274.Contig1_All;CL3274.Contig2_All;CL3274.Contig3_All;CL3274.Contig4_All;CL3274.Contig5_All;CL3313.Contig2_All;CL3313.Contig3_All;CL3341.Contig2_All;CL3341.Contig3_All;CL3341.Contig5_All;CL3359.Contig1_All;CL3359.Contig2_All;CL3359.Contig3_All;CL3390.Contig1_All;CL3390.Contig2_All;CL3411.Contig1_All;CL3411.Contig2_All;CL3411.Contig3_All;CL3476.Contig1_All;CL3535.Contig2_All;CL3698.Contig1_All;CL3698.Contig2_All;CL3698.Contig3_All;CL3698.Contig4_All;CL3756.Contig1_All;CL3756.Contig5_All;CL3794.Contig2_All;CL3794.Contig4_All;CL383.Contig1_All;CL383.Contig2_All;CL383.Contig3_All;CL383.Contig4_All;CL383.Contig5_All;CL3849.Contig1_All;CL3849.Contig2_All;CL3888.Contig3_All;CL3923.Contig4_All;CL4043.Contig1_All;CL4043.Contig2_All;CL4043.Contig3_All;CL4043.Contig4_All;CL4043.Contig5_All;CL406.Contig1_All;CL406.Contig2_All;CL4082.Contig1_All;CL4082.Contig2_All;CL4092.Contig2_All;CL4092.Contig3_All;CL4099.Contig3_All;CL4099.Contig4_All;CL4099.Contig5_All;CL4099.Contig6_All;CL414.Contig1_All;CL4164.Contig2_All;CL4164.Contig3_All;CL4189.Contig1_All;CL4189.Contig2_All;CL4189.Contig3_All;CL4189.Contig4_All;CL4189.Contig5_All;CL4189.Contig6_All;CL4189.Contig7_All;CL4189.Contig8_All;CL4199.Contig1_All;CL4283.Contig1_All;CL4285.Contig1_All;CL4285.Contig2_All;CL4300.Contig1_All;CL4300.Contig2_All;CL4351.Contig1_All;CL4351.Contig2_All;CL4358.Contig1_All;CL4388.Contig3_All;CL4407.Contig1_All;CL4407.Contig2_All;CL4540.Contig1_All;CL4540.Contig2_All;CL4540.Contig3_All;CL4550.Contig1_All;CL4550.Contig2_All;CL4550.Contig3_All;CL4601.Contig1_All;CL4601.Contig2_All;CL4601.Contig3_All;CL4601.Contig4_All;CL4641.Contig1_All;CL4641.Contig2_All;CL4641.Contig3_All;CL4670.Contig3_All;CL4677.Contig1_All;CL472.Contig2_All;CL472.Contig3_All;CL4726.Contig1_All;CL4726.Contig3_All;CL4730.Contig1_All;CL4730.Contig2_All;CL4730.Contig3_All;CL4730.Contig4_All;CL4731.Contig1_All;CL4731.Contig2_All;CL4731.Contig3_All;CL481.Contig1_All;CL4836.Contig1_All;CL4836.Contig2_All;CL4836.Contig3_All;CL4836.Contig4_All;CL4836.Contig5_All;CL4836.Contig6_All;CL4836.Contig7_All;CL4876.Contig2_All;CL4881.Contig2_All;CL4899.Contig1_All;CL496.Contig2_All;CL4990.Contig1_All;CL5002.Contig1_All;CL5002.Contig2_All;CL5002.Contig3_All;CL5002.Contig4_All;CL5002.Contig5_All;CL5002.Contig6_All;CL5002.Contig7_All;CL5133.Contig1_All;CL5133.Contig2_All;CL5133.Contig4_All;CL5133.Contig5_All;CL5146.Contig1_All;CL5166.Contig1_All;CL5190.Contig1_All;CL5190.Contig2_All;CL5263.Contig2_All;CL5263.Contig3_All;CL527.Contig1_All;CL527.Contig2_All;CL527.Contig3_All;CL5270.Contig1_All;CL5270.Contig2_All;CL5311.Contig1_All;CL5311.Contig3_All;CL5312.Contig1_All;CL5312.Contig2_All;CL5327.Contig4_All;CL5327.Contig5_All;CL5327.Contig8_All;CL5364.Contig1_All;CL5364.Contig3_All;CL5364.Contig4_All;CL5429.Contig4_All;CL5437.Contig1_All;CL5437.Contig2_All;CL5457.Contig2_All;CL5564.Contig1_All;CL5591.Contig1_All;CL5591.Contig2_All;CL5591.Contig3_All;CL5591.Contig4_All;CL5591.Contig5_All;CL5591.Contig6_All;CL5598.Contig1_All;CL5652.Contig1_All;CL5652.Contig2_All;CL5706.Contig2_All;CL5712.Contig2_All;CL5712.Contig3_All;CL5730.Contig1_All;CL5730.Contig2_All;CL5730.Contig3_All;CL5730.Contig4_All;CL5730.Contig5_All;CL5730.Contig6_All;CL5797.Contig1_All;CL5797.Contig2_All;CL5797.Contig3_All;CL5832.Contig1_All;CL5832.Contig2_All;CL5832.Contig3_All;CL5845.Contig1_All;CL5845.Contig2_All;CL5845.Contig3_All;CL5845.Contig4_All;CL5894.Contig1_All;CL594.Contig1_All;CL5947.Contig1_All;CL5947.Contig2_All;CL5947.Contig3_All;CL5978.Contig1_All;CL5980.Contig1_All;CL601.Contig1_All;CL601.Contig3_All;CL6030.Contig1_All;CL6030.Contig2_All;CL6053.Contig1_All;CL6053.Contig2_All;CL6053.Contig3_All;CL6064.Contig1_All;CL6064.Contig2_All;CL6085.Contig1_All;CL6085.Contig2_All;CL6095.Contig1_All;CL6095.Contig2_All;CL6099.Contig1_All;CL6099.Contig2_All;CL610.Contig2_All;CL610.Contig3_All;CL6127.Contig2_All;CL6152.Contig1_All;CL6152.Contig2_All;CL6152.Contig3_All;CL6152.Contig4_All;CL6173.Contig1_All;CL6173.Contig2_All;CL6326.Contig2_All;CL6326.Contig3_All;CL6326.Contig4_All;CL6326.Contig5_All;CL6340.Contig1_All;CL6340.Contig2_All;CL6344.Contig1_All;CL6344.Contig2_All;CL6420.Contig2_All;CL643.Contig1_All;CL643.Contig2_All;CL6467.Contig2_All;CL6467.Contig3_All;CL6510.Contig1_All;CL6515.Contig1_All;CL6515.Contig2_All;CL6517.Contig1_All;CL6517.Contig2_All;CL6517.Contig3_All;CL6572.Contig1_All;CL6575.Contig1_All;CL6578.Contig1_All;CL6578.Contig2_All;CL6611.Contig2_All;CL6611.Contig3_All;CL6713.Contig1_All;CL6713.Contig2_All;CL6718.Contig1_All;CL6718.Contig2_All;CL673.Contig1_All;CL673.Contig3_All;CL673.Contig5_All;CL673.Contig7_All;CL6736.Contig1_All;CL6736.Contig2_All;CL6779.Contig1_All;CL6779.Contig2_All;CL6779.Contig3_All;CL6852.Contig1_All;CL686.Contig1_All;CL686.Contig2_All;CL6906.Contig1_All;CL6906.Contig2_All;CL6911.Contig1_All;CL7014.Contig1_All;CL7043.Contig1_All;CL7135.Contig1_All;CL7135.Contig2_All;CL7156.Contig1_All;CL7156.Contig2_All;CL7204.Contig1_All;CL7204.Contig2_All;CL7264.Contig1_All;CL7264.Contig2_All;CL7324.Contig1_All;CL7324.Contig2_All;CL7324.Contig3_All;CL7347.Contig1_All;CL7347.Contig2_All;CL738.Contig2_All;CL7406.Contig1_All;CL7406.Contig3_All;CL7406.Contig4_All;CL7409.Contig1_All;CL7409.Contig2_All;CL7419.Contig1_All;CL7419.Contig2_All;CL7419.Contig3_All;CL7478.Contig1_All;CL7478.Contig2_All;CL750.Contig2_All;CL7528.Contig1_All;CL7528.Contig2_All;CL755.Contig1_All;CL755.Contig2_All;CL7569.Contig1_All;CL7569.Contig2_All;CL760.Contig2_All;CL760.Contig3_All;CL760.Contig4_All;CL760.Contig5_All;CL760.Contig6_All;CL7621.Contig1_All;CL7656.Contig1_All;CL7656.Contig2_All;CL7720.Contig1_All;CL7720.Contig2_All;CL7757.Contig1_All;CL7876.Contig2_All;CL7976.Contig1_All;CL7976.Contig2_All;CL7976.Contig4_All;CL7976.Contig5_All;CL8006.Contig1_All;CL8006.Contig2_All;CL8011.Contig1_All;CL8011.Contig2_All;CL8027.Contig1_All;CL8027.Contig2_All;CL8029.Contig1_All;CL8029.Contig2_All;CL8029.Contig3_All;CL8037.Contig1_All;CL8037.Contig2_All;CL8076.Contig1_All;CL8076.Contig2_All;CL8091.Contig3_All;CL8110.Contig1_All;CL8110.Contig2_All;CL8110.Contig3_All;CL8110.Contig4_All;CL8110.Contig6_All;CL8110.Contig7_All;CL8126.Contig1_All;CL8138.Contig1_All;CL8141.Contig1_All;CL8146.Contig1_All;CL8264.Contig1_All;CL8264.Contig3_All;CL8308.Contig1_All;CL8338.Contig1_All;CL8338.Contig2_All;CL8414.Contig2_All;CL843.Contig1_All;CL8474.Contig1_All;CL8474.Contig2_All;CL8474.Contig3_All;CL848.Contig1_All;CL848.Contig3_All;CL848.Contig4_All;CL8517.Contig1_All;CL8522.Contig3_All;CL8522.Contig4_All;CL8582.Contig1_All;CL8582.Contig2_All;CL863.Contig1_All;CL863.Contig2_All;CL893.Contig1_All;CL893.Contig2_All;CL93.Contig5_All;CL97.Contig2_All;Unigene10181_All;Unigene10207_All;Unigene1022_All;Unigene10253_All;Unigene10315_All;Unigene10403_All;Unigene10429_All;Unigene10474_All;Unigene1048_All;Unigene10517_All;Unigene10674_All;Unigene1067_All;Unigene10702_All;Unigene10704_All;Unigene10721_All;Unigene10958_All;Unigene11001_All;Unigene11007_All;Unigene11032_All;Unigene11050_All;Unigene11265_All;Unigene11274_All;Unigene11308_All;Unigene11593_All;Unigene11606_All;Unigene11650_All;Unigene11651_All;Unigene11652_All;Unigene11673_All;Unigene11845_All;Unigene11895_All;Unigene11938_All;Unigene11954_All;Unigene12019_All;Unigene12036_All;Unigene12068_All;Unigene12174_All;Unigene12223_All;Unigene12286_All;Unigene12306_All;Unigene12402_All;Unigene12404_All;Unigene12540_All;Unigene12597_All;Unigene12602_All;Unigene12773_All;Unigene13045_All;Unigene13140_All;Unigene13208_All;Unigene13261_All;Unigene13349_All;Unigene13359_All;Unigene13402_All;Unigene13420_All;Unigene13493_All;Unigene13701_All;Unigene13708_All;Unigene13715_All;Unigene13780_All;Unigene13887_All;Unigene13925_All;Unigene14003_All;Unigene14006_All;Unigene14092_All;Unigene14104_All;Unigene14140_All;Unigene14183_All;Unigene14231_All;Unigene14325_All;Unigene1433_All;Unigene14378_All;Unigene14410_All;Unigene14431_All;Unigene14455_All;Unigene14578_All;Unigene14638_All;Unigene14669_All;Unigene14670_All;Unigene14746_All;Unigene14747_All;Unigene14762_All;Unigene14799_All;Unigene14805_All;Unigene14828_All;Unigene14834_All;Unigene14844_All;Unigene14905_All;Unigene15053_All;Unigene15087_All;Unigene15169_All;Unigene15255_All;Unigene15256_All;Unigene15334_All;Unigene15383_All;Unigene15428_All;Unigene15433_All;Unigene15461_All;Unigene15499_All;Unigene15544_All;Unigene15550_All;Unigene15655_All;Unigene15663_All;Unigene15811_All;Unigene15899_All;Unigene15946_All;Unigene15952_All;Unigene15997_All;Unigene16040_All;Unigene16052_All;Unigene1620_All;Unigene16245_All;Unigene16253_All;Unigene16309_All;Unigene16313_All;Unigene16454_All;Unigene16881_All;Unigene17034_All;Unigene17273_All;Unigene1729_All;Unigene1732_All;Unigene17384_All;Unigene17404_All;Unigene17493_All;Unigene17642_All;Unigene17643_All;Unigene17762_All;Unigene1777_All;Unigene1778_All;Unigene18024_All;Unigene18025_All;Unigene18042_All;Unigene18103_All;Unigene18252_All;Unigene18276_All;Unigene18322_All;Unigene18610_All;Unigene18628_All;Unigene18789_All;Unigene18793_All;Unigene18795_All;Unigene18809_All;Unigene18849_All;Unigene18922_All;Unigene18965_All;Unigene1902_All;Unigene1916_All;Unigene1923_All;Unigene19343_All;Unigene19376_All;Unigene19449_All;Unigene19495_All;Unigene19496_All;Unigene19519_All;Unigene19534_All;Unigene1953_All;Unigene1961_All;Unigene19768_All;Unigene1991_All;Unigene20239_All;Unigene20261_All;Unigene20268_All;Unigene211_All;Unigene2126_All;Unigene216_All;Unigene2179_All;Unigene2226_All;Unigene2288_All;Unigene2392_All;Unigene240_All;Unigene2410_All;Unigene2525_All;Unigene2526_All;Unigene2560_All;Unigene2734_All;Unigene2736_All;Unigene2742_All;Unigene2758_All;Unigene2775_All;Unigene282_All;Unigene2998_All;Unigene3026_All;Unigene3084_All;Unigene3250_All;Unigene3287_All;Unigene331_All;Unigene3379_All;Unigene3507_All;Unigene3510_All;Unigene3535_All;Unigene3646_All;Unigene3655_All;Unigene3767_All;Unigene3769_All;Unigene3875_All;Unigene3927_All;Unigene3972_All;Unigene3979_All;Unigene4051_All;Unigene4208_All;Unigene4213_All;Unigene4243_All;Unigene4299_All;Unigene4463_All;Unigene4464_All;Unigene4475_All;Unigene4476_All;Unigene4477_All;Unigene4511_All;Unigene4552_All;Unigene456_All;Unigene4603_All;Unigene4711_All;Unigene4743_All;Unigene4965_All;Unigene5146_All;Unigene5154_All;Unigene5247_All;Unigene5293_All;Unigene5299_All;Unigene5319_All;Unigene5435_All;Unigene5452_All;Unigene5454_All;Unigene5475_All;Unigene5498_All;Unigene5627_All;Unigene5708_All;Unigene5710_All;Unigene5854_All;Unigene5855_All;Unigene5856_All;Unigene5857_All;Unigene5858_All;Unigene5861_All;Unigene5862_All;Unigene5863_All;Unigene5864_All;Unigene5865_All;Unigene5872_All;Unigene5926_All;Unigene5930_All;Unigene6026_All;Unigene6093_All;Unigene6132_All;Unigene6181_All;Unigene6182_All;Unigene6183_All;Unigene6262_All;Unigene6354_All;Unigene6370_All;Unigene6375_All;Unigene6484_All;Unigene6515_All;Unigene6627_All;Unigene6696_All;Unigene6725_All;Unigene6779_All;Unigene683_All;Unigene6847_All;Unigene6852_All;Unigene6869_All;Unigene6908_All;Unigene6937_All;Unigene7078_All;Unigene7182_All;Unigene7204_All;Unigene7213_All;Unigene7308_All;Unigene7343_All;Unigene7344_All;Unigene7490_All;Unigene7543_All;Unigene7595_All;Unigene7603_All;Unigene7621_All;Unigene7703_All;Unigene7706_All;Unigene7781_All;Unigene7788_All;Unigene77_All;Unigene7800_All;Unigene7818_All;Unigene7888_All;Unigene7890_All;Unigene7891_All;Unigene78_All;Unigene8076_All;Unigene8217_All;Unigene8257_All;Unigene8374_All;Unigene8473_All;Unigene864_All;Unigene878_All;Unigene8798_All;Unigene8850_All;Unigene8890_All;Unigene8891_All;Unigene8892_All;Unigene8926_All;Unigene8937_All;Unigene9012_All;Unigene9075_All;Unigene9116_All;Unigene9162_All;Unigene9209_All;Unigene9272_All;Unigene9313_All;Unigene9319_All;Unigene9393_All;Unigene9425_All;Unigene9457_All;Unigene9611_All;Unigene969_All;Unigene9752_All;Unigene9812_All;Unigene9912_All;Unigene994_All;Unigene999_All	K04646+K01115+K12198+K11827+K10591+K07897+K03283+K11247+K11866+K12493+K12199+K12489+K12195+K12200+K12183+K07887+K12184+K00889+K12197+K12479+K12193+K01528+K12471+K12486+K12194+K12196+K12192+K11826+K12189+K12191+K12492+K12188+K11824+K07888+K07904+K12185+K15053+K12190
Protein processing in endoplasmic reticulum	799	ko04141	Genetic Information Processing	Folding, sorting and degradation	CL1026.Contig3_All;CL1026.Contig4_All;CL1026.Contig5_All;CL1026.Contig6_All;CL1026.Contig8_All;CL1069.Contig1_All;CL1069.Contig2_All;CL1069.Contig3_All;CL1069.Contig4_All;CL1086.Contig1_All;CL1086.Contig2_All;CL1127.Contig1_All;CL1127.Contig3_All;CL1127.Contig5_All;CL1272.Contig1_All;CL1272.Contig2_All;CL1272.Contig3_All;CL132.Contig3_All;CL132.Contig6_All;CL1368.Contig1_All;CL1368.Contig2_All;CL1368.Contig3_All;CL1368.Contig4_All;CL1368.Contig5_All;CL1368.Contig6_All;CL1380.Contig1_All;CL1380.Contig2_All;CL1380.Contig3_All;CL14.Contig1_All;CL14.Contig2_All;CL14.Contig3_All;CL1441.Contig3_All;CL1446.Contig1_All;CL1446.Contig2_All;CL1446.Contig3_All;CL1446.Contig4_All;CL1446.Contig5_All;CL1466.Contig1_All;CL1466.Contig2_All;CL1466.Contig3_All;CL1496.Contig1_All;CL1496.Contig2_All;CL1496.Contig3_All;CL1496.Contig4_All;CL1507.Contig1_All;CL1507.Contig2_All;CL1507.Contig4_All;CL1507.Contig5_All;CL1518.Contig1_All;CL1519.Contig1_All;CL1519.Contig2_All;CL1519.Contig3_All;CL1519.Contig4_All;CL1519.Contig5_All;CL1588.Contig1_All;CL1639.Contig1_All;CL1639.Contig2_All;CL1639.Contig3_All;CL1640.Contig1_All;CL1640.Contig2_All;CL1699.Contig1_All;CL1699.Contig2_All;CL1784.Contig1_All;CL1835.Contig1_All;CL1835.Contig2_All;CL1835.Contig3_All;CL1835.Contig4_All;CL1835.Contig5_All;CL1835.Contig6_All;CL1882.Contig1_All;CL1882.Contig2_All;CL1882.Contig3_All;CL1882.Contig4_All;CL1882.Contig5_All;CL1882.Contig7_All;CL1908.Contig1_All;CL1908.Contig2_All;CL1908.Contig3_All;CL191.Contig1_All;CL191.Contig2_All;CL191.Contig3_All;CL1912.Contig1_All;CL1912.Contig3_All;CL193.Contig1_All;CL193.Contig2_All;CL193.Contig3_All;CL1961.Contig10_All;CL1961.Contig1_All;CL1961.Contig2_All;CL1961.Contig3_All;CL1961.Contig4_All;CL1961.Contig5_All;CL1961.Contig6_All;CL1961.Contig7_All;CL1961.Contig8_All;CL1961.Contig9_All;CL2101.Contig1_All;CL2154.Contig1_All;CL2154.Contig2_All;CL2169.Contig1_All;CL2169.Contig2_All;CL2169.Contig3_All;CL2169.Contig4_All;CL2169.Contig5_All;CL2169.Contig6_All;CL2169.Contig7_All;CL2169.Contig8_All;CL2238.Contig1_All;CL2238.Contig2_All;CL2238.Contig3_All;CL2238.Contig4_All;CL2238.Contig5_All;CL2238.Contig6_All;CL2238.Contig7_All;CL2243.Contig1_All;CL2243.Contig2_All;CL2243.Contig3_All;CL2246.Contig2_All;CL2246.Contig3_All;CL2346.Contig1_All;CL2346.Contig2_All;CL2346.Contig3_All;CL2346.Contig4_All;CL2346.Contig5_All;CL2369.Contig1_All;CL2369.Contig2_All;CL2369.Contig3_All;CL2369.Contig4_All;CL2369.Contig5_All;CL2369.Contig6_All;CL2369.Contig7_All;CL2369.Contig8_All;CL2369.Contig9_All;CL2397.Contig1_All;CL2397.Contig2_All;CL2483.Contig1_All;CL2483.Contig2_All;CL256.Contig1_All;CL256.Contig2_All;CL256.Contig3_All;CL256.Contig4_All;CL256.Contig5_All;CL256.Contig6_All;CL256.Contig8_All;CL265.Contig1_All;CL265.Contig2_All;CL265.Contig3_All;CL265.Contig4_All;CL2676.Contig1_All;CL2676.Contig2_All;CL27.Contig1_All;CL27.Contig2_All;CL27.Contig3_All;CL2710.Contig1_All;CL2710.Contig2_All;CL2710.Contig3_All;CL2729.Contig3_All;CL28.Contig2_All;CL28.Contig3_All;CL2807.Contig1_All;CL2807.Contig2_All;CL2852.Contig1_All;CL2852.Contig2_All;CL2852.Contig3_All;CL2853.Contig4_All;CL2853.Contig6_All;CL2911.Contig1_All;CL2911.Contig3_All;CL2911.Contig4_All;CL2936.Contig1_All;CL2936.Contig2_All;CL2936.Contig3_All;CL2936.Contig4_All;CL2966.Contig1_All;CL2966.Contig2_All;CL2966.Contig3_All;CL2966.Contig4_All;CL2983.Contig1_All;CL2983.Contig2_All;CL2983.Contig3_All;CL2998.Contig1_All;CL2998.Contig2_All;CL2998.Contig3_All;CL2998.Contig4_All;CL2998.Contig5_All;CL2999.Contig4_All;CL2999.Contig5_All;CL2999.Contig7_All;CL3095.Contig1_All;CL3095.Contig2_All;CL3095.Contig3_All;CL3095.Contig4_All;CL3095.Contig5_All;CL3095.Contig6_All;CL3095.Contig7_All;CL3095.Contig8_All;CL3149.Contig1_All;CL3149.Contig2_All;CL3149.Contig3_All;CL3165.Contig1_All;CL3170.Contig1_All;CL3170.Contig2_All;CL3170.Contig3_All;CL3188.Contig1_All;CL3188.Contig2_All;CL3377.Contig1_All;CL3377.Contig2_All;CL3377.Contig3_All;CL3406.Contig1_All;CL3406.Contig2_All;CL3406.Contig3_All;CL3406.Contig4_All;CL3409.Contig1_All;CL3409.Contig2_All;CL3442.Contig1_All;CL3451.Contig1_All;CL3451.Contig2_All;CL3451.Contig3_All;CL3451.Contig4_All;CL3531.Contig1_All;CL3531.Contig2_All;CL3661.Contig1_All;CL3661.Contig3_All;CL3743.Contig1_All;CL3743.Contig2_All;CL3804.Contig1_All;CL3804.Contig2_All;CL3804.Contig3_All;CL3804.Contig4_All;CL39.Contig1_All;CL39.Contig2_All;CL3933.Contig1_All;CL3940.Contig1_All;CL3940.Contig2_All;CL3940.Contig3_All;CL3940.Contig4_All;CL3940.Contig5_All;CL3940.Contig6_All;CL3944.Contig1_All;CL3944.Contig2_All;CL3944.Contig3_All;CL3983.Contig1_All;CL3983.Contig2_All;CL3994.Contig1_All;CL3994.Contig2_All;CL4102.Contig1_All;CL4102.Contig2_All;CL4102.Contig3_All;CL4102.Contig4_All;CL4102.Contig5_All;CL4102.Contig6_All;CL4102.Contig7_All;CL4142.Contig1_All;CL4142.Contig2_All;CL4142.Contig3_All;CL4142.Contig4_All;CL4142.Contig5_All;CL4189.Contig4_All;CL423.Contig1_All;CL423.Contig2_All;CL423.Contig3_All;CL423.Contig4_All;CL4231.Contig1_All;CL4231.Contig2_All;CL4231.Contig3_All;CL4231.Contig4_All;CL4231.Contig5_All;CL4231.Contig6_All;CL4253.Contig1_All;CL4253.Contig2_All;CL4270.Contig4_All;CL4432.Contig1_All;CL447.Contig1_All;CL447.Contig2_All;CL447.Contig3_All;CL4503.Contig1_All;CL4503.Contig2_All;CL4503.Contig3_All;CL4503.Contig4_All;CL4535.Contig1_All;CL4535.Contig2_All;CL4535.Contig3_All;CL4540.Contig1_All;CL4540.Contig2_All;CL4540.Contig3_All;CL4589.Contig1_All;CL4589.Contig2_All;CL4589.Contig3_All;CL4589.Contig4_All;CL4594.Contig1_All;CL4594.Contig2_All;CL46.Contig10_All;CL46.Contig11_All;CL46.Contig1_All;CL46.Contig2_All;CL4606.Contig1_All;CL4606.Contig2_All;CL4632.Contig1_All;CL4654.Contig1_All;CL4654.Contig2_All;CL4654.Contig3_All;CL4654.Contig4_All;CL4685.Contig1_All;CL4685.Contig2_All;CL4686.Contig2_All;CL4686.Contig4_All;CL47.Contig1_All;CL47.Contig2_All;CL47.Contig3_All;CL47.Contig4_All;CL47.Contig5_All;CL47.Contig6_All;CL47.Contig7_All;CL4713.Contig1_All;CL4713.Contig2_All;CL4791.Contig1_All;CL4791.Contig2_All;CL4791.Contig3_All;CL492.Contig1_All;CL4946.Contig1_All;CL4946.Contig2_All;CL4946.Contig3_All;CL50.Contig3_All;CL5004.Contig2_All;CL514.Contig1_All;CL514.Contig2_All;CL514.Contig3_All;CL544.Contig2_All;CL5445.Contig1_All;CL5445.Contig2_All;CL5446.Contig1_All;CL5446.Contig2_All;CL5446.Contig3_All;CL5446.Contig4_All;CL5450.Contig1_All;CL5450.Contig2_All;CL5522.Contig1_All;CL5522.Contig2_All;CL5554.Contig1_All;CL5554.Contig2_All;CL5555.Contig1_All;CL5555.Contig2_All;CL5555.Contig3_All;CL5586.Contig1_All;CL5586.Contig2_All;CL5591.Contig6_All;CL5598.Contig1_All;CL5600.Contig1_All;CL5600.Contig2_All;CL5600.Contig3_All;CL5600.Contig4_All;CL5721.Contig1_All;CL5721.Contig2_All;CL5721.Contig3_All;CL5729.Contig1_All;CL5729.Contig2_All;CL5729.Contig3_All;CL5729.Contig4_All;CL5729.Contig5_All;CL5729.Contig6_All;CL5748.Contig1_All;CL5748.Contig2_All;CL5748.Contig3_All;CL5748.Contig4_All;CL5748.Contig5_All;CL575.Contig10_All;CL575.Contig11_All;CL575.Contig12_All;CL575.Contig13_All;CL575.Contig1_All;CL575.Contig2_All;CL575.Contig3_All;CL575.Contig4_All;CL575.Contig5_All;CL575.Contig6_All;CL575.Contig7_All;CL575.Contig8_All;CL575.Contig9_All;CL5800.Contig1_All;CL5800.Contig2_All;CL5980.Contig1_All;CL5988.Contig2_All;CL6001.Contig1_All;CL6001.Contig2_All;CL6001.Contig3_All;CL6048.Contig1_All;CL6067.Contig1_All;CL6067.Contig2_All;CL6094.Contig1_All;CL6094.Contig2_All;CL6094.Contig3_All;CL6094.Contig4_All;CL6094.Contig5_All;CL6094.Contig6_All;CL6111.Contig1_All;CL6111.Contig2_All;CL6135.Contig1_All;CL6135.Contig2_All;CL6211.Contig1_All;CL6211.Contig2_All;CL6213.Contig1_All;CL6213.Contig2_All;CL6213.Contig6_All;CL635.Contig1_All;CL635.Contig7_All;CL6396.Contig1_All;CL6396.Contig2_All;CL6425.Contig1_All;CL6425.Contig2_All;CL6425.Contig3_All;CL6467.Contig1_All;CL6481.Contig1_All;CL6481.Contig2_All;CL6507.Contig1_All;CL6507.Contig2_All;CL6507.Contig3_All;CL6550.Contig1_All;CL6550.Contig2_All;CL6581.Contig1_All;CL6581.Contig2_All;CL6581.Contig3_All;CL6581.Contig4_All;CL6581.Contig5_All;CL6600.Contig1_All;CL6600.Contig2_All;CL6670.Contig1_All;CL6672.Contig1_All;CL6675.Contig6_All;CL6761.Contig1_All;CL6761.Contig2_All;CL6761.Contig3_All;CL6761.Contig4_All;CL6790.Contig1_All;CL6795.Contig1_All;CL6795.Contig2_All;CL6859.Contig1_All;CL6925.Contig1_All;CL6925.Contig2_All;CL6925.Contig4_All;CL6989.Contig1_All;CL6989.Contig2_All;CL6989.Contig3_All;CL6989.Contig4_All;CL6989.Contig5_All;CL701.Contig12_All;CL7045.Contig1_All;CL7045.Contig2_All;CL7058.Contig2_All;CL7058.Contig3_All;CL7121.Contig1_All;CL7149.Contig1_All;CL7149.Contig2_All;CL72.Contig1_All;CL72.Contig2_All;CL72.Contig3_All;CL72.Contig4_All;CL72.Contig5_All;CL72.Contig6_All;CL7241.Contig1_All;CL7241.Contig2_All;CL7241.Contig3_All;CL7467.Contig1_All;CL749.Contig3_All;CL7508.Contig1_All;CL7508.Contig2_All;CL7508.Contig3_All;CL7508.Contig4_All;CL7510.Contig1_All;CL7510.Contig2_All;CL7606.Contig1_All;CL7606.Contig2_All;CL77.Contig10_All;CL77.Contig11_All;CL77.Contig12_All;CL77.Contig13_All;CL77.Contig14_All;CL77.Contig15_All;CL77.Contig16_All;CL77.Contig17_All;CL77.Contig18_All;CL77.Contig19_All;CL77.Contig1_All;CL77.Contig2_All;CL77.Contig3_All;CL77.Contig4_All;CL77.Contig5_All;CL77.Contig6_All;CL77.Contig7_All;CL77.Contig8_All;CL77.Contig9_All;CL7846.Contig1_All;CL7846.Contig2_All;CL7846.Contig3_All;CL7849.Contig1_All;CL7869.Contig1_All;CL7895.Contig1_All;CL7895.Contig2_All;CL7968.Contig1_All;CL8088.Contig1_All;CL8091.Contig3_All;CL8111.Contig1_All;CL8111.Contig2_All;CL836.Contig2_All;CL836.Contig3_All;CL8392.Contig1_All;CL8392.Contig2_All;CL8432.Contig1_All;CL8432.Contig2_All;CL8533.Contig1_All;CL8533.Contig2_All;CL8580.Contig1_All;CL8580.Contig2_All;CL8580.Contig3_All;CL8580.Contig4_All;CL888.Contig1_All;CL888.Contig2_All;CL888.Contig3_All;CL925.Contig2_All;CL925.Contig3_All;CL992.Contig1_All;CL992.Contig2_All;Unigene1002_All;Unigene10320_All;Unigene10345_All;Unigene10346_All;Unigene10403_All;Unigene10432_All;Unigene10487_All;Unigene10488_All;Unigene10557_All;Unigene10599_All;Unigene10614_All;Unigene10695_All;Unigene10721_All;Unigene10837_All;Unigene10888_All;Unigene1097_All;Unigene10988_All;Unigene11032_All;Unigene11070_All;Unigene11160_All;Unigene11254_All;Unigene11266_All;Unigene11442_All;Unigene11478_All;Unigene11585_All;Unigene11612_All;Unigene11694_All;Unigene11791_All;Unigene11799_All;Unigene11831_All;Unigene11922_All;Unigene11939_All;Unigene1198_All;Unigene12019_All;Unigene12036_All;Unigene12091_All;Unigene12178_All;Unigene12223_All;Unigene12246_All;Unigene12247_All;Unigene12292_All;Unigene12310_All;Unigene12546_All;Unigene12555_All;Unigene12573_All;Unigene12591_All;Unigene12613_All;Unigene12623_All;Unigene12626_All;Unigene12725_All;Unigene12807_All;Unigene12808_All;Unigene13155_All;Unigene13247_All;Unigene13336_All;Unigene1347_All;Unigene13506_All;Unigene13676_All;Unigene1378_All;Unigene13797_All;Unigene13828_All;Unigene14012_All;Unigene14085_All;Unigene14086_All;Unigene14121_All;Unigene14175_All;Unigene1444_All;Unigene14764_All;Unigene14770_All;Unigene14771_All;Unigene14799_All;Unigene14828_All;Unigene15087_All;Unigene15428_All;Unigene15544_All;Unigene15804_All;Unigene15818_All;Unigene15930_All;Unigene15931_All;Unigene15932_All;Unigene16007_All;Unigene16008_All;Unigene16065_All;Unigene16085_All;Unigene16129_All;Unigene1618_All;Unigene16216_All;Unigene16321_All;Unigene16342_All;Unigene16344_All;Unigene16449_All;Unigene16450_All;Unigene16522_All;Unigene1673_All;Unigene16982_All;Unigene17033_All;Unigene17091_All;Unigene17527_All;Unigene18046_All;Unigene18103_All;Unigene1835_All;Unigene18685_All;Unigene18686_All;Unigene18768_All;Unigene18818_All;Unigene18915_All;Unigene18938_All;Unigene19119_All;Unigene19288_All;Unigene19376_All;Unigene1937_All;Unigene19389_All;Unigene19435_All;Unigene1949_All;Unigene19578_All;Unigene19579_All;Unigene19677_All;Unigene19679_All;Unigene1967_All;Unigene19758_All;Unigene19976_All;Unigene20144_All;Unigene20233_All;Unigene20329_All;Unigene2105_All;Unigene2131_All;Unigene230_All;Unigene2325_All;Unigene2404_All;Unigene240_All;Unigene253_All;Unigene2542_All;Unigene2640_All;Unigene2643_All;Unigene270_All;Unigene2870_All;Unigene2889_All;Unigene3009_All;Unigene3010_All;Unigene3024_All;Unigene3046_All;Unigene3047_All;Unigene304_All;Unigene3088_All;Unigene3095_All;Unigene3305_All;Unigene3322_All;Unigene3330_All;Unigene3352_All;Unigene3401_All;Unigene3494_All;Unigene3569_All;Unigene3573_All;Unigene3841_All;Unigene3899_All;Unigene390_All;Unigene3930_All;Unigene3995_All;Unigene4047_All;Unigene4048_All;Unigene4097_All;Unigene4208_All;Unigene4278_All;Unigene4303_All;Unigene4476_All;Unigene4519_All;Unigene4576_All;Unigene4577_All;Unigene4599_All;Unigene4600_All;Unigene4618_All;Unigene4652_All;Unigene4718_All;Unigene4744_All;Unigene4749_All;Unigene4799_All;Unigene4809_All;Unigene4835_All;Unigene4847_All;Unigene4851_All;Unigene4963_All;Unigene5054_All;Unigene5070_All;Unigene5126_All;Unigene5205_All;Unigene522_All;Unigene5242_All;Unigene531_All;Unigene5353_All;Unigene5521_All;Unigene5671_All;Unigene5672_All;Unigene571_All;Unigene5724_All;Unigene5837_All;Unigene5926_All;Unigene6059_All;Unigene6082_All;Unigene6083_All;Unigene6116_All;Unigene6158_All;Unigene6184_All;Unigene6304_All;Unigene645_All;Unigene6531_All;Unigene6642_All;Unigene6869_All;Unigene6870_All;Unigene6912_All;Unigene6919_All;Unigene6953_All;Unigene6963_All;Unigene7108_All;Unigene7213_All;Unigene7233_All;Unigene7321_All;Unigene7322_All;Unigene7323_All;Unigene7324_All;Unigene7325_All;Unigene7326_All;Unigene7327_All;Unigene7328_All;Unigene7329_All;Unigene7330_All;Unigene7331_All;Unigene7332_All;Unigene7333_All;Unigene7401_All;Unigene7436_All;Unigene7459_All;Unigene7483_All;Unigene7582_All;Unigene7585_All;Unigene7605_All;Unigene7698_All;Unigene7705_All;Unigene7710_All;Unigene7794_All;Unigene7852_All;Unigene7957_All;Unigene7983_All;Unigene8019_All;Unigene801_All;Unigene806_All;Unigene8111_All;Unigene813_All;Unigene8168_All;Unigene8186_All;Unigene8208_All;Unigene8263_All;Unigene8320_All;Unigene8327_All;Unigene8392_All;Unigene870_All;Unigene886_All;Unigene8902_All;Unigene8909_All;Unigene892_All;Unigene8943_All;Unigene9046_All;Unigene9134_All;Unigene9279_All;Unigene9307_All;Unigene9337_All;Unigene9401_All;Unigene940_All;Unigene9446_All;Unigene9457_All;Unigene9593_All;Unigene9601_All;Unigene9713_All;Unigene9731_All;Unigene9819_All;Unigene9866_All;Unigene9954_All;Unigene9967_All;Unigene999_All	K09561+K10597+K09562+K09518+K12666+K09503+K12275+K13989+K13993+K09490+K09523+K04079+K14012+K09481+K08852+K10601+K03283+K10082+K09487+K14007+K09517+K13525+K14015+K12669+K09584+K10839+K10666+K09580+K08057+K10661+K07151+K13250+K08653+K01230+K14018+K03094+K09486+K14003+K09540+K13249+K03237+K12667+K14004+K14006+K14005+K07953+K08054+K03868+K11863+K12670+K08288+K10956+K07342+K13719+K04554+K10088+K01228+K10575+K03347+K04523+K06689+K10636+K07765+K14016+K10578+K14026+K12668+K14009+K10084+K10085+K01456+K14011+K05546+K14001+K08860+K11718
Ribosome	772	ko03010	Genetic Information Processing	Translation	CL1022.Contig1_All;CL1022.Contig2_All;CL1196.Contig1_All;CL1196.Contig2_All;CL1211.Contig2_All;CL1280.Contig1_All;CL1280.Contig2_All;CL1280.Contig3_All;CL1294.Contig1_All;CL1294.Contig2_All;CL1294.Contig3_All;CL1294.Contig4_All;CL1294.Contig5_All;CL1331.Contig1_All;CL1331.Contig2_All;CL1331.Contig3_All;CL1331.Contig4_All;CL1337.Contig1_All;CL1337.Contig2_All;CL1337.Contig3_All;CL1337.Contig4_All;CL1337.Contig5_All;CL1337.Contig6_All;CL1337.Contig7_All;CL1337.Contig8_All;CL1382.Contig2_All;CL1382.Contig3_All;CL1418.Contig1_All;CL1418.Contig2_All;CL1445.Contig1_All;CL1445.Contig2_All;CL1445.Contig3_All;CL1445.Contig4_All;CL1445.Contig5_All;CL1445.Contig6_All;CL1445.Contig7_All;CL1506.Contig1_All;CL1506.Contig2_All;CL1506.Contig3_All;CL1506.Contig4_All;CL1506.Contig5_All;CL1528.Contig1_All;CL1528.Contig2_All;CL1528.Contig3_All;CL1575.Contig1_All;CL1575.Contig2_All;CL1575.Contig3_All;CL1575.Contig4_All;CL1575.Contig5_All;CL1575.Contig6_All;CL1575.Contig7_All;CL1687.Contig1_All;CL1687.Contig2_All;CL1687.Contig3_All;CL1687.Contig4_All;CL1706.Contig1_All;CL1706.Contig2_All;CL1706.Contig3_All;CL1706.Contig4_All;CL1731.Contig1_All;CL1731.Contig2_All;CL1731.Contig3_All;CL1739.Contig1_All;CL1739.Contig2_All;CL1739.Contig3_All;CL1748.Contig1_All;CL1810.Contig1_All;CL1810.Contig2_All;CL188.Contig2_All;CL1888.Contig1_All;CL1988.Contig1_All;CL1988.Contig2_All;CL2016.Contig1_All;CL2016.Contig2_All;CL2016.Contig3_All;CL2016.Contig4_All;CL2016.Contig5_All;CL2016.Contig6_All;CL2016.Contig7_All;CL2020.Contig1_All;CL2020.Contig2_All;CL2020.Contig3_All;CL2020.Contig4_All;CL2020.Contig5_All;CL206.Contig2_All;CL206.Contig3_All;CL2233.Contig1_All;CL2233.Contig2_All;CL2233.Contig3_All;CL2252.Contig1_All;CL2252.Contig2_All;CL2252.Contig3_All;CL2252.Contig4_All;CL2265.Contig1_All;CL2265.Contig2_All;CL2265.Contig3_All;CL2265.Contig4_All;CL2404.Contig1_All;CL2404.Contig2_All;CL2404.Contig3_All;CL2404.Contig4_All;CL2404.Contig5_All;CL2404.Contig6_All;CL2404.Contig7_All;CL2404.Contig8_All;CL2404.Contig9_All;CL2450.Contig1_All;CL2450.Contig2_All;CL2450.Contig3_All;CL2451.Contig1_All;CL2451.Contig2_All;CL2451.Contig3_All;CL2451.Contig4_All;CL2451.Contig5_All;CL2451.Contig6_All;CL2451.Contig7_All;CL2476.Contig1_All;CL2476.Contig2_All;CL2476.Contig3_All;CL2487.Contig1_All;CL2487.Contig2_All;CL252.Contig1_All;CL252.Contig5_All;CL252.Contig6_All;CL2522.Contig1_All;CL2522.Contig2_All;CL2522.Contig3_All;CL2522.Contig4_All;CL2607.Contig1_All;CL2607.Contig2_All;CL2607.Contig3_All;CL2617.Contig1_All;CL2617.Contig2_All;CL2617.Contig3_All;CL2617.Contig4_All;CL2617.Contig5_All;CL2617.Contig6_All;CL2709.Contig1_All;CL2709.Contig2_All;CL272.Contig1_All;CL272.Contig2_All;CL272.Contig3_All;CL272.Contig4_All;CL272.Contig5_All;CL2727.Contig1_All;CL2727.Contig2_All;CL2887.Contig1_All;CL2887.Contig2_All;CL2887.Contig3_All;CL2892.Contig1_All;CL2892.Contig2_All;CL2892.Contig3_All;CL2892.Contig4_All;CL2892.Contig5_All;CL2931.Contig1_All;CL2931.Contig2_All;CL2931.Contig3_All;CL2931.Contig4_All;CL2948.Contig1_All;CL2948.Contig2_All;CL2948.Contig3_All;CL2948.Contig4_All;CL2948.Contig5_All;CL296.Contig1_All;CL296.Contig2_All;CL3046.Contig1_All;CL3046.Contig2_All;CL3046.Contig3_All;CL3046.Contig4_All;CL3071.Contig1_All;CL3071.Contig2_All;CL3071.Contig3_All;CL3071.Contig4_All;CL3177.Contig1_All;CL3177.Contig2_All;CL3298.Contig1_All;CL3298.Contig2_All;CL3298.Contig3_All;CL3298.Contig4_All;CL3298.Contig5_All;CL3298.Contig6_All;CL3353.Contig1_All;CL3353.Contig2_All;CL3353.Contig3_All;CL3353.Contig4_All;CL3357.Contig1_All;CL3357.Contig2_All;CL3357.Contig3_All;CL3357.Contig4_All;CL339.Contig1_All;CL339.Contig2_All;CL3514.Contig1_All;CL3514.Contig2_All;CL353.Contig1_All;CL353.Contig2_All;CL3551.Contig1_All;CL3551.Contig2_All;CL3602.Contig1_All;CL3602.Contig2_All;CL3602.Contig3_All;CL3613.Contig1_All;CL3613.Contig2_All;CL3613.Contig3_All;CL3623.Contig1_All;CL3623.Contig2_All;CL3623.Contig3_All;CL3623.Contig4_All;CL3741.Contig2_All;CL3741.Contig3_All;CL3741.Contig4_All;CL3741.Contig5_All;CL3783.Contig1_All;CL3783.Contig2_All;CL3797.Contig1_All;CL3797.Contig2_All;CL3821.Contig1_All;CL3821.Contig2_All;CL3821.Contig3_All;CL3821.Contig4_All;CL3821.Contig5_All;CL3821.Contig6_All;CL3821.Contig7_All;CL3821.Contig8_All;CL3846.Contig1_All;CL3846.Contig2_All;CL3846.Contig3_All;CL3846.Contig4_All;CL3846.Contig5_All;CL3846.Contig6_All;CL3846.Contig7_All;CL3864.Contig1_All;CL3864.Contig2_All;CL3864.Contig3_All;CL3864.Contig4_All;CL3864.Contig5_All;CL387.Contig1_All;CL387.Contig2_All;CL387.Contig3_All;CL387.Contig4_All;CL387.Contig5_All;CL387.Contig6_All;CL387.Contig7_All;CL3883.Contig1_All;CL3883.Contig2_All;CL3883.Contig3_All;CL3883.Contig4_All;CL3883.Contig5_All;CL3946.Contig1_All;CL3946.Contig2_All;CL3946.Contig3_All;CL3946.Contig4_All;CL3946.Contig5_All;CL3946.Contig6_All;CL3946.Contig7_All;CL4.Contig14_All;CL4.Contig15_All;CL4.Contig1_All;CL4001.Contig1_All;CL4001.Contig2_All;CL4001.Contig3_All;CL4001.Contig4_All;CL4001.Contig5_All;CL4001.Contig6_All;CL4111.Contig1_All;CL4111.Contig2_All;CL4111.Contig3_All;CL4187.Contig1_All;CL4187.Contig2_All;CL4194.Contig1_All;CL4194.Contig2_All;CL4194.Contig3_All;CL4221.Contig1_All;CL4221.Contig2_All;CL4221.Contig3_All;CL4221.Contig4_All;CL4221.Contig5_All;CL4229.Contig1_All;CL4229.Contig2_All;CL4229.Contig3_All;CL4229.Contig4_All;CL4229.Contig5_All;CL4229.Contig6_All;CL4267.Contig1_All;CL4267.Contig2_All;CL4341.Contig1_All;CL4341.Contig2_All;CL4341.Contig3_All;CL4478.Contig1_All;CL4478.Contig2_All;CL4478.Contig3_All;CL4478.Contig4_All;CL4568.Contig1_All;CL4568.Contig2_All;CL4568.Contig3_All;CL4568.Contig4_All;CL461.Contig1_All;CL461.Contig2_All;CL461.Contig3_All;CL4613.Contig1_All;CL4613.Contig2_All;CL4613.Contig3_All;CL4631.Contig1_All;CL4631.Contig2_All;CL4756.Contig1_All;CL4756.Contig2_All;CL4758.Contig1_All;CL4758.Contig2_All;CL48.Contig1_All;CL48.Contig2_All;CL48.Contig3_All;CL48.Contig4_All;CL48.Contig5_All;CL480.Contig10_All;CL480.Contig11_All;CL480.Contig12_All;CL480.Contig1_All;CL480.Contig2_All;CL480.Contig3_All;CL480.Contig4_All;CL480.Contig5_All;CL480.Contig6_All;CL480.Contig7_All;CL480.Contig8_All;CL480.Contig9_All;CL4829.Contig1_All;CL4829.Contig2_All;CL4924.Contig1_All;CL4924.Contig2_All;CL5050.Contig1_All;CL5050.Contig2_All;CL5208.Contig1_All;CL5208.Contig2_All;CL5225.Contig1_All;CL5225.Contig2_All;CL5225.Contig3_All;CL5225.Contig4_All;CL5225.Contig5_All;CL537.Contig1_All;CL537.Contig2_All;CL537.Contig3_All;CL537.Contig4_All;CL537.Contig5_All;CL5398.Contig2_All;CL5412.Contig3_All;CL5433.Contig1_All;CL5433.Contig2_All;CL5433.Contig3_All;CL5469.Contig1_All;CL5469.Contig2_All;CL5469.Contig3_All;CL5522.Contig1_All;CL5522.Contig2_All;CL5795.Contig1_All;CL5795.Contig2_All;CL58.Contig1_All;CL58.Contig2_All;CL58.Contig3_All;CL58.Contig4_All;CL58.Contig5_All;CL58.Contig6_All;CL58.Contig7_All;CL5821.Contig1_All;CL5821.Contig2_All;CL5830.Contig1_All;CL5830.Contig2_All;CL5830.Contig3_All;CL5863.Contig1_All;CL5863.Contig2_All;CL5863.Contig3_All;CL5863.Contig4_All;CL5863.Contig5_All;CL5863.Contig6_All;CL5911.Contig1_All;CL5911.Contig2_All;CL5934.Contig1_All;CL5934.Contig2_All;CL5953.Contig1_All;CL5953.Contig2_All;CL5953.Contig3_All;CL5953.Contig4_All;CL5953.Contig5_All;CL5953.Contig6_All;CL5967.Contig6_All;CL5972.Contig1_All;CL5972.Contig2_All;CL6021.Contig1_All;CL6021.Contig2_All;CL6071.Contig1_All;CL6071.Contig2_All;CL6071.Contig3_All;CL6071.Contig4_All;CL6071.Contig5_All;CL6071.Contig6_All;CL6089.Contig1_All;CL6089.Contig2_All;CL6089.Contig3_All;CL6089.Contig4_All;CL6089.Contig5_All;CL6200.Contig1_All;CL6200.Contig2_All;CL6215.Contig1_All;CL6215.Contig2_All;CL6215.Contig3_All;CL6215.Contig4_All;CL6381.Contig1_All;CL6381.Contig2_All;CL640.Contig2_All;CL640.Contig4_All;CL6429.Contig1_All;CL6429.Contig2_All;CL6429.Contig3_All;CL6601.Contig1_All;CL6601.Contig2_All;CL6608.Contig1_All;CL6608.Contig2_All;CL6626.Contig2_All;CL6656.Contig1_All;CL6656.Contig2_All;CL6656.Contig3_All;CL6659.Contig1_All;CL6659.Contig2_All;CL666.Contig1_All;CL666.Contig2_All;CL666.Contig3_All;CL6683.Contig1_All;CL6683.Contig2_All;CL680.Contig1_All;CL680.Contig2_All;CL680.Contig3_All;CL680.Contig4_All;CL680.Contig5_All;CL680.Contig6_All;CL6915.Contig1_All;CL6915.Contig2_All;CL6939.Contig1_All;CL6939.Contig2_All;CL6939.Contig3_All;CL6939.Contig4_All;CL6975.Contig1_All;CL6975.Contig2_All;CL6975.Contig3_All;CL6975.Contig4_All;CL6975.Contig5_All;CL6975.Contig6_All;CL7188.Contig1_All;CL7188.Contig2_All;CL720.Contig1_All;CL720.Contig2_All;CL7219.Contig1_All;CL7219.Contig2_All;CL7289.Contig1_All;CL7289.Contig2_All;CL7289.Contig3_All;CL7382.Contig1_All;CL7382.Contig2_All;CL7382.Contig3_All;CL7399.Contig1_All;CL7399.Contig2_All;CL7414.Contig1_All;CL7414.Contig2_All;CL745.Contig1_All;CL745.Contig2_All;CL745.Contig4_All;CL7466.Contig1_All;CL7466.Contig2_All;CL756.Contig1_All;CL756.Contig2_All;CL756.Contig3_All;CL756.Contig4_All;CL756.Contig5_All;CL7705.Contig1_All;CL7705.Contig2_All;CL7705.Contig3_All;CL7775.Contig1_All;CL7775.Contig2_All;CL7780.Contig1_All;CL7780.Contig2_All;CL787.Contig2_All;CL787.Contig3_All;CL787.Contig4_All;CL8002.Contig1_All;CL8097.Contig1_All;CL8097.Contig2_All;CL815.Contig1_All;CL815.Contig2_All;CL8184.Contig1_All;CL8250.Contig1_All;CL8250.Contig2_All;CL8294.Contig1_All;CL8294.Contig2_All;CL8294.Contig3_All;CL8340.Contig1_All;CL8340.Contig2_All;CL8340.Contig3_All;CL8340.Contig4_All;CL835.Contig10_All;CL835.Contig11_All;CL835.Contig12_All;CL835.Contig1_All;CL835.Contig2_All;CL835.Contig3_All;CL835.Contig4_All;CL835.Contig5_All;CL835.Contig6_All;CL835.Contig7_All;CL835.Contig8_All;CL835.Contig9_All;CL838.Contig1_All;CL838.Contig2_All;CL838.Contig3_All;CL838.Contig4_All;CL8476.Contig1_All;CL8476.Contig2_All;CL8476.Contig3_All;CL8476.Contig4_All;CL8476.Contig5_All;CL8476.Contig6_All;CL8492.Contig1_All;CL8499.Contig1_All;CL8499.Contig2_All;CL920.Contig1_All;CL920.Contig2_All;CL920.Contig3_All;CL920.Contig4_All;CL962.Contig1_All;CL962.Contig2_All;CL962.Contig3_All;CL962.Contig4_All;CL962.Contig5_All;Unigene10033_All;Unigene10316_All;Unigene10322_All;Unigene10467_All;Unigene10468_All;Unigene10508_All;Unigene10532_All;Unigene1055_All;Unigene10795_All;Unigene10804_All;Unigene10864_All;Unigene11036_All;Unigene11109_All;Unigene11238_All;Unigene11240_All;Unigene1127_All;Unigene11318_All;Unigene11353_All;Unigene1137_All;Unigene11392_All;Unigene11487_All;Unigene11489_All;Unigene11564_All;Unigene11581_All;Unigene11918_All;Unigene12092_All;Unigene12119_All;Unigene12217_All;Unigene12281_All;Unigene12287_All;Unigene12398_All;Unigene12403_All;Unigene12443_All;Unigene12470_All;Unigene12632_All;Unigene12677_All;Unigene12729_All;Unigene12736_All;Unigene12953_All;Unigene12981_All;Unigene13334_All;Unigene1336_All;Unigene13484_All;Unigene13524_All;Unigene13531_All;Unigene13563_All;Unigene13600_All;Unigene13704_All;Unigene13743_All;Unigene13745_All;Unigene13846_All;Unigene13886_All;Unigene13928_All;Unigene13940_All;Unigene13953_All;Unigene13993_All;Unigene14040_All;Unigene14210_All;Unigene14255_All;Unigene14355_All;Unigene14425_All;Unigene14428_All;Unigene14480_All;Unigene14588_All;Unigene14752_All;Unigene15359_All;Unigene15362_All;Unigene1537_All;Unigene15389_All;Unigene15796_All;Unigene1579_All;Unigene15844_All;Unigene1585_All;Unigene16002_All;Unigene16004_All;Unigene1609_All;Unigene16395_All;Unigene16574_All;Unigene1695_All;Unigene17808_All;Unigene18509_All;Unigene18617_All;Unigene19363_All;Unigene19364_All;Unigene19411_All;Unigene19487_All;Unigene19821_All;Unigene1993_All;Unigene2000_All;Unigene20147_All;Unigene20186_All;Unigene20202_All;Unigene20294_All;Unigene2056_All;Unigene2059_All;Unigene2085_All;Unigene2123_All;Unigene2127_All;Unigene2137_All;Unigene2190_All;Unigene2202_All;Unigene2215_All;Unigene2299_All;Unigene2304_All;Unigene2309_All;Unigene2333_All;Unigene2374_All;Unigene2387_All;Unigene2428_All;Unigene2680_All;Unigene2783_All;Unigene2787_All;Unigene2902_All;Unigene298_All;Unigene3031_All;Unigene3054_All;Unigene3260_All;Unigene3292_All;Unigene3345_All;Unigene3577_All;Unigene3584_All;Unigene3612_All;Unigene3660_All;Unigene3663_All;Unigene3696_All;Unigene3706_All;Unigene3716_All;Unigene3727_All;Unigene3745_All;Unigene3756_All;Unigene3779_All;Unigene3872_All;Unigene3951_All;Unigene3952_All;Unigene4003_All;Unigene4042_All;Unigene4198_All;Unigene446_All;Unigene4498_All;Unigene4597_All;Unigene4764_All;Unigene477_All;Unigene4925_All;Unigene4993_All;Unigene5015_All;Unigene5081_All;Unigene5088_All;Unigene5106_All;Unigene5130_All;Unigene5140_All;Unigene5159_All;Unigene5160_All;Unigene5178_All;Unigene5186_All;Unigene521_All;Unigene5220_All;Unigene5354_All;Unigene5400_All;Unigene5411_All;Unigene5479_All;Unigene5501_All;Unigene5505_All;Unigene5511_All;Unigene5728_All;Unigene5733_All;Unigene5876_All;Unigene5877_All;Unigene5878_All;Unigene5879_All;Unigene5880_All;Unigene5881_All;Unigene5924_All;Unigene5925_All;Unigene6224_All;Unigene6316_All;Unigene637_All;Unigene6389_All;Unigene6416_All;Unigene6445_All;Unigene6503_All;Unigene6519_All;Unigene6569_All;Unigene6593_All;Unigene6612_All;Unigene6664_All;Unigene6724_All;Unigene674_All;Unigene6759_All;Unigene6828_All;Unigene6861_All;Unigene6952_All;Unigene6962_All;Unigene705_All;Unigene7206_All;Unigene733_All;Unigene735_All;Unigene7363_All;Unigene7364_All;Unigene741_All;Unigene7522_All;Unigene7545_All;Unigene7608_All;Unigene766_All;Unigene776_All;Unigene7806_All;Unigene781_All;Unigene7953_All;Unigene7958_All;Unigene8021_All;Unigene8046_All;Unigene8086_All;Unigene8099_All;Unigene8130_All;Unigene8142_All;Unigene8180_All;Unigene8245_All;Unigene8277_All;Unigene8422_All;Unigene8554_All;Unigene8618_All;Unigene8664_All;Unigene882_All;Unigene8883_All;Unigene8884_All;Unigene9013_All;Unigene9037_All;Unigene9244_All;Unigene9274_All;Unigene9307_All;Unigene9357_All;Unigene9460_All;Unigene9463_All;Unigene9467_All;Unigene955_All;Unigene9572_All;Unigene9587_All;Unigene9589_All;Unigene9629_All;Unigene9650_All;Unigene9671_All;Unigene9829_All;Unigene982_All;Unigene9842_All	K02923+K02996+K02935+K02868+K02957+K02900+K02872+K02889+K02937+K02981+K02904+K02993+K02915+K02894+K02930+K02910+K02939+K02866+K02986+K02880+K02865+K02997+K02962+K02948+K02875+K02886+K02936+K02912+K02987+K02928+K02954+K02917+K02965+K02991+K02927+K02877+K02932+K02895+K02929+K02870+K02922+K02968+K02924+K02966+K02887+K02893+K02888+K02920+K02961+K02942+K02879+K02945+K02876+K02976+K02943+K02955+K02951+K02946+K02891+K02989+K02908+K02926+K02871+K02947+K02971+K02925+K02903+K02978+K02931+K02882+K02958+K02975+K02901+K02919+K02881+K02874+K02938+K02864+K02949+K02998+K02967+K02985+K02956+K02873+K02896+K02964+K02959+K02984+K02980+K02885+K02963+K02995+K02941+K02933+K02973+K02897+K02960+K02974+K02969+K02918+K02863+K02953+K02890+K02913+K02934+K02952+K02899+K02990+K02883+K02983+K02907+K02940+K02878+K02906+K02867+K02921+K02950+K02905+K02979+K02898+K02988+K02977
Glycerophospholipid metabolism	771	ko00564	Metabolism	Lipid metabolism	CL1016.Contig1_All;CL1016.Contig2_All;CL1016.Contig3_All;CL1016.Contig4_All;CL1050.Contig1_All;CL1050.Contig2_All;CL1050.Contig3_All;CL1050.Contig4_All;CL1050.Contig5_All;CL1050.Contig6_All;CL1050.Contig7_All;CL1055.Contig2_All;CL1055.Contig4_All;CL1062.Contig2_All;CL1112.Contig4_All;CL1133.Contig1_All;CL1194.Contig2_All;CL1194.Contig5_All;CL1308.Contig1_All;CL1308.Contig2_All;CL1308.Contig3_All;CL1327.Contig1_All;CL1327.Contig2_All;CL1343.Contig10_All;CL1343.Contig3_All;CL1343.Contig4_All;CL1343.Contig9_All;CL1365.Contig4_All;CL143.Contig12_All;CL143.Contig13_All;CL143.Contig17_All;CL143.Contig6_All;CL143.Contig7_All;CL1436.Contig1_All;CL1438.Contig1_All;CL1438.Contig2_All;CL1438.Contig3_All;CL1442.Contig1_All;CL1442.Contig2_All;CL149.Contig1_All;CL149.Contig2_All;CL149.Contig3_All;CL1517.Contig3_All;CL1517.Contig5_All;CL1517.Contig7_All;CL1517.Contig8_All;CL1530.Contig1_All;CL1530.Contig5_All;CL1562.Contig1_All;CL1705.Contig2_All;CL1716.Contig1_All;CL1716.Contig2_All;CL1734.Contig2_All;CL1763.Contig1_All;CL1857.Contig2_All;CL1857.Contig4_All;CL1942.Contig1_All;CL1942.Contig2_All;CL1942.Contig3_All;CL1942.Contig4_All;CL1942.Contig6_All;CL1952.Contig1_All;CL1952.Contig2_All;CL2000.Contig4_All;CL2000.Contig7_All;CL2057.Contig5_All;CL2106.Contig3_All;CL211.Contig1_All;CL211.Contig2_All;CL211.Contig3_All;CL211.Contig4_All;CL2129.Contig1_All;CL2347.Contig1_All;CL2392.Contig1_All;CL2392.Contig2_All;CL2392.Contig3_All;CL2406.Contig2_All;CL2447.Contig1_All;CL246.Contig2_All;CL2460.Contig2_All;CL2516.Contig1_All;CL2615.Contig3_All;CL2615.Contig4_All;CL2615.Contig5_All;CL280.Contig2_All;CL280.Contig3_All;CL2802.Contig1_All;CL2802.Contig2_All;CL2802.Contig3_All;CL2802.Contig4_All;CL2802.Contig5_All;CL2815.Contig1_All;CL2827.Contig1_All;CL2911.Contig1_All;CL2911.Contig2_All;CL2911.Contig3_All;CL2911.Contig4_All;CL2914.Contig2_All;CL2914.Contig4_All;CL2914.Contig5_All;CL2947.Contig1_All;CL2947.Contig2_All;CL2947.Contig3_All;CL2999.Contig1_All;CL2999.Contig2_All;CL2999.Contig3_All;CL2999.Contig8_All;CL3000.Contig1_All;CL3000.Contig2_All;CL3000.Contig3_All;CL3021.Contig1_All;CL3021.Contig2_All;CL3022.Contig2_All;CL3089.Contig1_All;CL3089.Contig2_All;CL309.Contig1_All;CL309.Contig2_All;CL309.Contig3_All;CL3190.Contig2_All;CL3195.Contig1_All;CL3195.Contig2_All;CL3195.Contig3_All;CL3195.Contig4_All;CL3257.Contig1_All;CL3257.Contig2_All;CL3257.Contig4_All;CL3257.Contig5_All;CL326.Contig2_All;CL326.Contig4_All;CL3274.Contig1_All;CL3274.Contig2_All;CL3274.Contig3_All;CL3274.Contig4_All;CL3274.Contig5_All;CL3294.Contig1_All;CL3294.Contig2_All;CL3294.Contig3_All;CL3294.Contig4_All;CL3313.Contig2_All;CL3313.Contig3_All;CL3350.Contig1_All;CL3350.Contig2_All;CL3350.Contig3_All;CL3350.Contig4_All;CL3359.Contig1_All;CL3359.Contig2_All;CL3359.Contig3_All;CL3390.Contig1_All;CL3390.Contig2_All;CL3535.Contig2_All;CL3698.Contig1_All;CL3698.Contig2_All;CL3698.Contig3_All;CL3698.Contig4_All;CL3756.Contig1_All;CL3756.Contig5_All;CL3794.Contig2_All;CL3794.Contig4_All;CL3849.Contig1_All;CL3849.Contig2_All;CL3888.Contig3_All;CL389.Contig1_All;CL389.Contig2_All;CL389.Contig3_All;CL389.Contig4_All;CL389.Contig5_All;CL4014.Contig1_All;CL4014.Contig2_All;CL4033.Contig1_All;CL4033.Contig2_All;CL4033.Contig3_All;CL4033.Contig4_All;CL4033.Contig5_All;CL4033.Contig6_All;CL406.Contig1_All;CL406.Contig2_All;CL4082.Contig1_All;CL4082.Contig2_All;CL4092.Contig2_All;CL4092.Contig3_All;CL4099.Contig3_All;CL4099.Contig4_All;CL4099.Contig5_All;CL4099.Contig6_All;CL414.Contig1_All;CL4145.Contig1_All;CL4145.Contig2_All;CL4145.Contig3_All;CL4145.Contig4_All;CL4145.Contig5_All;CL4145.Contig6_All;CL4145.Contig7_All;CL4145.Contig8_All;CL4145.Contig9_All;CL4164.Contig2_All;CL4164.Contig3_All;CL417.Contig10_All;CL417.Contig11_All;CL417.Contig12_All;CL417.Contig1_All;CL417.Contig2_All;CL417.Contig3_All;CL417.Contig4_All;CL417.Contig5_All;CL417.Contig6_All;CL417.Contig7_All;CL417.Contig8_All;CL417.Contig9_All;CL4189.Contig4_All;CL4199.Contig1_All;CL4282.Contig1_All;CL4282.Contig2_All;CL4282.Contig3_All;CL4283.Contig1_All;CL4285.Contig1_All;CL4285.Contig2_All;CL4300.Contig1_All;CL4300.Contig2_All;CL4351.Contig1_All;CL4351.Contig2_All;CL4358.Contig1_All;CL4388.Contig3_All;CL4421.Contig1_All;CL4421.Contig2_All;CL4540.Contig1_All;CL4540.Contig2_All;CL4540.Contig3_All;CL4550.Contig1_All;CL4550.Contig2_All;CL4550.Contig3_All;CL4601.Contig1_All;CL4601.Contig2_All;CL4601.Contig3_All;CL4601.Contig4_All;CL4670.Contig3_All;CL4677.Contig1_All;CL472.Contig2_All;CL472.Contig3_All;CL4726.Contig1_All;CL4726.Contig3_All;CL4743.Contig1_All;CL4778.Contig1_All;CL4778.Contig2_All;CL4778.Contig3_All;CL4778.Contig4_All;CL4795.Contig1_All;CL4795.Contig2_All;CL4807.Contig1_All;CL4807.Contig2_All;CL4807.Contig3_All;CL481.Contig1_All;CL4876.Contig2_All;CL4881.Contig2_All;CL4899.Contig1_All;CL496.Contig2_All;CL4967.Contig1_All;CL4967.Contig2_All;CL4967.Contig3_All;CL4967.Contig4_All;CL5040.Contig1_All;CL5040.Contig2_All;CL5146.Contig1_All;CL5166.Contig1_All;CL5190.Contig1_All;CL5190.Contig2_All;CL5263.Contig2_All;CL5263.Contig3_All;CL5270.Contig1_All;CL5270.Contig2_All;CL5311.Contig1_All;CL5311.Contig3_All;CL5327.Contig4_All;CL5327.Contig5_All;CL5327.Contig8_All;CL5364.Contig1_All;CL5429.Contig4_All;CL5437.Contig1_All;CL5437.Contig2_All;CL5477.Contig1_All;CL5477.Contig2_All;CL5510.Contig1_All;CL5510.Contig2_All;CL5564.Contig1_All;CL5591.Contig1_All;CL5591.Contig2_All;CL5591.Contig3_All;CL5591.Contig4_All;CL5591.Contig5_All;CL5591.Contig6_All;CL5598.Contig1_All;CL5652.Contig1_All;CL5652.Contig2_All;CL5706.Contig2_All;CL5712.Contig2_All;CL5712.Contig3_All;CL5758.Contig1_All;CL5758.Contig2_All;CL5845.Contig1_All;CL5845.Contig2_All;CL5845.Contig3_All;CL5845.Contig4_All;CL5894.Contig1_All;CL592.Contig1_All;CL592.Contig2_All;CL592.Contig3_All;CL592.Contig4_All;CL594.Contig1_All;CL5947.Contig1_All;CL5947.Contig2_All;CL5947.Contig3_All;CL5978.Contig1_All;CL5980.Contig1_All;CL601.Contig1_All;CL601.Contig3_All;CL6015.Contig1_All;CL6015.Contig2_All;CL6030.Contig1_All;CL6030.Contig2_All;CL6085.Contig1_All;CL6085.Contig2_All;CL6095.Contig1_All;CL6095.Contig2_All;CL6099.Contig1_All;CL6099.Contig2_All;CL610.Contig2_All;CL610.Contig3_All;CL6127.Contig2_All;CL6173.Contig1_All;CL6173.Contig2_All;CL6209.Contig1_All;CL6209.Contig2_All;CL6326.Contig2_All;CL6326.Contig3_All;CL6326.Contig4_All;CL6326.Contig5_All;CL6340.Contig1_All;CL6340.Contig2_All;CL6402.Contig1_All;CL6402.Contig2_All;CL6402.Contig3_All;CL6402.Contig4_All;CL6402.Contig5_All;CL6420.Contig2_All;CL643.Contig1_All;CL643.Contig2_All;CL6467.Contig2_All;CL6467.Contig3_All;CL6510.Contig1_All;CL6517.Contig1_All;CL6517.Contig2_All;CL6517.Contig3_All;CL6572.Contig1_All;CL6575.Contig1_All;CL6578.Contig1_All;CL6578.Contig2_All;CL6611.Contig2_All;CL6611.Contig3_All;CL6693.Contig1_All;CL6693.Contig2_All;CL6713.Contig1_All;CL6713.Contig2_All;CL6718.Contig1_All;CL6718.Contig2_All;CL673.Contig1_All;CL673.Contig3_All;CL673.Contig5_All;CL673.Contig7_All;CL6736.Contig1_All;CL6736.Contig2_All;CL6779.Contig1_All;CL6779.Contig2_All;CL6779.Contig3_All;CL6812.Contig1_All;CL6812.Contig2_All;CL6852.Contig1_All;CL686.Contig1_All;CL686.Contig2_All;CL687.Contig1_All;CL687.Contig2_All;CL687.Contig3_All;CL6896.Contig1_All;CL6896.Contig2_All;CL6911.Contig1_All;CL7014.Contig1_All;CL702.Contig1_All;CL702.Contig2_All;CL702.Contig3_All;CL7043.Contig1_All;CL7156.Contig1_All;CL7156.Contig2_All;CL7264.Contig1_All;CL7264.Contig2_All;CL738.Contig2_All;CL7406.Contig1_All;CL7406.Contig3_All;CL7406.Contig4_All;CL7409.Contig1_All;CL7409.Contig2_All;CL7419.Contig1_All;CL7419.Contig2_All;CL7419.Contig3_All;CL746.Contig1_All;CL746.Contig2_All;CL7478.Contig1_All;CL7478.Contig2_All;CL750.Contig2_All;CL7528.Contig1_All;CL7528.Contig2_All;CL753.Contig1_All;CL753.Contig2_All;CL753.Contig3_All;CL753.Contig4_All;CL753.Contig5_All;CL753.Contig6_All;CL753.Contig7_All;CL753.Contig8_All;CL753.Contig9_All;CL7547.Contig1_All;CL7547.Contig2_All;CL7547.Contig3_All;CL755.Contig1_All;CL755.Contig2_All;CL7569.Contig1_All;CL7569.Contig2_All;CL760.Contig2_All;CL760.Contig3_All;CL760.Contig4_All;CL760.Contig5_All;CL760.Contig6_All;CL7621.Contig1_All;CL7656.Contig2_All;CL7757.Contig1_All;CL7768.Contig1_All;CL7768.Contig2_All;CL7876.Contig2_All;CL7920.Contig1_All;CL7920.Contig2_All;CL7961.Contig2_All;CL7976.Contig1_All;CL7976.Contig2_All;CL7976.Contig4_All;CL7976.Contig5_All;CL8006.Contig1_All;CL8006.Contig2_All;CL8027.Contig1_All;CL8027.Contig2_All;CL8029.Contig1_All;CL8029.Contig2_All;CL8029.Contig3_All;CL8110.Contig1_All;CL8110.Contig2_All;CL8110.Contig3_All;CL8110.Contig4_All;CL8110.Contig6_All;CL8110.Contig7_All;CL8126.Contig1_All;CL8138.Contig1_All;CL8141.Contig1_All;CL8264.Contig1_All;CL8264.Contig3_All;CL8308.Contig1_All;CL8338.Contig1_All;CL8338.Contig2_All;CL8379.Contig1_All;CL8379.Contig2_All;CL8414.Contig2_All;CL843.Contig1_All;CL8445.Contig1_All;CL8474.Contig1_All;CL8474.Contig2_All;CL8474.Contig3_All;CL848.Contig1_All;CL848.Contig3_All;CL848.Contig4_All;CL8517.Contig1_All;CL8522.Contig3_All;CL8522.Contig4_All;CL8582.Contig1_All;CL8582.Contig2_All;CL863.Contig1_All;CL863.Contig2_All;CL893.Contig1_All;CL893.Contig2_All;CL93.Contig5_All;CL97.Contig2_All;Unigene10025_All;Unigene10181_All;Unigene10253_All;Unigene10315_All;Unigene10474_All;Unigene1048_All;Unigene10550_All;Unigene10558_All;Unigene10674_All;Unigene1067_All;Unigene10702_All;Unigene10704_All;Unigene10721_All;Unigene10929_All;Unigene1093_All;Unigene10958_All;Unigene11001_All;Unigene11007_All;Unigene11087_All;Unigene11219_All;Unigene11265_All;Unigene11274_All;Unigene11471_All;Unigene11606_All;Unigene11673_All;Unigene11845_All;Unigene11895_All;Unigene11938_All;Unigene11954_All;Unigene12036_All;Unigene12068_All;Unigene12286_All;Unigene12370_All;Unigene12387_All;Unigene12463_All;Unigene12517_All;Unigene12531_All;Unigene12540_All;Unigene12597_All;Unigene12602_All;Unigene12687_All;Unigene12773_All;Unigene1291_All;Unigene13045_All;Unigene13140_All;Unigene13208_All;Unigene13261_All;Unigene13307_All;Unigene13349_All;Unigene13420_All;Unigene13701_All;Unigene13708_All;Unigene13715_All;Unigene1382_All;Unigene13896_All;Unigene14003_All;Unigene14006_All;Unigene14104_All;Unigene14140_All;Unigene14183_All;Unigene14231_All;Unigene14325_All;Unigene1433_All;Unigene14378_All;Unigene14410_All;Unigene14431_All;Unigene14455_All;Unigene14549_All;Unigene14638_All;Unigene14644_All;Unigene14746_All;Unigene14747_All;Unigene14805_All;Unigene14834_All;Unigene14844_All;Unigene14863_All;Unigene14905_All;Unigene15053_All;Unigene15169_All;Unigene15255_All;Unigene15256_All;Unigene15334_All;Unigene15383_All;Unigene15433_All;Unigene15447_All;Unigene15448_All;Unigene15461_All;Unigene15499_All;Unigene15655_All;Unigene15663_All;Unigene15775_All;Unigene15811_All;Unigene15866_All;Unigene15899_All;Unigene15919_All;Unigene15946_All;Unigene15952_All;Unigene15997_All;Unigene16052_All;Unigene1620_All;Unigene16245_All;Unigene16309_All;Unigene16313_All;Unigene16423_All;Unigene16454_All;Unigene16584_All;Unigene16585_All;Unigene1669_All;Unigene1717_All;Unigene17273_All;Unigene1729_All;Unigene1732_All;Unigene17384_All;Unigene17743_All;Unigene17762_All;Unigene1777_All;Unigene1778_All;Unigene17838_All;Unigene18103_All;Unigene181_All;Unigene18276_All;Unigene18305_All;Unigene18322_All;Unigene1861_All;Unigene18628_All;Unigene18702_All;Unigene18789_All;Unigene18793_All;Unigene18809_All;Unigene18849_All;Unigene18922_All;Unigene18965_All;Unigene18975_All;Unigene18994_All;Unigene19160_All;Unigene1916_All;Unigene1923_All;Unigene19343_All;Unigene19449_All;Unigene19495_All;Unigene19496_All;Unigene19519_All;Unigene19534_All;Unigene1961_All;Unigene19768_All;Unigene1991_All;Unigene20218_All;Unigene20239_All;Unigene20261_All;Unigene20268_All;Unigene2072_All;Unigene211_All;Unigene2126_All;Unigene2179_All;Unigene2380_All;Unigene2392_All;Unigene2410_All;Unigene2415_All;Unigene2516_All;Unigene2525_All;Unigene2546_All;Unigene2639_All;Unigene2734_All;Unigene2742_All;Unigene2758_All;Unigene2775_All;Unigene282_All;Unigene2998_All;Unigene3026_All;Unigene3084_All;Unigene3229_All;Unigene331_All;Unigene3510_All;Unigene3528_All;Unigene3646_All;Unigene3655_All;Unigene3769_All;Unigene3979_All;Unigene4051_All;Unigene4154_All;Unigene4213_All;Unigene4243_All;Unigene4475_All;Unigene4476_All;Unigene4477_All;Unigene4511_All;Unigene456_All;Unigene4603_All;Unigene4655_All;Unigene4743_All;Unigene474_All;Unigene4829_All;Unigene4965_All;Unigene5247_All;Unigene5293_All;Unigene5299_All;Unigene5319_All;Unigene5435_All;Unigene5452_All;Unigene5454_All;Unigene545_All;Unigene5475_All;Unigene5498_All;Unigene5627_All;Unigene5648_All;Unigene5854_All;Unigene5855_All;Unigene5856_All;Unigene5857_All;Unigene5858_All;Unigene5861_All;Unigene5862_All;Unigene5863_All;Unigene5864_All;Unigene5865_All;Unigene5872_All;Unigene5930_All;Unigene6026_All;Unigene6093_All;Unigene6133_All;Unigene6181_All;Unigene6182_All;Unigene6183_All;Unigene6262_All;Unigene6277_All;Unigene6295_All;Unigene6375_All;Unigene6627_All;Unigene6696_All;Unigene6779_All;Unigene6847_All;Unigene6937_All;Unigene7078_All;Unigene7182_All;Unigene7204_All;Unigene7343_All;Unigene7344_All;Unigene7395_All;Unigene7396_All;Unigene7397_All;Unigene7444_All;Unigene7495_All;Unigene7595_All;Unigene7603_All;Unigene7621_All;Unigene7624_All;Unigene7663_All;Unigene7703_All;Unigene7706_All;Unigene7783_All;Unigene7788_All;Unigene77_All;Unigene7800_All;Unigene7818_All;Unigene7887_All;Unigene7888_All;Unigene7890_All;Unigene7891_All;Unigene78_All;Unigene7912_All;Unigene8056_All;Unigene8076_All;Unigene8103_All;Unigene8230_All;Unigene8257_All;Unigene8338_All;Unigene8374_All;Unigene8518_All;Unigene864_All;Unigene878_All;Unigene8798_All;Unigene8850_All;Unigene8890_All;Unigene9012_All;Unigene9075_All;Unigene9116_All;Unigene9209_All;Unigene9272_All;Unigene9319_All;Unigene9361_All;Unigene9394_All;Unigene9425_All;Unigene9493_All;Unigene9661_All;Unigene9752_All;Unigene9912_All	K01126+K00901+K01115+K13535+K05929+K00995+K01058+K13508+K06130+K08730+K13510+K00967+K13523+K00630+K00993+K13513+K13506+K00968+K15728+K01613+K13519+K01047+K00999+K14674+K00111+K14156+K00006+K01114+K00894+K00981+K00655+K06129+K13511+K01517+K08744
Starch and sucrose metabolism	686	ko00500	Metabolism	Carbohydrate metabolism	CL1013.Contig1_All;CL1013.Contig2_All;CL1014.Contig1_All;CL1014.Contig2_All;CL1014.Contig3_All;CL1014.Contig4_All;CL1014.Contig5_All;CL1014.Contig6_All;CL1093.Contig1_All;CL1093.Contig2_All;CL1107.Contig10_All;CL1107.Contig1_All;CL1107.Contig2_All;CL1107.Contig3_All;CL1107.Contig4_All;CL1107.Contig5_All;CL1107.Contig6_All;CL1107.Contig7_All;CL1107.Contig8_All;CL1107.Contig9_All;CL1167.Contig1_All;CL1167.Contig2_All;CL1167.Contig3_All;CL1180.Contig1_All;CL1180.Contig2_All;CL1180.Contig3_All;CL1180.Contig4_All;CL1229.Contig4_All;CL1229.Contig5_All;CL1234.Contig1_All;CL1234.Contig2_All;CL1234.Contig3_All;CL1245.Contig1_All;CL1245.Contig2_All;CL1245.Contig3_All;CL1245.Contig4_All;CL1245.Contig5_All;CL1245.Contig6_All;CL1245.Contig7_All;CL1249.Contig1_All;CL1249.Contig2_All;CL1249.Contig3_All;CL1292.Contig1_All;CL1292.Contig2_All;CL1302.Contig3_All;CL1379.Contig1_All;CL1379.Contig2_All;CL1379.Contig3_All;CL1524.Contig1_All;CL1524.Contig2_All;CL1524.Contig3_All;CL1524.Contig4_All;CL1524.Contig5_All;CL1524.Contig6_All;CL1524.Contig7_All;CL1524.Contig8_All;CL1530.Contig1_All;CL1530.Contig5_All;CL1637.Contig1_All;CL1637.Contig2_All;CL1637.Contig3_All;CL1637.Contig4_All;CL1637.Contig5_All;CL1637.Contig6_All;CL1637.Contig7_All;CL1679.Contig1_All;CL1679.Contig2_All;CL1679.Contig3_All;CL1679.Contig4_All;CL1751.Contig1_All;CL1751.Contig2_All;CL1751.Contig3_All;CL1763.Contig1_All;CL1841.Contig2_All;CL1841.Contig3_All;CL1847.Contig1_All;CL1847.Contig2_All;CL1847.Contig3_All;CL1856.Contig1_All;CL1856.Contig2_All;CL1856.Contig3_All;CL1856.Contig4_All;CL1856.Contig5_All;CL1856.Contig6_All;CL1856.Contig7_All;CL1856.Contig8_All;CL1899.Contig1_All;CL194.Contig1_All;CL194.Contig2_All;CL1967.Contig1_All;CL1967.Contig2_All;CL1997.Contig2_All;CL1997.Contig3_All;CL2011.Contig1_All;CL2011.Contig2_All;CL2042.Contig1_All;CL2042.Contig2_All;CL2079.Contig1_All;CL2079.Contig2_All;CL2079.Contig3_All;CL2079.Contig4_All;CL2079.Contig5_All;CL2079.Contig6_All;CL2119.Contig1_All;CL2119.Contig2_All;CL2119.Contig3_All;CL2119.Contig4_All;CL2119.Contig5_All;CL2119.Contig6_All;CL213.Contig1_All;CL213.Contig2_All;CL213.Contig3_All;CL2154.Contig1_All;CL2154.Contig2_All;CL2154.Contig3_All;CL2185.Contig1_All;CL2185.Contig2_All;CL2185.Contig3_All;CL2213.Contig1_All;CL2213.Contig2_All;CL2283.Contig2_All;CL2331.Contig10_All;CL2331.Contig11_All;CL2331.Contig12_All;CL2331.Contig13_All;CL2331.Contig14_All;CL2331.Contig15_All;CL2331.Contig16_All;CL2331.Contig1_All;CL2331.Contig2_All;CL2331.Contig3_All;CL2331.Contig4_All;CL2331.Contig5_All;CL2331.Contig6_All;CL2331.Contig7_All;CL2331.Contig8_All;CL2331.Contig9_All;CL2338.Contig1_All;CL2338.Contig2_All;CL2338.Contig3_All;CL2338.Contig4_All;CL2338.Contig5_All;CL2338.Contig6_All;CL2338.Contig7_All;CL2338.Contig8_All;CL236.Contig10_All;CL236.Contig11_All;CL236.Contig12_All;CL236.Contig1_All;CL236.Contig2_All;CL236.Contig3_All;CL236.Contig4_All;CL236.Contig5_All;CL236.Contig6_All;CL236.Contig8_All;CL236.Contig9_All;CL2367.Contig1_All;CL2367.Contig2_All;CL2367.Contig3_All;CL2367.Contig4_All;CL2416.Contig1_All;CL2416.Contig2_All;CL2416.Contig3_All;CL2416.Contig4_All;CL2416.Contig5_All;CL2416.Contig6_All;CL2458.Contig1_All;CL2458.Contig2_All;CL2571.Contig1_All;CL2571.Contig2_All;CL2571.Contig3_All;CL2591.Contig1_All;CL2591.Contig2_All;CL2636.Contig1_All;CL2636.Contig2_All;CL2636.Contig3_All;CL2636.Contig4_All;CL2636.Contig5_All;CL2698.Contig1_All;CL2698.Contig2_All;CL2698.Contig3_All;CL2698.Contig4_All;CL2698.Contig5_All;CL2698.Contig6_All;CL2773.Contig1_All;CL2773.Contig2_All;CL2773.Contig3_All;CL2773.Contig4_All;CL2827.Contig1_All;CL2831.Contig1_All;CL2831.Contig2_All;CL2831.Contig3_All;CL2831.Contig4_All;CL2894.Contig1_All;CL2894.Contig2_All;CL2894.Contig3_All;CL2894.Contig4_All;CL295.Contig1_All;CL2999.Contig1_All;CL3093.Contig2_All;CL3114.Contig2_All;CL3114.Contig3_All;CL3172.Contig1_All;CL3172.Contig2_All;CL3172.Contig3_All;CL3178.Contig1_All;CL3178.Contig2_All;CL3178.Contig3_All;CL3277.Contig1_All;CL3277.Contig2_All;CL3277.Contig3_All;CL3314.Contig1_All;CL3314.Contig2_All;CL3335.Contig1_All;CL3335.Contig3_All;CL3335.Contig4_All;CL3335.Contig5_All;CL3335.Contig6_All;CL3337.Contig1_All;CL3337.Contig2_All;CL3412.Contig1_All;CL3430.Contig10_All;CL3430.Contig1_All;CL3430.Contig2_All;CL3430.Contig3_All;CL3430.Contig4_All;CL3430.Contig5_All;CL3430.Contig6_All;CL3430.Contig7_All;CL3430.Contig8_All;CL3430.Contig9_All;CL3540.Contig1_All;CL3540.Contig2_All;CL3540.Contig3_All;CL3540.Contig4_All;CL3610.Contig1_All;CL3610.Contig2_All;CL3626.Contig2_All;CL364.Contig1_All;CL364.Contig2_All;CL364.Contig3_All;CL3710.Contig1_All;CL3710.Contig2_All;CL3710.Contig3_All;CL3710.Contig4_All;CL3710.Contig5_All;CL377.Contig5_All;CL3833.Contig1_All;CL3833.Contig2_All;CL3833.Contig3_All;CL3876.Contig1_All;CL3876.Contig2_All;CL3876.Contig3_All;CL3876.Contig4_All;CL3886.Contig1_All;CL3886.Contig2_All;CL3886.Contig3_All;CL3886.Contig4_All;CL3918.Contig1_All;CL3918.Contig2_All;CL3918.Contig3_All;CL4035.Contig1_All;CL4085.Contig1_All;CL4085.Contig2_All;CL4092.Contig1_All;CL4132.Contig1_All;CL4268.Contig1_All;CL4268.Contig2_All;CL4268.Contig3_All;CL4313.Contig1_All;CL4313.Contig2_All;CL4313.Contig3_All;CL4362.Contig1_All;CL4362.Contig2_All;CL4362.Contig3_All;CL440.Contig1_All;CL4550.Contig1_All;CL4550.Contig2_All;CL4550.Contig3_All;CL4577.Contig1_All;CL4577.Contig2_All;CL4650.Contig1_All;CL4695.Contig1_All;CL4695.Contig2_All;CL4695.Contig3_All;CL4695.Contig4_All;CL4695.Contig5_All;CL4695.Contig6_All;CL4709.Contig1_All;CL4709.Contig2_All;CL472.Contig2_All;CL472.Contig3_All;CL4762.Contig1_All;CL4762.Contig2_All;CL4762.Contig3_All;CL4863.Contig1_All;CL4899.Contig1_All;CL508.Contig1_All;CL508.Contig2_All;CL508.Contig3_All;CL508.Contig4_All;CL5249.Contig1_All;CL5249.Contig2_All;CL5249.Contig3_All;CL5249.Contig4_All;CL5249.Contig5_All;CL5252.Contig1_All;CL5252.Contig2_All;CL5410.Contig3_All;CL5451.Contig1_All;CL5451.Contig2_All;CL5451.Contig3_All;CL5460.Contig1_All;CL5460.Contig2_All;CL5460.Contig3_All;CL5460.Contig4_All;CL5460.Contig5_All;CL5460.Contig6_All;CL5505.Contig1_All;CL5505.Contig2_All;CL5572.Contig2_All;CL5574.Contig1_All;CL5574.Contig2_All;CL5641.Contig1_All;CL5641.Contig2_All;CL5706.Contig2_All;CL5712.Contig2_All;CL5712.Contig3_All;CL5749.Contig2_All;CL5811.Contig1_All;CL5811.Contig2_All;CL5820.Contig1_All;CL5820.Contig2_All;CL5943.Contig1_All;CL5943.Contig2_All;CL5943.Contig3_All;CL5943.Contig4_All;CL5943.Contig5_All;CL601.Contig1_All;CL6030.Contig1_All;CL6051.Contig1_All;CL6051.Contig2_All;CL6057.Contig1_All;CL6057.Contig2_All;CL6175.Contig1_All;CL6205.Contig2_All;CL6205.Contig3_All;CL6294.Contig1_All;CL6294.Contig2_All;CL6517.Contig1_All;CL655.Contig1_All;CL655.Contig2_All;CL6587.Contig1_All;CL6587.Contig2_All;CL659.Contig1_All;CL659.Contig2_All;CL659.Contig3_All;CL6667.Contig1_All;CL6667.Contig2_All;CL673.Contig7_All;CL6745.Contig1_All;CL6745.Contig2_All;CL6772.Contig1_All;CL6772.Contig2_All;CL6772.Contig3_All;CL6779.Contig2_All;CL6785.Contig2_All;CL686.Contig2_All;CL6911.Contig1_All;CL6911.Contig2_All;CL6920.Contig1_All;CL6945.Contig1_All;CL696.Contig1_All;CL7037.Contig1_All;CL7037.Contig2_All;CL7086.Contig1_All;CL7086.Contig2_All;CL7107.Contig1_All;CL7107.Contig2_All;CL7107.Contig3_All;CL7107.Contig4_All;CL7194.Contig1_All;CL7194.Contig2_All;CL7194.Contig3_All;CL7194.Contig4_All;CL7200.Contig1_All;CL721.Contig1_All;CL721.Contig2_All;CL721.Contig3_All;CL721.Contig4_All;CL722.Contig1_All;CL722.Contig2_All;CL722.Contig3_All;CL7250.Contig1_All;CL7250.Contig2_All;CL7250.Contig3_All;CL7250.Contig4_All;CL7279.Contig1_All;CL7279.Contig2_All;CL7279.Contig3_All;CL7279.Contig4_All;CL728.Contig1_All;CL728.Contig2_All;CL728.Contig3_All;CL7369.Contig1_All;CL7369.Contig2_All;CL7409.Contig1_All;CL7409.Contig2_All;CL7411.Contig2_All;CL7469.Contig1_All;CL7469.Contig2_All;CL7479.Contig1_All;CL7479.Contig2_All;CL7527.Contig1_All;CL7527.Contig2_All;CL755.Contig1_All;CL755.Contig2_All;CL7572.Contig1_All;CL7572.Contig2_All;CL7577.Contig1_All;CL7577.Contig2_All;CL7595.Contig1_All;CL7595.Contig2_All;CL7656.Contig1_All;CL778.Contig1_All;CL778.Contig2_All;CL778.Contig3_All;CL778.Contig4_All;CL778.Contig5_All;CL7785.Contig1_All;CL7785.Contig2_All;CL7921.Contig1_All;CL7921.Contig2_All;CL7928.Contig1_All;CL7928.Contig2_All;CL7951.Contig1_All;CL7951.Contig2_All;CL7997.Contig1_All;CL7997.Contig2_All;CL7997.Contig3_All;CL8025.Contig1_All;CL8025.Contig2_All;CL8029.Contig1_All;CL8047.Contig1_All;CL8047.Contig2_All;CL8047.Contig3_All;CL8066.Contig1_All;CL8066.Contig2_All;CL8093.Contig1_All;CL8093.Contig2_All;CL8141.Contig2_All;CL8171.Contig1_All;CL8171.Contig2_All;CL8171.Contig3_All;CL8171.Contig4_All;CL8195.Contig1_All;CL8338.Contig1_All;CL8338.Contig2_All;CL843.Contig1_All;CL8436.Contig1_All;CL8436.Contig2_All;CL8443.Contig1_All;CL8443.Contig2_All;CL8515.Contig1_All;CL8515.Contig2_All;CL8515.Contig3_All;CL8515.Contig4_All;CL8564.Contig1_All;CL8564.Contig2_All;CL8564.Contig3_All;CL8577.Contig1_All;CL866.Contig1_All;CL866.Contig2_All;CL866.Contig3_All;CL866.Contig4_All;CL881.Contig1_All;CL881.Contig2_All;CL968.Contig1_All;CL968.Contig2_All;CL991.Contig1_All;CL991.Contig2_All;Unigene10220_All;Unigene10284_All;Unigene1035_All;Unigene10392_All;Unigene10393_All;Unigene10418_All;Unigene1061_All;Unigene10925_All;Unigene11001_All;Unigene11144_All;Unigene11274_All;Unigene11349_All;Unigene11376_All;Unigene11479_All;Unigene11602_All;Unigene11606_All;Unigene11767_All;Unigene117_All;Unigene11811_All;Unigene11845_All;Unigene11852_All;Unigene11853_All;Unigene11895_All;Unigene12036_All;Unigene12039_All;Unigene12113_All;Unigene12505_All;Unigene12509_All;Unigene12602_All;Unigene12698_All;Unigene12724_All;Unigene12793_All;Unigene12906_All;Unigene12938_All;Unigene13016_All;Unigene13164_All;Unigene13199_All;Unigene13200_All;Unigene13208_All;Unigene13220_All;Unigene13366_All;Unigene13625_All;Unigene13646_All;Unigene13772_All;Unigene13967_All;Unigene14006_All;Unigene14062_All;Unigene14516_All;Unigene14592_All;Unigene14616_All;Unigene14744_All;Unigene14866_All;Unigene1486_All;Unigene15264_All;Unigene15265_All;Unigene1527_All;Unigene15298_All;Unigene1549_All;Unigene15597_All;Unigene15940_All;Unigene15985_All;Unigene15997_All;Unigene16044_All;Unigene16049_All;Unigene16101_All;Unigene16138_All;Unigene16163_All;Unigene16180_All;Unigene16227_All;Unigene16292_All;Unigene16337_All;Unigene16347_All;Unigene16437_All;Unigene16532_All;Unigene16548_All;Unigene16561_All;Unigene16887_All;Unigene16907_All;Unigene17109_All;Unigene17142_All;Unigene17195_All;Unigene17271_All;Unigene17532_All;Unigene17533_All;Unigene17841_All;Unigene18315_All;Unigene18349_All;Unigene18368_All;Unigene18526_All;Unigene18527_All;Unigene18618_All;Unigene18725_All;Unigene19005_All;Unigene19042_All;Unigene19251_All;Unigene19346_All;Unigene19348_All;Unigene19450_All;Unigene19537_All;Unigene19593_All;Unigene19595_All;Unigene19652_All;Unigene19653_All;Unigene19768_All;Unigene19853_All;Unigene19854_All;Unigene20023_All;Unigene20035_All;Unigene20182_All;Unigene20183_All;Unigene20265_All;Unigene2026_All;Unigene20274_All;Unigene20291_All;Unigene20304_All;Unigene20325_All;Unigene20408_All;Unigene2058_All;Unigene2138_All;Unigene2352_All;Unigene2354_All;Unigene2392_All;Unigene2451_All;Unigene2506_All;Unigene2670_All;Unigene2696_All;Unigene2720_All;Unigene2830_All;Unigene2978_All;Unigene2979_All;Unigene2980_All;Unigene2981_All;Unigene2994_All;Unigene2995_All;Unigene2996_All;Unigene3035_All;Unigene3136_All;Unigene3285_All;Unigene3326_All;Unigene3498_All;Unigene3537_All;Unigene359_All;Unigene3622_All;Unigene3821_All;Unigene3835_All;Unigene386_All;Unigene3910_All;Unigene394_All;Unigene4137_All;Unigene4311_All;Unigene4425_All;Unigene4426_All;Unigene4746_All;Unigene4777_All;Unigene4831_All;Unigene5152_All;Unigene5204_All;Unigene5226_All;Unigene5255_All;Unigene5317_All;Unigene5319_All;Unigene5388_All;Unigene5642_All;Unigene5644_All;Unigene5930_All;Unigene5984_All;Unigene6034_All;Unigene6132_All;Unigene6210_All;Unigene6212_All;Unigene6214_All;Unigene6375_All;Unigene6548_All;Unigene6735_All;Unigene6771_All;Unigene6966_All;Unigene6969_All;Unigene7104_All;Unigene7211_All;Unigene7425_All;Unigene7430_All;Unigene7497_All;Unigene7589_All;Unigene7590_All;Unigene77_All;Unigene78_All;Unigene7974_All;Unigene8139_All;Unigene8181_All;Unigene8548_All;Unigene8699_All;Unigene8922_All;Unigene8923_All;Unigene8935_All;Unigene8969_All;Unigene8972_All;Unigene9123_All;Unigene9556_All;Unigene9585_All;Unigene96_All;Unigene9746_All;Unigene9783_All;Unigene9809_All;Unigene9964_All;Unigene9979_All	K00847+K01051+K01188+K05350+K08679+K13648+K00696+K01176+K01184+K01213+K00688+K01810+K01179+K01177+K01087+K00844+K00770+K00703+K00695+K16055+K00012+K00975+K01835+K05349+K01193+K01194+K15920+K00963+K01187+K00700+K00705
mRNA surveillance pathway	598	ko03015	Genetic Information Processing	Translation	CL1062.Contig2_All;CL1078.Contig1_All;CL1078.Contig2_All;CL1089.Contig10_All;CL1089.Contig11_All;CL1089.Contig12_All;CL1089.Contig13_All;CL1089.Contig1_All;CL1089.Contig2_All;CL1089.Contig3_All;CL1089.Contig4_All;CL1089.Contig5_All;CL1089.Contig6_All;CL1089.Contig7_All;CL1089.Contig9_All;CL1104.Contig7_All;CL1125.Contig1_All;CL1125.Contig2_All;CL1125.Contig3_All;CL1152.Contig10_All;CL1152.Contig11_All;CL1152.Contig12_All;CL1152.Contig13_All;CL1152.Contig14_All;CL1152.Contig15_All;CL1152.Contig16_All;CL1152.Contig1_All;CL1152.Contig2_All;CL1152.Contig3_All;CL1152.Contig4_All;CL1152.Contig5_All;CL1152.Contig6_All;CL1152.Contig7_All;CL1152.Contig8_All;CL1152.Contig9_All;CL1157.Contig1_All;CL1157.Contig2_All;CL1246.Contig1_All;CL1396.Contig1_All;CL1396.Contig3_All;CL1396.Contig4_All;CL1396.Contig5_All;CL1396.Contig6_All;CL1396.Contig7_All;CL1402.Contig1_All;CL1402.Contig2_All;CL1402.Contig3_All;CL1402.Contig4_All;CL1487.Contig1_All;CL1487.Contig2_All;CL1487.Contig3_All;CL1487.Contig4_All;CL1487.Contig5_All;CL1487.Contig6_All;CL1487.Contig7_All;CL1487.Contig8_All;CL1504.Contig10_All;CL1504.Contig11_All;CL1504.Contig12_All;CL1504.Contig1_All;CL1504.Contig2_All;CL1504.Contig3_All;CL1504.Contig4_All;CL1504.Contig5_All;CL1504.Contig6_All;CL1504.Contig7_All;CL1504.Contig8_All;CL1504.Contig9_All;CL151.Contig2_All;CL151.Contig3_All;CL151.Contig4_All;CL1567.Contig1_All;CL1567.Contig2_All;CL1594.Contig1_All;CL1594.Contig3_All;CL1594.Contig4_All;CL1594.Contig8_All;CL1600.Contig1_All;CL1600.Contig2_All;CL1600.Contig3_All;CL1600.Contig4_All;CL1600.Contig5_All;CL1600.Contig6_All;CL1600.Contig7_All;CL1600.Contig8_All;CL1600.Contig9_All;CL1613.Contig1_All;CL1613.Contig2_All;CL1613.Contig3_All;CL169.Contig1_All;CL169.Contig2_All;CL1695.Contig11_All;CL1695.Contig14_All;CL1695.Contig3_All;CL1695.Contig9_All;CL172.Contig1_All;CL172.Contig2_All;CL172.Contig3_All;CL1943.Contig2_All;CL1966.Contig10_All;CL1966.Contig11_All;CL1966.Contig12_All;CL1966.Contig13_All;CL1966.Contig14_All;CL1966.Contig15_All;CL1966.Contig16_All;CL1966.Contig17_All;CL1966.Contig18_All;CL1966.Contig1_All;CL1966.Contig2_All;CL1966.Contig3_All;CL1966.Contig4_All;CL1966.Contig5_All;CL1966.Contig6_All;CL1966.Contig7_All;CL1966.Contig9_All;CL1996.Contig1_All;CL1996.Contig2_All;CL1996.Contig3_All;CL1996.Contig4_All;CL1996.Contig5_All;CL2001.Contig2_All;CL2001.Contig3_All;CL2001.Contig4_All;CL2001.Contig5_All;CL2143.Contig1_All;CL2143.Contig2_All;CL2143.Contig3_All;CL2232.Contig1_All;CL2232.Contig2_All;CL2232.Contig3_All;CL2240.Contig1_All;CL2240.Contig2_All;CL2240.Contig3_All;CL2449.Contig2_All;CL2482.Contig1_All;CL2482.Contig2_All;CL2482.Contig3_All;CL2482.Contig4_All;CL2482.Contig5_All;CL2535.Contig1_All;CL2535.Contig2_All;CL2535.Contig3_All;CL2551.Contig1_All;CL2551.Contig2_All;CL2665.Contig1_All;CL281.Contig1_All;CL281.Contig2_All;CL281.Contig3_All;CL281.Contig4_All;CL281.Contig5_All;CL281.Contig6_All;CL281.Contig7_All;CL281.Contig8_All;CL2818.Contig1_All;CL2818.Contig3_All;CL2882.Contig1_All;CL290.Contig1_All;CL290.Contig6_All;CL292.Contig1_All;CL292.Contig2_All;CL2922.Contig2_All;CL2922.Contig3_All;CL2941.Contig3_All;CL2941.Contig4_All;CL2945.Contig1_All;CL2945.Contig2_All;CL2945.Contig3_All;CL2945.Contig4_All;CL3024.Contig1_All;CL3024.Contig2_All;CL3033.Contig10_All;CL3033.Contig11_All;CL3033.Contig12_All;CL3033.Contig1_All;CL3033.Contig2_All;CL3033.Contig3_All;CL3033.Contig4_All;CL3033.Contig5_All;CL3033.Contig6_All;CL3033.Contig7_All;CL3033.Contig8_All;CL3033.Contig9_All;CL3081.Contig1_All;CL3081.Contig2_All;CL3081.Contig3_All;CL3081.Contig4_All;CL3152.Contig1_All;CL3152.Contig2_All;CL3152.Contig3_All;CL3152.Contig4_All;CL3152.Contig5_All;CL3160.Contig1_All;CL3234.Contig1_All;CL3234.Contig2_All;CL3234.Contig3_All;CL3242.Contig1_All;CL329.Contig1_All;CL329.Contig3_All;CL329.Contig4_All;CL329.Contig6_All;CL329.Contig7_All;CL3325.Contig2_All;CL3325.Contig3_All;CL3516.Contig1_All;CL3516.Contig2_All;CL3516.Contig3_All;CL3535.Contig2_All;CL3603.Contig1_All;CL3603.Contig2_All;CL3603.Contig3_All;CL3603.Contig4_All;CL3603.Contig5_All;CL3749.Contig1_All;CL3749.Contig2_All;CL3773.Contig2_All;CL3773.Contig3_All;CL3773.Contig4_All;CL384.Contig10_All;CL384.Contig11_All;CL384.Contig12_All;CL384.Contig1_All;CL384.Contig2_All;CL384.Contig3_All;CL384.Contig4_All;CL384.Contig5_All;CL384.Contig6_All;CL384.Contig7_All;CL384.Contig8_All;CL384.Contig9_All;CL3874.Contig1_All;CL3935.Contig3_All;CL403.Contig13_All;CL403.Contig7_All;CL403.Contig8_All;CL403.Contig9_All;CL4053.Contig1_All;CL4053.Contig2_All;CL4068.Contig1_All;CL4068.Contig2_All;CL4068.Contig3_All;CL4153.Contig1_All;CL4153.Contig2_All;CL4153.Contig3_All;CL4257.Contig2_All;CL4291.Contig2_All;CL4300.Contig3_All;CL4320.Contig1_All;CL4320.Contig2_All;CL4392.Contig2_All;CL4472.Contig1_All;CL4472.Contig2_All;CL45.Contig1_All;CL4520.Contig1_All;CL4520.Contig2_All;CL4562.Contig1_All;CL4629.Contig1_All;CL4629.Contig2_All;CL4629.Contig3_All;CL4636.Contig1_All;CL4636.Contig2_All;CL4686.Contig1_All;CL4692.Contig1_All;CL4692.Contig2_All;CL4692.Contig3_All;CL4692.Contig4_All;CL4692.Contig5_All;CL4692.Contig6_All;CL4783.Contig1_All;CL4783.Contig2_All;CL4822.Contig1_All;CL4822.Contig2_All;CL4822.Contig3_All;CL4822.Contig4_All;CL485.Contig4_All;CL4851.Contig1_All;CL4851.Contig2_All;CL4851.Contig3_All;CL4851.Contig4_All;CL4851.Contig5_All;CL489.Contig1_All;CL489.Contig3_All;CL4955.Contig1_All;CL5011.Contig1_All;CL5011.Contig2_All;CL5025.Contig1_All;CL5025.Contig2_All;CL5101.Contig1_All;CL5101.Contig2_All;CL5101.Contig3_All;CL5101.Contig4_All;CL5132.Contig1_All;CL5132.Contig2_All;CL5132.Contig3_All;CL5189.Contig1_All;CL5189.Contig2_All;CL5267.Contig1_All;CL5402.Contig1_All;CL5402.Contig2_All;CL5402.Contig3_All;CL5402.Contig4_All;CL5402.Contig5_All;CL5443.Contig1_All;CL5502.Contig2_All;CL5502.Contig3_All;CL566.Contig1_All;CL566.Contig2_All;CL566.Contig3_All;CL566.Contig4_All;CL566.Contig5_All;CL5816.Contig2_All;CL5822.Contig1_All;CL5822.Contig2_All;CL5822.Contig3_All;CL5822.Contig4_All;CL5941.Contig1_All;CL5941.Contig2_All;CL5958.Contig2_All;CL5967.Contig1_All;CL5967.Contig2_All;CL5967.Contig3_All;CL5967.Contig4_All;CL5967.Contig5_All;CL6.Contig1_All;CL6.Contig2_All;CL6050.Contig1_All;CL6134.Contig1_All;CL6343.Contig1_All;CL6343.Contig2_All;CL6517.Contig2_All;CL6580.Contig1_All;CL6580.Contig2_All;CL67.Contig1_All;CL67.Contig2_All;CL67.Contig3_All;CL6773.Contig1_All;CL6773.Contig2_All;CL6773.Contig3_All;CL6832.Contig1_All;CL6832.Contig2_All;CL6844.Contig1_All;CL6844.Contig3_All;CL6951.Contig1_All;CL6951.Contig2_All;CL6951.Contig3_All;CL6966.Contig1_All;CL6966.Contig2_All;CL705.Contig10_All;CL705.Contig11_All;CL705.Contig12_All;CL705.Contig1_All;CL705.Contig2_All;CL705.Contig3_All;CL705.Contig4_All;CL705.Contig5_All;CL705.Contig6_All;CL705.Contig7_All;CL705.Contig8_All;CL705.Contig9_All;CL7174.Contig1_All;CL7213.Contig1_All;CL7401.Contig1_All;CL7401.Contig2_All;CL7468.Contig1_All;CL7468.Contig2_All;CL7596.Contig1_All;CL7649.Contig1_All;CL7649.Contig2_All;CL7649.Contig3_All;CL7649.Contig4_All;CL777.Contig1_All;CL7780.Contig1_All;CL7780.Contig2_All;CL780.Contig1_All;CL780.Contig2_All;CL780.Contig3_All;CL780.Contig4_All;CL780.Contig5_All;CL780.Contig6_All;CL780.Contig7_All;CL780.Contig8_All;CL7808.Contig1_All;CL7808.Contig2_All;CL7808.Contig3_All;CL7929.Contig2_All;CL7929.Contig3_All;CL7931.Contig1_All;CL7931.Contig2_All;CL8090.Contig2_All;CL8162.Contig1_All;CL8223.Contig1_All;CL8223.Contig2_All;CL8338.Contig1_All;CL8338.Contig2_All;CL8345.Contig1_All;CL8345.Contig2_All;CL8441.Contig1_All;CL8441.Contig2_All;CL8528.Contig1_All;CL8559.Contig1_All;CL8591.Contig2_All;CL909.Contig1_All;CL909.Contig2_All;CL909.Contig3_All;CL909.Contig4_All;CL909.Contig5_All;CL909.Contig6_All;CL909.Contig7_All;CL910.Contig1_All;CL910.Contig2_All;CL910.Contig3_All;CL910.Contig4_All;CL910.Contig5_All;CL910.Contig6_All;CL910.Contig7_All;CL910.Contig8_All;CL910.Contig9_All;CL954.Contig4_All;CL967.Contig1_All;CL967.Contig2_All;Unigene10055_All;Unigene1006_All;Unigene1019_All;Unigene1021_All;Unigene10247_All;Unigene10248_All;Unigene10249_All;Unigene10312_All;Unigene10329_All;Unigene10448_All;Unigene10474_All;Unigene10663_All;Unigene10761_All;Unigene1083_All;Unigene10856_All;Unigene11049_All;Unigene11123_All;Unigene11217_All;Unigene11317_All;Unigene11385_All;Unigene11539_All;Unigene11558_All;Unigene11690_All;Unigene11739_All;Unigene11833_All;Unigene11913_All;Unigene12170_All;Unigene12200_All;Unigene12314_All;Unigene12528_All;Unigene12795_All;Unigene12992_All;Unigene13014_All;Unigene13058_All;Unigene13076_All;Unigene130_All;Unigene13125_All;Unigene13126_All;Unigene13127_All;Unigene13128_All;Unigene13129_All;Unigene13130_All;Unigene13131_All;Unigene13132_All;Unigene13133_All;Unigene13134_All;Unigene13233_All;Unigene13234_All;Unigene13265_All;Unigene13347_All;Unigene13355_All;Unigene13516_All;Unigene13548_All;Unigene14012_All;Unigene14050_All;Unigene14078_All;Unigene14094_All;Unigene14271_All;Unigene14726_All;Unigene14757_All;Unigene150_All;Unigene1519_All;Unigene1520_All;Unigene1521_All;Unigene15262_All;Unigene15281_All;Unigene15282_All;Unigene15372_All;Unigene15507_All;Unigene15774_All;Unigene15785_All;Unigene15802_All;Unigene15803_All;Unigene1581_All;Unigene15830_All;Unigene15831_All;Unigene15832_All;Unigene15833_All;Unigene15992_All;Unigene16082_All;Unigene16104_All;Unigene16285_All;Unigene1766_All;Unigene17743_All;Unigene17904_All;Unigene18275_All;Unigene18462_All;Unigene18463_All;Unigene18782_All;Unigene18991_All;Unigene19012_All;Unigene1922_All;Unigene19562_All;Unigene19563_All;Unigene20192_All;Unigene20260_All;Unigene2071_All;Unigene2167_All;Unigene2412_All;Unigene2430_All;Unigene2447_All;Unigene24_All;Unigene25_All;Unigene26_All;Unigene27_All;Unigene2891_All;Unigene28_All;Unigene29_All;Unigene30_All;Unigene317_All;Unigene31_All;Unigene3202_All;Unigene331_All;Unigene3415_All;Unigene348_All;Unigene3490_All;Unigene3545_All;Unigene3612_All;Unigene3656_All;Unigene3703_All;Unigene3815_All;Unigene3853_All;Unigene3976_All;Unigene3998_All;Unigene4232_All;Unigene4462_All;Unigene4492_All;Unigene4531_All;Unigene4732_All;Unigene4780_All;Unigene481_All;Unigene4854_All;Unigene5053_All;Unigene5530_All;Unigene562_All;Unigene579_All;Unigene5916_All;Unigene5917_All;Unigene5918_All;Unigene5988_All;Unigene6156_All;Unigene621_All;Unigene6249_All;Unigene6503_All;Unigene6521_All;Unigene6620_All;Unigene6649_All;Unigene742_All;Unigene7442_All;Unigene7450_All;Unigene7566_All;Unigene7568_All;Unigene7576_All;Unigene7608_All;Unigene7747_All;Unigene7823_All;Unigene7839_All;Unigene7903_All;Unigene7981_All;Unigene8105_All;Unigene8246_All;Unigene8273_All;Unigene8330_All;Unigene8338_All;Unigene8351_All;Unigene8513_All;Unigene8599_All;Unigene8673_All;Unigene8846_All;Unigene8871_All;Unigene8903_All;Unigene9068_All;Unigene9483_All;Unigene9494_All;Unigene9550_All;Unigene9558_All;Unigene9766_All;Unigene9963_All	K14411+K14416+K14409+K14325+K13126+K14328+K13171+K14407+K14405+K03265+K12877+K03456+K11584+K00565+K14376+K13025+K06100+K14327+K15541+K14326+K12881+K14403+K12876+K12875+K12812+K14294+K13114+K11583+K06269+K15542+K06965+K14396+K03267+K14408+K14397+K14962+K14400+K12882+K04382+K13917+K04354+K14404+K14399+K08873+K14401+K12883+K15544+K14324+K14406+K14402
Ether lipid metabolism	585	ko00565	Metabolism	Lipid metabolism	CL1055.Contig2_All;CL1055.Contig4_All;CL1062.Contig2_All;CL1112.Contig4_All;CL1133.Contig1_All;CL1194.Contig2_All;CL1194.Contig5_All;CL1308.Contig1_All;CL1308.Contig2_All;CL1308.Contig3_All;CL1343.Contig10_All;CL1343.Contig3_All;CL1343.Contig4_All;CL1343.Contig9_All;CL1365.Contig4_All;CL143.Contig12_All;CL143.Contig13_All;CL143.Contig17_All;CL143.Contig6_All;CL143.Contig7_All;CL1436.Contig1_All;CL1442.Contig1_All;CL1442.Contig2_All;CL1517.Contig3_All;CL1517.Contig5_All;CL1517.Contig7_All;CL1517.Contig8_All;CL1530.Contig1_All;CL1530.Contig5_All;CL1562.Contig1_All;CL1705.Contig2_All;CL1716.Contig1_All;CL1716.Contig2_All;CL1734.Contig2_All;CL1763.Contig1_All;CL1857.Contig2_All;CL1857.Contig4_All;CL1942.Contig1_All;CL1942.Contig2_All;CL1942.Contig3_All;CL1942.Contig4_All;CL1942.Contig6_All;CL1952.Contig1_All;CL1952.Contig2_All;CL2000.Contig4_All;CL2000.Contig7_All;CL2057.Contig5_All;CL2106.Contig3_All;CL2129.Contig1_All;CL2347.Contig1_All;CL2406.Contig2_All;CL2447.Contig1_All;CL246.Contig2_All;CL2460.Contig2_All;CL2516.Contig1_All;CL2615.Contig3_All;CL2615.Contig4_All;CL2615.Contig5_All;CL2802.Contig1_All;CL2802.Contig2_All;CL2802.Contig3_All;CL2802.Contig4_All;CL2802.Contig5_All;CL2815.Contig1_All;CL2827.Contig1_All;CL2911.Contig1_All;CL2911.Contig2_All;CL2911.Contig3_All;CL2911.Contig4_All;CL2914.Contig2_All;CL2914.Contig4_All;CL2914.Contig5_All;CL2999.Contig1_All;CL2999.Contig2_All;CL2999.Contig3_All;CL2999.Contig8_All;CL3000.Contig1_All;CL3000.Contig2_All;CL3000.Contig3_All;CL3022.Contig2_All;CL309.Contig1_All;CL309.Contig2_All;CL309.Contig3_All;CL3190.Contig2_All;CL3195.Contig1_All;CL3195.Contig2_All;CL3195.Contig3_All;CL3195.Contig4_All;CL3257.Contig1_All;CL3257.Contig2_All;CL3257.Contig4_All;CL3257.Contig5_All;CL326.Contig2_All;CL326.Contig4_All;CL3274.Contig1_All;CL3274.Contig2_All;CL3274.Contig3_All;CL3274.Contig4_All;CL3274.Contig5_All;CL3294.Contig1_All;CL3294.Contig2_All;CL3294.Contig3_All;CL3294.Contig4_All;CL3313.Contig2_All;CL3313.Contig3_All;CL3359.Contig1_All;CL3359.Contig2_All;CL3359.Contig3_All;CL3390.Contig1_All;CL3390.Contig2_All;CL3535.Contig2_All;CL3698.Contig1_All;CL3698.Contig2_All;CL3698.Contig3_All;CL3698.Contig4_All;CL3756.Contig1_All;CL3756.Contig5_All;CL3794.Contig2_All;CL3794.Contig4_All;CL3849.Contig1_All;CL3849.Contig2_All;CL3888.Contig3_All;CL406.Contig1_All;CL406.Contig2_All;CL4082.Contig1_All;CL4082.Contig2_All;CL4092.Contig2_All;CL4092.Contig3_All;CL4099.Contig3_All;CL4099.Contig4_All;CL4099.Contig5_All;CL4099.Contig6_All;CL414.Contig1_All;CL4164.Contig2_All;CL4164.Contig3_All;CL417.Contig10_All;CL417.Contig11_All;CL417.Contig12_All;CL417.Contig1_All;CL417.Contig2_All;CL417.Contig3_All;CL417.Contig4_All;CL417.Contig5_All;CL417.Contig6_All;CL417.Contig7_All;CL417.Contig8_All;CL417.Contig9_All;CL4189.Contig4_All;CL4199.Contig1_All;CL4283.Contig1_All;CL4285.Contig1_All;CL4285.Contig2_All;CL4300.Contig1_All;CL4300.Contig2_All;CL4351.Contig1_All;CL4351.Contig2_All;CL4358.Contig1_All;CL4388.Contig3_All;CL4540.Contig1_All;CL4540.Contig2_All;CL4540.Contig3_All;CL4550.Contig1_All;CL4550.Contig2_All;CL4550.Contig3_All;CL4601.Contig1_All;CL4601.Contig2_All;CL4601.Contig3_All;CL4601.Contig4_All;CL4670.Contig3_All;CL4677.Contig1_All;CL472.Contig2_All;CL472.Contig3_All;CL4726.Contig1_All;CL4726.Contig3_All;CL481.Contig1_All;CL4876.Contig2_All;CL4881.Contig2_All;CL4899.Contig1_All;CL496.Contig2_All;CL5146.Contig1_All;CL5166.Contig1_All;CL5190.Contig1_All;CL5190.Contig2_All;CL5263.Contig2_All;CL5263.Contig3_All;CL5270.Contig1_All;CL5270.Contig2_All;CL5311.Contig1_All;CL5311.Contig3_All;CL5327.Contig4_All;CL5327.Contig5_All;CL5327.Contig8_All;CL5364.Contig1_All;CL5429.Contig4_All;CL5437.Contig1_All;CL5437.Contig2_All;CL5564.Contig1_All;CL5591.Contig1_All;CL5591.Contig2_All;CL5591.Contig3_All;CL5591.Contig4_All;CL5591.Contig5_All;CL5591.Contig6_All;CL5598.Contig1_All;CL5652.Contig1_All;CL5652.Contig2_All;CL5706.Contig2_All;CL5712.Contig2_All;CL5712.Contig3_All;CL5758.Contig1_All;CL5758.Contig2_All;CL5845.Contig1_All;CL5845.Contig2_All;CL5845.Contig3_All;CL5845.Contig4_All;CL5894.Contig1_All;CL594.Contig1_All;CL5947.Contig1_All;CL5947.Contig2_All;CL5947.Contig3_All;CL5978.Contig1_All;CL5980.Contig1_All;CL601.Contig1_All;CL601.Contig3_All;CL6030.Contig1_All;CL6030.Contig2_All;CL6085.Contig1_All;CL6085.Contig2_All;CL6095.Contig1_All;CL6095.Contig2_All;CL6099.Contig1_All;CL6099.Contig2_All;CL610.Contig2_All;CL610.Contig3_All;CL6127.Contig2_All;CL6173.Contig1_All;CL6173.Contig2_All;CL6326.Contig2_All;CL6326.Contig3_All;CL6326.Contig4_All;CL6326.Contig5_All;CL6340.Contig1_All;CL6340.Contig2_All;CL6402.Contig1_All;CL6402.Contig2_All;CL6402.Contig3_All;CL6402.Contig4_All;CL6402.Contig5_All;CL6420.Contig2_All;CL643.Contig1_All;CL643.Contig2_All;CL6467.Contig2_All;CL6467.Contig3_All;CL6510.Contig1_All;CL6517.Contig1_All;CL6517.Contig2_All;CL6517.Contig3_All;CL6572.Contig1_All;CL6575.Contig1_All;CL6578.Contig1_All;CL6578.Contig2_All;CL6611.Contig2_All;CL6611.Contig3_All;CL6693.Contig1_All;CL6693.Contig2_All;CL6713.Contig1_All;CL6713.Contig2_All;CL6718.Contig1_All;CL6718.Contig2_All;CL673.Contig1_All;CL673.Contig3_All;CL673.Contig5_All;CL673.Contig7_All;CL6736.Contig1_All;CL6736.Contig2_All;CL6779.Contig1_All;CL6779.Contig2_All;CL6779.Contig3_All;CL6852.Contig1_All;CL686.Contig1_All;CL686.Contig2_All;CL6911.Contig1_All;CL7014.Contig1_All;CL702.Contig1_All;CL702.Contig2_All;CL702.Contig3_All;CL7043.Contig1_All;CL7156.Contig1_All;CL7156.Contig2_All;CL7264.Contig1_All;CL7264.Contig2_All;CL738.Contig2_All;CL7406.Contig1_All;CL7406.Contig3_All;CL7406.Contig4_All;CL7409.Contig1_All;CL7409.Contig2_All;CL7419.Contig1_All;CL7419.Contig2_All;CL7419.Contig3_All;CL7478.Contig1_All;CL7478.Contig2_All;CL750.Contig2_All;CL7528.Contig1_All;CL7528.Contig2_All;CL755.Contig1_All;CL755.Contig2_All;CL7569.Contig1_All;CL7569.Contig2_All;CL760.Contig2_All;CL760.Contig3_All;CL760.Contig4_All;CL760.Contig5_All;CL760.Contig6_All;CL7621.Contig1_All;CL7656.Contig2_All;CL7757.Contig1_All;CL7876.Contig2_All;CL7976.Contig1_All;CL7976.Contig2_All;CL7976.Contig4_All;CL7976.Contig5_All;CL8006.Contig1_All;CL8006.Contig2_All;CL8027.Contig1_All;CL8027.Contig2_All;CL8029.Contig1_All;CL8029.Contig2_All;CL8029.Contig3_All;CL8110.Contig1_All;CL8110.Contig2_All;CL8110.Contig3_All;CL8110.Contig4_All;CL8110.Contig6_All;CL8110.Contig7_All;CL8126.Contig1_All;CL8138.Contig1_All;CL8141.Contig1_All;CL8264.Contig1_All;CL8264.Contig3_All;CL8308.Contig1_All;CL8338.Contig1_All;CL8338.Contig2_All;CL8379.Contig1_All;CL8379.Contig2_All;CL8414.Contig2_All;CL843.Contig1_All;CL8474.Contig1_All;CL8474.Contig2_All;CL8474.Contig3_All;CL848.Contig1_All;CL848.Contig3_All;CL848.Contig4_All;CL8517.Contig1_All;CL8522.Contig3_All;CL8522.Contig4_All;CL8582.Contig1_All;CL8582.Contig2_All;CL863.Contig1_All;CL863.Contig2_All;CL893.Contig1_All;CL893.Contig2_All;CL93.Contig5_All;CL97.Contig2_All;Unigene10025_All;Unigene10181_All;Unigene10253_All;Unigene10315_All;Unigene10474_All;Unigene1048_All;Unigene10550_All;Unigene10674_All;Unigene1067_All;Unigene10702_All;Unigene10704_All;Unigene10721_All;Unigene10958_All;Unigene11001_All;Unigene11007_All;Unigene11219_All;Unigene11265_All;Unigene11274_All;Unigene11606_All;Unigene11673_All;Unigene11845_All;Unigene11895_All;Unigene11938_All;Unigene11954_All;Unigene12036_All;Unigene12068_All;Unigene12286_All;Unigene12531_All;Unigene12540_All;Unigene12597_All;Unigene12602_All;Unigene12773_All;Unigene1291_All;Unigene13045_All;Unigene13140_All;Unigene13208_All;Unigene13261_All;Unigene13349_All;Unigene13420_All;Unigene13701_All;Unigene13708_All;Unigene13715_All;Unigene14003_All;Unigene14006_All;Unigene14104_All;Unigene14140_All;Unigene14183_All;Unigene14231_All;Unigene14325_All;Unigene1433_All;Unigene14378_All;Unigene14410_All;Unigene14431_All;Unigene14455_All;Unigene14549_All;Unigene14638_All;Unigene14746_All;Unigene14747_All;Unigene14805_All;Unigene14834_All;Unigene14844_All;Unigene14905_All;Unigene15053_All;Unigene15169_All;Unigene15255_All;Unigene15256_All;Unigene15334_All;Unigene15383_All;Unigene15433_All;Unigene15461_All;Unigene15499_All;Unigene15655_All;Unigene15663_All;Unigene15775_All;Unigene15811_All;Unigene15899_All;Unigene15946_All;Unigene15952_All;Unigene15997_All;Unigene16052_All;Unigene1620_All;Unigene16245_All;Unigene16309_All;Unigene16313_All;Unigene16454_All;Unigene17273_All;Unigene1729_All;Unigene1732_All;Unigene17384_All;Unigene17762_All;Unigene1777_All;Unigene1778_All;Unigene18103_All;Unigene18276_All;Unigene18322_All;Unigene18628_All;Unigene18789_All;Unigene18793_All;Unigene18809_All;Unigene18849_All;Unigene18922_All;Unigene18965_All;Unigene18975_All;Unigene1916_All;Unigene1923_All;Unigene19343_All;Unigene19449_All;Unigene19495_All;Unigene19496_All;Unigene19519_All;Unigene19534_All;Unigene1961_All;Unigene19768_All;Unigene1991_All;Unigene20239_All;Unigene20261_All;Unigene20268_All;Unigene211_All;Unigene2126_All;Unigene2179_All;Unigene2380_All;Unigene2392_All;Unigene2410_All;Unigene2525_All;Unigene2734_All;Unigene2742_All;Unigene2758_All;Unigene2775_All;Unigene282_All;Unigene2998_All;Unigene3026_All;Unigene3084_All;Unigene331_All;Unigene3510_All;Unigene3646_All;Unigene3655_All;Unigene3769_All;Unigene3979_All;Unigene4051_All;Unigene4213_All;Unigene4243_All;Unigene4475_All;Unigene4476_All;Unigene4477_All;Unigene4511_All;Unigene456_All;Unigene4603_All;Unigene4743_All;Unigene4965_All;Unigene5247_All;Unigene5293_All;Unigene5299_All;Unigene5319_All;Unigene5435_All;Unigene5452_All;Unigene5454_All;Unigene5475_All;Unigene5498_All;Unigene5627_All;Unigene5854_All;Unigene5855_All;Unigene5856_All;Unigene5857_All;Unigene5858_All;Unigene5861_All;Unigene5862_All;Unigene5863_All;Unigene5864_All;Unigene5865_All;Unigene5872_All;Unigene5930_All;Unigene6026_All;Unigene6093_All;Unigene6181_All;Unigene6182_All;Unigene6183_All;Unigene6262_All;Unigene6375_All;Unigene6627_All;Unigene6696_All;Unigene6779_All;Unigene6847_All;Unigene6937_All;Unigene7078_All;Unigene7182_All;Unigene7204_All;Unigene7343_All;Unigene7344_All;Unigene7595_All;Unigene7603_All;Unigene7621_All;Unigene7703_All;Unigene7706_All;Unigene7783_All;Unigene7788_All;Unigene77_All;Unigene7800_All;Unigene7818_All;Unigene7888_All;Unigene7890_All;Unigene7891_All;Unigene78_All;Unigene7912_All;Unigene8076_All;Unigene8257_All;Unigene8374_All;Unigene864_All;Unigene878_All;Unigene8798_All;Unigene8850_All;Unigene8890_All;Unigene9012_All;Unigene9075_All;Unigene9116_All;Unigene9209_All;Unigene9272_All;Unigene9319_All;Unigene9394_All;Unigene9425_All;Unigene9752_All;Unigene9912_All	K01115+K13510+K00993+K13519+K01047+K14674+K01114
Ubiquitin mediated proteolysis	499	ko04120	Genetic Information Processing	Folding, sorting and degradation	CL1026.Contig3_All;CL1026.Contig4_All;CL1026.Contig5_All;CL1026.Contig6_All;CL1026.Contig8_All;CL1127.Contig3_All;CL1127.Contig5_All;CL1139.Contig1_All;CL1139.Contig2_All;CL1204.Contig1_All;CL1204.Contig2_All;CL1204.Contig3_All;CL1204.Contig4_All;CL1218.Contig1_All;CL1218.Contig2_All;CL1218.Contig3_All;CL1218.Contig4_All;CL1218.Contig5_All;CL1218.Contig6_All;CL1218.Contig7_All;CL1334.Contig1_All;CL1334.Contig2_All;CL1518.Contig1_All;CL1585.Contig1_All;CL1640.Contig1_All;CL1640.Contig2_All;CL1660.Contig1_All;CL1660.Contig2_All;CL1660.Contig4_All;CL1660.Contig5_All;CL1660.Contig6_All;CL1677.Contig1_All;CL1677.Contig2_All;CL1702.Contig1_All;CL1702.Contig3_All;CL1777.Contig2_All;CL1777.Contig3_All;CL1777.Contig4_All;CL1934.Contig1_All;CL1934.Contig2_All;CL1934.Contig3_All;CL1934.Contig4_All;CL1957.Contig2_All;CL1957.Contig3_All;CL2043.Contig1_All;CL2043.Contig2_All;CL2043.Contig3_All;CL2043.Contig4_All;CL2043.Contig5_All;CL2043.Contig6_All;CL2043.Contig7_All;CL2090.Contig1_All;CL2090.Contig2_All;CL2090.Contig3_All;CL2152.Contig1_All;CL2152.Contig2_All;CL2152.Contig3_All;CL2152.Contig4_All;CL2152.Contig5_All;CL2152.Contig6_All;CL2196.Contig1_All;CL2196.Contig2_All;CL2275.Contig10_All;CL2275.Contig1_All;CL2275.Contig2_All;CL2275.Contig3_All;CL2275.Contig4_All;CL2275.Contig5_All;CL2275.Contig6_All;CL2275.Contig7_All;CL2275.Contig8_All;CL2275.Contig9_All;CL2280.Contig2_All;CL2280.Contig3_All;CL2280.Contig4_All;CL2280.Contig5_All;CL2301.Contig1_All;CL2301.Contig2_All;CL247.Contig10_All;CL247.Contig11_All;CL247.Contig12_All;CL247.Contig1_All;CL247.Contig2_All;CL247.Contig3_All;CL247.Contig4_All;CL247.Contig5_All;CL247.Contig6_All;CL247.Contig7_All;CL247.Contig8_All;CL247.Contig9_All;CL2504.Contig1_All;CL2611.Contig1_All;CL2611.Contig2_All;CL2611.Contig3_All;CL2611.Contig4_All;CL2742.Contig1_All;CL2742.Contig2_All;CL2944.Contig1_All;CL2944.Contig2_All;CL2944.Contig3_All;CL2944.Contig4_All;CL2944.Contig5_All;CL2944.Contig6_All;CL2975.Contig1_All;CL2975.Contig2_All;CL2983.Contig1_All;CL2983.Contig2_All;CL2983.Contig3_All;CL3149.Contig1_All;CL3149.Contig2_All;CL3149.Contig3_All;CL3163.Contig1_All;CL3163.Contig2_All;CL3163.Contig3_All;CL3165.Contig1_All;CL3219.Contig1_All;CL3219.Contig2_All;CL3219.Contig3_All;CL3505.Contig1_All;CL3515.Contig1_All;CL3515.Contig2_All;CL3515.Contig3_All;CL3515.Contig4_All;CL3515.Contig5_All;CL3515.Contig6_All;CL385.Contig1_All;CL385.Contig2_All;CL385.Contig3_All;CL385.Contig4_All;CL385.Contig5_All;CL385.Contig6_All;CL385.Contig7_All;CL385.Contig8_All;CL385.Contig9_All;CL4042.Contig1_All;CL4042.Contig2_All;CL4042.Contig3_All;CL4051.Contig1_All;CL4051.Contig2_All;CL4054.Contig1_All;CL4054.Contig2_All;CL4242.Contig2_All;CL4302.Contig1_All;CL4302.Contig2_All;CL4302.Contig3_All;CL4302.Contig4_All;CL4333.Contig1_All;CL4333.Contig2_All;CL4401.Contig1_All;CL4401.Contig2_All;CL4401.Contig3_All;CL4468.Contig1_All;CL4468.Contig2_All;CL456.Contig1_All;CL456.Contig2_All;CL456.Contig3_All;CL459.Contig1_All;CL459.Contig2_All;CL459.Contig3_All;CL4604.Contig2_All;CL4632.Contig1_All;CL4653.Contig1_All;CL4653.Contig2_All;CL4744.Contig1_All;CL4744.Contig2_All;CL4744.Contig3_All;CL4768.Contig3_All;CL4768.Contig4_All;CL4791.Contig1_All;CL4791.Contig2_All;CL4791.Contig3_All;CL5005.Contig1_All;CL5063.Contig1_All;CL5063.Contig3_All;CL5108.Contig1_All;CL5108.Contig2_All;CL5147.Contig1_All;CL516.Contig10_All;CL5200.Contig1_All;CL5200.Contig2_All;CL5200.Contig3_All;CL5200.Contig4_All;CL5200.Contig5_All;CL5277.Contig1_All;CL5277.Contig3_All;CL5325.Contig1_All;CL5325.Contig2_All;CL5325.Contig3_All;CL5325.Contig4_All;CL533.Contig10_All;CL533.Contig11_All;CL533.Contig1_All;CL533.Contig2_All;CL533.Contig9_All;CL5389.Contig1_All;CL5389.Contig2_All;CL5446.Contig1_All;CL5446.Contig2_All;CL5446.Contig3_All;CL5446.Contig4_All;CL5522.Contig1_All;CL5522.Contig2_All;CL5527.Contig1_All;CL5527.Contig2_All;CL5560.Contig1_All;CL5560.Contig2_All;CL5624.Contig2_All;CL5624.Contig3_All;CL5627.Contig1_All;CL5627.Contig2_All;CL578.Contig4_All;CL578.Contig6_All;CL578.Contig7_All;CL578.Contig8_All;CL578.Contig9_All;CL5800.Contig1_All;CL5800.Contig2_All;CL6013.Contig1_All;CL6013.Contig2_All;CL6048.Contig1_All;CL6078.Contig1_All;CL6078.Contig2_All;CL6078.Contig3_All;CL6082.Contig1_All;CL6082.Contig2_All;CL6094.Contig1_All;CL6094.Contig2_All;CL6094.Contig3_All;CL6094.Contig4_All;CL6094.Contig5_All;CL6094.Contig6_All;CL6111.Contig1_All;CL6111.Contig2_All;CL6237.Contig1_All;CL6237.Contig2_All;CL6237.Contig3_All;CL6237.Contig4_All;CL6291.Contig1_All;CL6291.Contig2_All;CL6291.Contig3_All;CL6298.Contig1_All;CL6298.Contig2_All;CL6298.Contig3_All;CL6298.Contig4_All;CL6298.Contig5_All;CL6329.Contig1_All;CL6329.Contig2_All;CL6367.Contig2_All;CL6467.Contig1_All;CL6672.Contig1_All;CL6790.Contig1_All;CL6795.Contig1_All;CL6795.Contig2_All;CL6859.Contig1_All;CL6888.Contig1_All;CL6888.Contig2_All;CL6917.Contig1_All;CL6917.Contig2_All;CL6917.Contig3_All;CL6974.Contig1_All;CL6974.Contig2_All;CL6989.Contig1_All;CL6989.Contig2_All;CL6989.Contig3_All;CL6989.Contig4_All;CL6989.Contig5_All;CL7121.Contig1_All;CL7149.Contig1_All;CL7149.Contig2_All;CL72.Contig1_All;CL72.Contig2_All;CL72.Contig3_All;CL72.Contig4_All;CL72.Contig5_All;CL72.Contig6_All;CL7467.Contig1_All;CL7508.Contig1_All;CL7508.Contig2_All;CL7508.Contig3_All;CL7508.Contig4_All;CL7510.Contig1_All;CL7510.Contig2_All;CL7518.Contig1_All;CL7518.Contig2_All;CL7537.Contig1_All;CL7537.Contig2_All;CL7639.Contig1_All;CL766.Contig1_All;CL766.Contig2_All;CL766.Contig3_All;CL8298.Contig1_All;CL8298.Contig2_All;CL8298.Contig3_All;CL8355.Contig1_All;CL8355.Contig2_All;CL844.Contig1_All;CL844.Contig4_All;CL844.Contig6_All;CL8497.Contig1_All;CL8497.Contig2_All;CL8497.Contig3_All;CL8566.Contig1_All;CL8580.Contig1_All;CL8580.Contig2_All;CL8580.Contig3_All;CL8580.Contig4_All;CL929.Contig1_All;CL929.Contig2_All;CL929.Contig3_All;CL929.Contig4_All;CL929.Contig5_All;CL929.Contig6_All;CL992.Contig1_All;CL992.Contig2_All;Unigene10342_All;Unigene10599_All;Unigene10952_All;Unigene1097_All;Unigene10988_All;Unigene11094_All;Unigene11160_All;Unigene11254_All;Unigene11385_All;Unigene11386_All;Unigene11571_All;Unigene11623_All;Unigene11650_All;Unigene11651_All;Unigene11652_All;Unigene11694_All;Unigene11799_All;Unigene11909_All;Unigene1198_All;Unigene1210_All;Unigene12202_All;Unigene12273_All;Unigene12526_All;Unigene12591_All;Unigene12613_All;Unigene12667_All;Unigene12725_All;Unigene1275_All;Unigene12794_All;Unigene12808_All;Unigene13149_All;Unigene13187_All;Unigene13221_All;Unigene13292_All;Unigene13293_All;Unigene13328_All;Unigene13346_All;Unigene13348_All;Unigene13350_All;Unigene13449_All;Unigene13506_All;Unigene13662_All;Unigene1378_All;Unigene13823_All;Unigene14010_All;Unigene1401_All;Unigene14121_All;Unigene14142_All;Unigene14179_All;Unigene14609_All;Unigene151_All;Unigene15494_All;Unigene15514_All;Unigene15657_All;Unigene16034_All;Unigene16168_All;Unigene16301_All;Unigene16323_All;Unigene1654_All;Unigene1678_All;Unigene16912_All;Unigene16982_All;Unigene17120_All;Unigene1799_All;Unigene1802_All;Unigene18053_All;Unigene18202_All;Unigene18494_All;Unigene18571_All;Unigene18685_All;Unigene18686_All;Unigene18713_All;Unigene18792_All;Unigene18808_All;Unigene18915_All;Unigene18938_All;Unigene18973_All;Unigene18990_All;Unigene1911_All;Unigene19334_All;Unigene19430_All;Unigene1949_All;Unigene1950_All;Unigene19723_All;Unigene19758_All;Unigene20228_All;Unigene2023_All;Unigene2105_All;Unigene2180_All;Unigene2213_All;Unigene2310_All;Unigene248_All;Unigene2490_All;Unigene249_All;Unigene2757_All;Unigene2857_All;Unigene2940_All;Unigene3020_All;Unigene3039_All;Unigene304_All;Unigene3299_All;Unigene3322_All;Unigene3368_All;Unigene3494_All;Unigene3582_All;Unigene3811_All;Unigene3824_All;Unigene4024_All;Unigene4035_All;Unigene4145_All;Unigene4188_All;Unigene4221_All;Unigene4299_All;Unigene4310_All;Unigene4524_All;Unigene4587_All;Unigene461_All;Unigene4652_All;Unigene4799_All;Unigene4823_All;Unigene4946_All;Unigene4985_All;Unigene5069_All;Unigene5234_All;Unigene5242_All;Unigene5362_All;Unigene5397_All;Unigene5462_All;Unigene5569_All;Unigene5671_All;Unigene5672_All;Unigene5719_All;Unigene5742_All;Unigene5904_All;Unigene5997_All;Unigene6000_All;Unigene6059_All;Unigene6226_All;Unigene6271_All;Unigene6318_All;Unigene6352_All;Unigene6447_All;Unigene6531_All;Unigene6642_All;Unigene6770_All;Unigene6870_All;Unigene6946_All;Unigene7080_All;Unigene7162_All;Unigene7233_All;Unigene7354_All;Unigene7355_All;Unigene7401_All;Unigene7427_All;Unigene7460_All;Unigene746_All;Unigene7500_All;Unigene7620_All;Unigene7638_All;Unigene7642_All;Unigene7741_All;Unigene7765_All;Unigene7772_All;Unigene801_All;Unigene8186_All;Unigene870_All;Unigene8758_All;Unigene886_All;Unigene892_All;Unigene8943_All;Unigene8954_All;Unigene8959_All;Unigene9048_All;Unigene9171_All;Unigene9224_All;Unigene9307_All;Unigene9430_All;Unigene9440_All;Unigene9601_All;Unigene9820_All;Unigene9858_All;Unigene9866_All;Unigene9954_All;Unigene9955_All;Unigene9967_All	K09561+K10597+K10615+K10609+K10591+K10144+K10601+K03875+K04649+K10570+K10143+K10576+K04506+K10610+K10580+K03358+K10590+K10588+K10589+K03178+K10573+K10577+K03094+K10592+K03354+K03364+K03363+K03869+K04706+K10688+K10581+K06688+K10685+K03868+K10684+K10583+K04554+K03355+K10575+K10686+K03347+K06689+K10599+K10578+K03351+K10579+K03348+K12456+K03352+K03350+K03873+K10140+K03349+K10571+K03872+K03353+K10598+K10606+K03357
Purine metabolism	495	ko00230	Metabolism	Nucleotide metabolism	CL1042.Contig1_All;CL1042.Contig2_All;CL1111.Contig1_All;CL1111.Contig2_All;CL1111.Contig3_All;CL1111.Contig4_All;CL1129.Contig1_All;CL1129.Contig2_All;CL1129.Contig3_All;CL1129.Contig4_All;CL1129.Contig5_All;CL1161.Contig1_All;CL1191.Contig1_All;CL1191.Contig2_All;CL1193.Contig1_All;CL1193.Contig2_All;CL1193.Contig3_All;CL1193.Contig4_All;CL1193.Contig5_All;CL1255.Contig1_All;CL1255.Contig3_All;CL1255.Contig5_All;CL1255.Contig6_All;CL127.Contig1_All;CL127.Contig2_All;CL1292.Contig1_All;CL1358.Contig2_All;CL1358.Contig4_All;CL136.Contig2_All;CL1430.Contig10_All;CL1430.Contig11_All;CL1430.Contig12_All;CL1430.Contig13_All;CL1430.Contig14_All;CL1430.Contig15_All;CL1430.Contig17_All;CL1430.Contig18_All;CL1430.Contig19_All;CL1430.Contig1_All;CL1430.Contig20_All;CL1430.Contig21_All;CL1430.Contig2_All;CL1430.Contig3_All;CL1430.Contig4_All;CL1430.Contig5_All;CL1430.Contig6_All;CL1430.Contig7_All;CL1430.Contig8_All;CL1430.Contig9_All;CL1462.Contig1_All;CL1462.Contig2_All;CL1462.Contig3_All;CL1462.Contig4_All;CL1462.Contig5_All;CL1489.Contig3_All;CL1646.Contig2_All;CL1666.Contig2_All;CL1699.Contig1_All;CL1699.Contig2_All;CL1705.Contig1_All;CL179.Contig1_All;CL179.Contig2_All;CL179.Contig3_All;CL1930.Contig1_All;CL1930.Contig2_All;CL1959.Contig2_All;CL1959.Contig3_All;CL2047.Contig1_All;CL2047.Contig2_All;CL2047.Contig3_All;CL2047.Contig4_All;CL2078.Contig2_All;CL2078.Contig5_All;CL2078.Contig7_All;CL2084.Contig1_All;CL2084.Contig2_All;CL2102.Contig1_All;CL2120.Contig1_All;CL2120.Contig2_All;CL2120.Contig3_All;CL2153.Contig1_All;CL2153.Contig2_All;CL2153.Contig3_All;CL2161.Contig2_All;CL2285.Contig1_All;CL2285.Contig2_All;CL2285.Contig3_All;CL234.Contig1_All;CL234.Contig2_All;CL234.Contig3_All;CL234.Contig4_All;CL234.Contig5_All;CL2364.Contig1_All;CL2364.Contig2_All;CL2364.Contig3_All;CL2529.Contig1_All;CL2529.Contig2_All;CL2529.Contig3_All;CL2561.Contig1_All;CL2561.Contig3_All;CL257.Contig1_All;CL257.Contig2_All;CL257.Contig3_All;CL257.Contig4_All;CL257.Contig5_All;CL2619.Contig1_All;CL262.Contig1_All;CL262.Contig2_All;CL262.Contig3_All;CL2661.Contig2_All;CL2687.Contig1_All;CL2687.Contig2_All;CL2687.Contig3_All;CL2687.Contig4_All;CL2687.Contig5_All;CL2687.Contig6_All;CL2687.Contig7_All;CL2687.Contig8_All;CL2816.Contig3_All;CL2885.Contig1_All;CL2885.Contig4_All;CL3140.Contig1_All;CL3140.Contig2_All;CL3206.Contig1_All;CL3206.Contig2_All;CL3206.Contig3_All;CL3313.Contig2_All;CL3313.Contig3_All;CL3368.Contig2_All;CL3421.Contig1_All;CL3421.Contig2_All;CL3421.Contig3_All;CL3421.Contig4_All;CL3495.Contig2_All;CL3496.Contig1_All;CL3496.Contig2_All;CL3571.Contig1_All;CL3571.Contig2_All;CL3579.Contig1_All;CL3579.Contig2_All;CL3579.Contig3_All;CL373.Contig2_All;CL3775.Contig1_All;CL3849.Contig3_All;CL3934.Contig1_All;CL3960.Contig1_All;CL3960.Contig2_All;CL3960.Contig3_All;CL3960.Contig4_All;CL3960.Contig5_All;CL3996.Contig1_All;CL3996.Contig2_All;CL4038.Contig1_All;CL4038.Contig3_All;CL4057.Contig1_All;CL4057.Contig2_All;CL4066.Contig1_All;CL4066.Contig2_All;CL4066.Contig3_All;CL4094.Contig1_All;CL4094.Contig2_All;CL4094.Contig3_All;CL4147.Contig1_All;CL4293.Contig1_All;CL4293.Contig2_All;CL4293.Contig3_All;CL4293.Contig4_All;CL4309.Contig1_All;CL4309.Contig2_All;CL4309.Contig3_All;CL4309.Contig4_All;CL4309.Contig5_All;CL4312.Contig1_All;CL4312.Contig2_All;CL4312.Contig3_All;CL4316.Contig1_All;CL4316.Contig2_All;CL4316.Contig3_All;CL4362.Contig1_All;CL4362.Contig2_All;CL4362.Contig3_All;CL4637.Contig1_All;CL4637.Contig2_All;CL4637.Contig3_All;CL4637.Contig4_All;CL474.Contig1_All;CL474.Contig2_All;CL474.Contig3_All;CL474.Contig4_All;CL4802.Contig5_All;CL4836.Contig8_All;CL4899.Contig1_All;CL4938.Contig1_All;CL4948.Contig1_All;CL4960.Contig1_All;CL4960.Contig2_All;CL4960.Contig3_All;CL4962.Contig1_All;CL4962.Contig2_All;CL5044.Contig1_All;CL5044.Contig2_All;CL5107.Contig1_All;CL5107.Contig2_All;CL5107.Contig3_All;CL5107.Contig4_All;CL5107.Contig5_All;CL5162.Contig3_All;CL5162.Contig4_All;CL5162.Contig5_All;CL5162.Contig6_All;CL522.Contig2_All;CL522.Contig3_All;CL5227.Contig1_All;CL5227.Contig2_All;CL5275.Contig1_All;CL5275.Contig2_All;CL5280.Contig1_All;CL5280.Contig2_All;CL5292.Contig1_All;CL5292.Contig2_All;CL5364.Contig2_All;CL5364.Contig5_All;CL5442.Contig4_All;CL5443.Contig1_All;CL5443.Contig2_All;CL5494.Contig1_All;CL5494.Contig2_All;CL5529.Contig2_All;CL5569.Contig1_All;CL5569.Contig2_All;CL5591.Contig2_All;CL5591.Contig6_All;CL5778.Contig1_All;CL5778.Contig2_All;CL5828.Contig1_All;CL5828.Contig2_All;CL5828.Contig3_All;CL5836.Contig1_All;CL5836.Contig3_All;CL5842.Contig1_All;CL5842.Contig2_All;CL5842.Contig3_All;CL5866.Contig1_All;CL5866.Contig2_All;CL5866.Contig3_All;CL5937.Contig1_All;CL5937.Contig2_All;CL5949.Contig2_All;CL6003.Contig1_All;CL6003.Contig2_All;CL6100.Contig1_All;CL6100.Contig2_All;CL6172.Contig3_All;CL6283.Contig1_All;CL6565.Contig1_All;CL6565.Contig2_All;CL6606.Contig1_All;CL6606.Contig2_All;CL6606.Contig3_All;CL6753.Contig2_All;CL6779.Contig3_All;CL6800.Contig1_All;CL6800.Contig2_All;CL6800.Contig3_All;CL6815.Contig2_All;CL6815.Contig3_All;CL6846.Contig1_All;CL6846.Contig2_All;CL6885.Contig2_All;CL6912.Contig1_All;CL701.Contig1_All;CL7038.Contig1_All;CL7043.Contig1_All;CL7043.Contig2_All;CL7103.Contig4_All;CL7140.Contig3_All;CL7213.Contig1_All;CL726.Contig1_All;CL726.Contig2_All;CL7272.Contig1_All;CL7272.Contig2_All;CL7367.Contig1_All;CL7367.Contig2_All;CL769.Contig1_All;CL769.Contig2_All;CL773.Contig3_All;CL773.Contig4_All;CL773.Contig5_All;CL773.Contig7_All;CL7779.Contig1_All;CL7779.Contig2_All;CL7817.Contig1_All;CL8004.Contig1_All;CL8004.Contig2_All;CL8107.Contig1_All;CL8107.Contig2_All;CL8158.Contig2_All;CL8325.Contig1_All;CL8325.Contig2_All;CL8409.Contig1_All;CL8409.Contig2_All;CL8507.Contig2_All;CL8507.Contig5_All;CL8507.Contig6_All;CL8507.Contig7_All;CL8507.Contig8_All;CL8507.Contig9_All;CL8517.Contig1_All;CL8517.Contig2_All;CL8610.Contig1_All;CL8610.Contig2_All;CL8610.Contig3_All;CL8610.Contig4_All;CL8610.Contig5_All;CL889.Contig1_All;CL889.Contig2_All;CL889.Contig3_All;CL991.Contig1_All;Unigene10104_All;Unigene1023_All;Unigene10491_All;Unigene1061_All;Unigene10659_All;Unigene10749_All;Unigene1076_All;Unigene10981_All;Unigene11104_All;Unigene11233_All;Unigene1125_All;Unigene1153_All;Unigene11577_All;Unigene11776_All;Unigene11777_All;Unigene11778_All;Unigene11819_All;Unigene1181_All;Unigene12010_All;Unigene12013_All;Unigene12309_All;Unigene12388_All;Unigene12619_All;Unigene1262_All;Unigene12910_All;Unigene13000_All;Unigene13193_All;Unigene13359_All;Unigene13383_All;Unigene13605_All;Unigene13610_All;Unigene13695_All;Unigene13756_All;Unigene13875_All;Unigene13938_All;Unigene13975_All;Unigene14101_All;Unigene14112_All;Unigene14182_All;Unigene142_All;Unigene14438_All;Unigene14498_All;Unigene14551_All;Unigene14552_All;Unigene14622_All;Unigene15520_All;Unigene1555_All;Unigene156_All;Unigene15851_All;Unigene1596_All;Unigene16126_All;Unigene16236_All;Unigene16242_All;Unigene16614_All;Unigene16682_All;Unigene16802_All;Unigene16859_All;Unigene17039_All;Unigene17131_All;Unigene1731_All;Unigene17720_All;Unigene17897_All;Unigene18214_All;Unigene18270_All;Unigene18348_All;Unigene19408_All;Unigene19464_All;Unigene19465_All;Unigene19668_All;Unigene20001_All;Unigene20002_All;Unigene20003_All;Unigene2008_All;Unigene20221_All;Unigene20285_All;Unigene20447_All;Unigene2235_All;Unigene2337_All;Unigene2405_All;Unigene2415_All;Unigene2427_All;Unigene2445_All;Unigene2463_All;Unigene2464_All;Unigene2668_All;Unigene278_All;Unigene2913_All;Unigene3005_All;Unigene3027_All;Unigene3055_All;Unigene3062_All;Unigene3102_All;Unigene3152_All;Unigene3251_All;Unigene3277_All;Unigene3282_All;Unigene3351_All;Unigene3477_All;Unigene3483_All;Unigene3596_All;Unigene375_All;Unigene3855_All;Unigene3862_All;Unigene3910_All;Unigene3989_All;Unigene4362_All;Unigene4649_All;Unigene4741_All;Unigene4867_All;Unigene5020_All;Unigene5228_All;Unigene5299_All;Unigene5329_All;Unigene5352_All;Unigene5396_All;Unigene543_All;Unigene5445_All;Unigene5450_All;Unigene5561_All;Unigene5841_All;Unigene5964_All;Unigene5967_All;Unigene601_All;Unigene6049_All;Unigene6245_All;Unigene6252_All;Unigene6311_All;Unigene6374_All;Unigene6399_All;Unigene6415_All;Unigene6432_All;Unigene6545_All;Unigene6579_All;Unigene6747_All;Unigene6794_All;Unigene6856_All;Unigene6877_All;Unigene691_All;Unigene7394_All;Unigene7614_All;Unigene7677_All;Unigene7690_All;Unigene7698_All;Unigene7722_All;Unigene7755_All;Unigene7880_All;Unigene7885_All;Unigene791_All;Unigene8043_All;Unigene8047_All;Unigene8102_All;Unigene8141_All;Unigene8262_All;Unigene832_All;Unigene8357_All;Unigene8411_All;Unigene8427_All;Unigene8642_All;Unigene8839_All;Unigene8961_All;Unigene8985_All;Unigene89_All;Unigene9164_All;Unigene922_All;Unigene9237_All;Unigene9311_All;Unigene932_All;Unigene9375_All;Unigene9405_All;Unigene953_All;Unigene9548_All;Unigene9596_All;Unigene961_All;Unigene9687_All;Unigene9790_All;Unigene9830_All;Unigene9837_All	K02326+K00873+K00940+K10807+K00856+K01945+K03021+K03006+K01933+K03013+K02999+K02083+K02685+K00939+K11808+K00088+K03004+K01509+K00759+K13811+K02327+K03012+K03504+K03026+K03025+K02335+K01466+K03024+K00948+K01427+K03010+K03787+K01510+K01939+K03027+K01835+K02324+K03018+K00942+K03014+K00106+K01756+K01923+K03009+K13484+K01522+K00764+K00962+K03046+K01952+K14977+K03017+K00860+K03506+K14641+K03007+K10808+K03008+K01490+K03015+K14721+K03000+K03002+K01519+K03505+K01951+K00760+K02320+K01517+K03016+K00601+K02684+K02325+K03020+K02328+K03005+K03019+K02321+K00602+K03023+K00365+K03022+K01488+K03011
RNA degradation	476	ko03018	Genetic Information Processing	Folding, sorting and degradation	CL1125.Contig1_All;CL1125.Contig2_All;CL1125.Contig3_All;CL1157.Contig1_All;CL1157.Contig2_All;CL1203.Contig1_All;CL1203.Contig2_All;CL1203.Contig3_All;CL1203.Contig4_All;CL1203.Contig5_All;CL1203.Contig6_All;CL1203.Contig7_All;CL1228.Contig1_All;CL1228.Contig2_All;CL1361.Contig1_All;CL1361.Contig2_All;CL1361.Contig3_All;CL1478.Contig6_All;CL1483.Contig1_All;CL1483.Contig2_All;CL1483.Contig3_All;CL1483.Contig4_All;CL1483.Contig5_All;CL1504.Contig10_All;CL1504.Contig11_All;CL1504.Contig12_All;CL1504.Contig1_All;CL1504.Contig2_All;CL1504.Contig3_All;CL1504.Contig4_All;CL1504.Contig5_All;CL1504.Contig6_All;CL1504.Contig7_All;CL1504.Contig8_All;CL1504.Contig9_All;CL1519.Contig1_All;CL1519.Contig2_All;CL1519.Contig3_All;CL1519.Contig4_All;CL1519.Contig5_All;CL1608.Contig4_All;CL1636.Contig1_All;CL1636.Contig2_All;CL1783.Contig10_All;CL1783.Contig1_All;CL1783.Contig2_All;CL1783.Contig3_All;CL1783.Contig4_All;CL1783.Contig6_All;CL1783.Contig7_All;CL1868.Contig1_All;CL1868.Contig2_All;CL1868.Contig3_All;CL1868.Contig4_All;CL1879.Contig2_All;CL1895.Contig1_All;CL1895.Contig2_All;CL1895.Contig3_All;CL1977.Contig1_All;CL1977.Contig2_All;CL1977.Contig3_All;CL2091.Contig2_All;CL2091.Contig3_All;CL2091.Contig4_All;CL2091.Contig5_All;CL2099.Contig2_All;CL2249.Contig1_All;CL2249.Contig2_All;CL2249.Contig3_All;CL2299.Contig10_All;CL2299.Contig1_All;CL2299.Contig2_All;CL2299.Contig3_All;CL2299.Contig4_All;CL2299.Contig5_All;CL2299.Contig6_All;CL2299.Contig7_All;CL2299.Contig8_All;CL2299.Contig9_All;CL2327.Contig1_All;CL2327.Contig2_All;CL2327.Contig3_All;CL2327.Contig4_All;CL2327.Contig5_All;CL2327.Contig6_All;CL2327.Contig7_All;CL2412.Contig1_All;CL2412.Contig2_All;CL2551.Contig1_All;CL2551.Contig2_All;CL2619.Contig2_All;CL2619.Contig3_All;CL2626.Contig1_All;CL2626.Contig2_All;CL2626.Contig3_All;CL2626.Contig4_All;CL2683.Contig1_All;CL2683.Contig2_All;CL2683.Contig3_All;CL2683.Contig4_All;CL2683.Contig5_All;CL281.Contig1_All;CL281.Contig2_All;CL281.Contig3_All;CL281.Contig4_All;CL281.Contig5_All;CL281.Contig6_All;CL281.Contig7_All;CL281.Contig8_All;CL2916.Contig1_All;CL2916.Contig2_All;CL2941.Contig3_All;CL2941.Contig4_All;CL3000.Contig1_All;CL3003.Contig1_All;CL3003.Contig2_All;CL3003.Contig4_All;CL3003.Contig5_All;CL3003.Contig6_All;CL3003.Contig7_All;CL3073.Contig10_All;CL3073.Contig1_All;CL3073.Contig2_All;CL3073.Contig3_All;CL3073.Contig4_All;CL3073.Contig5_All;CL3073.Contig6_All;CL3073.Contig7_All;CL3073.Contig8_All;CL3073.Contig9_All;CL3079.Contig1_All;CL3079.Contig2_All;CL3150.Contig1_All;CL3150.Contig2_All;CL3150.Contig3_All;CL3150.Contig4_All;CL3150.Contig5_All;CL3224.Contig1_All;CL3224.Contig2_All;CL3224.Contig3_All;CL3224.Contig4_All;CL3224.Contig5_All;CL3271.Contig1_All;CL3271.Contig2_All;CL3271.Contig3_All;CL3271.Contig4_All;CL3271.Contig5_All;CL3346.Contig1_All;CL3346.Contig2_All;CL3346.Contig3_All;CL3346.Contig4_All;CL3346.Contig5_All;CL3346.Contig6_All;CL3346.Contig7_All;CL3346.Contig8_All;CL3346.Contig9_All;CL3408.Contig1_All;CL3408.Contig2_All;CL3769.Contig1_All;CL3769.Contig2_All;CL384.Contig10_All;CL384.Contig11_All;CL384.Contig12_All;CL384.Contig1_All;CL384.Contig2_All;CL384.Contig3_All;CL384.Contig4_All;CL384.Contig5_All;CL384.Contig6_All;CL384.Contig7_All;CL384.Contig8_All;CL384.Contig9_All;CL3860.Contig1_All;CL3860.Contig2_All;CL3863.Contig3_All;CL3887.Contig1_All;CL3887.Contig2_All;CL3887.Contig3_All;CL3900.Contig1_All;CL3900.Contig2_All;CL3936.Contig1_All;CL3936.Contig2_All;CL3936.Contig3_All;CL3936.Contig4_All;CL3936.Contig5_All;CL3936.Contig6_All;CL403.Contig13_All;CL403.Contig7_All;CL403.Contig8_All;CL403.Contig9_All;CL4053.Contig1_All;CL4053.Contig2_All;CL4131.Contig1_All;CL4131.Contig3_All;CL4392.Contig2_All;CL4505.Contig1_All;CL4505.Contig2_All;CL4550.Contig1_All;CL4550.Contig2_All;CL4550.Contig3_All;CL472.Contig2_All;CL472.Contig3_All;CL489.Contig2_All;CL4891.Contig1_All;CL5011.Contig1_All;CL5011.Contig2_All;CL5203.Contig3_All;CL524.Contig1_All;CL524.Contig2_All;CL524.Contig3_All;CL524.Contig4_All;CL5301.Contig1_All;CL5301.Contig2_All;CL5301.Contig3_All;CL5301.Contig4_All;CL5330.Contig1_All;CL5330.Contig2_All;CL5394.Contig3_All;CL5422.Contig2_All;CL5443.Contig3_All;CL5579.Contig1_All;CL5579.Contig2_All;CL5591.Contig7_All;CL5637.Contig1_All;CL5637.Contig2_All;CL5663.Contig1_All;CL5663.Contig2_All;CL5672.Contig1_All;CL5672.Contig2_All;CL5937.Contig1_All;CL5937.Contig2_All;CL5941.Contig1_All;CL5941.Contig2_All;CL6.Contig1_All;CL6.Contig2_All;CL6236.Contig1_All;CL6236.Contig2_All;CL6343.Contig1_All;CL6343.Contig2_All;CL636.Contig1_All;CL636.Contig2_All;CL6580.Contig1_All;CL6580.Contig2_All;CL6611.Contig2_All;CL6611.Contig3_All;CL6643.Contig1_All;CL6643.Contig2_All;CL6675.Contig6_All;CL6766.Contig1_All;CL6766.Contig2_All;CL6951.Contig1_All;CL6951.Contig3_All;CL7261.Contig2_All;CL7261.Contig3_All;CL7272.Contig1_All;CL7272.Contig2_All;CL7317.Contig1_All;CL7317.Contig2_All;CL7317.Contig3_All;CL7619.Contig1_All;CL7619.Contig2_All;CL7619.Contig3_All;CL7696.Contig1_All;CL7808.Contig1_All;CL7808.Contig2_All;CL7808.Contig3_All;CL7825.Contig1_All;CL7825.Contig2_All;CL7825.Contig3_All;CL7990.Contig2_All;CL8033.Contig1_All;CL8033.Contig2_All;CL8070.Contig1_All;CL8070.Contig2_All;CL8071.Contig1_All;CL8071.Contig2_All;CL8071.Contig3_All;CL8114.Contig2_All;CL8168.Contig1_All;CL8168.Contig2_All;CL8168.Contig3_All;CL8168.Contig4_All;CL8208.Contig1_All;CL8208.Contig2_All;CL8551.Contig1_All;CL8551.Contig2_All;CL875.Contig1_All;CL875.Contig2_All;CL875.Contig3_All;Unigene10283_All;Unigene10507_All;Unigene10585_All;Unigene10609_All;Unigene10704_All;Unigene10705_All;Unigene10739_All;Unigene10751_All;Unigene10831_All;Unigene1083_All;Unigene10891_All;Unigene10907_All;Unigene1095_All;Unigene11092_All;Unigene11168_All;Unigene11204_All;Unigene11317_All;Unigene11385_All;Unigene11510_All;Unigene11577_All;Unigene11667_All;Unigene11668_All;Unigene11669_All;Unigene11674_All;Unigene11699_All;Unigene11914_All;Unigene11937_All;Unigene11980_All;Unigene11998_All;Unigene12029_All;Unigene12030_All;Unigene12047_All;Unigene12363_All;Unigene12662_All;Unigene12693_All;Unigene12737_All;Unigene13012_All;Unigene13335_All;Unigene13347_All;Unigene13412_All;Unigene13550_All;Unigene13646_All;Unigene1389_All;Unigene14050_All;Unigene14054_All;Unigene14133_All;Unigene14134_All;Unigene14185_All;Unigene1432_All;Unigene14335_All;Unigene14496_All;Unigene14505_All;Unigene14508_All;Unigene14544_All;Unigene14545_All;Unigene14625_All;Unigene14911_All;Unigene14964_All;Unigene14982_All;Unigene1509_All;Unigene1510_All;Unigene15148_All;Unigene15149_All;Unigene15214_All;Unigene15227_All;Unigene15228_All;Unigene1532_All;Unigene15493_All;Unigene15507_All;Unigene15510_All;Unigene15604_All;Unigene15733_All;Unigene15981_All;Unigene16104_All;Unigene16150_All;Unigene16171_All;Unigene161_All;Unigene1663_All;Unigene1677_All;Unigene16859_All;Unigene16973_All;Unigene17002_All;Unigene1725_All;Unigene17287_All;Unigene17288_All;Unigene17359_All;Unigene1736_All;Unigene173_All;Unigene17720_All;Unigene17743_All;Unigene17744_All;Unigene177_All;Unigene1784_All;Unigene17904_All;Unigene18270_All;Unigene18552_All;Unigene18555_All;Unigene18556_All;Unigene18991_All;Unigene19201_All;Unigene19376_All;Unigene19605_All;Unigene20012_All;Unigene20118_All;Unigene20119_All;Unigene20307_All;Unigene2041_All;Unigene20488_All;Unigene2167_All;Unigene2170_All;Unigene2430_All;Unigene2584_All;Unigene2620_All;Unigene2658_All;Unigene3055_All;Unigene3165_All;Unigene3267_All;Unigene3612_All;Unigene3670_All;Unigene3703_All;Unigene4009_All;Unigene4220_All;Unigene4326_All;Unigene4462_All;Unigene4586_All;Unigene4628_All;Unigene4735_All;Unigene4822_All;Unigene5053_All;Unigene5068_All;Unigene5109_All;Unigene5443_All;Unigene5627_All;Unigene5786_All;Unigene586_All;Unigene5887_All;Unigene5926_All;Unigene6125_All;Unigene6126_All;Unigene6127_All;Unigene6264_All;Unigene6498_All;Unigene68_All;Unigene6902_All;Unigene7118_All;Unigene7378_All;Unigene7422_All;Unigene7447_All;Unigene7450_All;Unigene7568_All;Unigene7685_All;Unigene7817_All;Unigene8023_All;Unigene8144_All;Unigene8164_All;Unigene8246_All;Unigene82_All;Unigene8338_All;Unigene841_All;Unigene846_All;Unigene8496_All;Unigene8550_All;Unigene8599_All;Unigene8605_All;Unigene8613_All;Unigene8701_All;Unigene8761_All;Unigene8952_All;Unigene8992_All;Unigene9068_All;Unigene9071_All;Unigene9104_All;Unigene9167_All;Unigene9189_All;Unigene91_All;Unigene9271_All;Unigene9288_All;Unigene9352_All;Unigene9416_All;Unigene9442_All;Unigene9625_All;Unigene9646_All;Unigene9793_All;Unigene9874_All;Unigene9917_All;Unigene9965_All;Unigene999_All	K13126+K01689+K12603+K12593+K12598+K12605+K04043+K12625+K14442+K12616+K12613+K12614+K12604+K12617+K04077+K12591+K12619+K12623+K12581+K03678+K10643+K12586+K12621+K12585+K03514+K12606+K12611+K12580+K03681+K12627+K12592+K12589+K08311+K00962+K07573+K12608+K12607+K12620+K12599+K03679+K12626+K12590+K12622+K11600+K01148+K03654+K12600+K12602
[truncated: 284,158 more chars]
